# Supplementary material for: MicroRNA Expression in Circulating Leukocytes and Bioinformatic Analysis of Patients With Moyamoya Disease
Source: Front Genet. 2022 May 20;13:816919. doi: 10.3389/fgene.2022.816919 (PMC9163834; doi:10.3389/fgene.2022.816919)
Supplement: Supplementary file 1 [file DataSheet1.ZIP]

Archive with 9 entries (6 files):
- Source data and statistical programs/
- Source data and statistical programs/File for figure creation.xlsx
- __MACOSX/
- __MACOSX/Source data and statistical programs/
- __MACOSX/Source data and statistical programs/._File for figure creation.xlsx
- Source data and statistical programs/Script.r
- __MACOSX/Source data and statistical programs/._Script.r
- Source data and statistical programs/Source data.xls
- __MACOSX/Source data and statistical programs/._Source data.xls
