# Supplementary material for: MicroRNA Expression in Circulating Leukocytes and Bioinformatic Analysis of Patients With Moyamoya Disease
Source: Front Genet. 2022 May 20;13:816919. doi: 10.3389/fgene.2022.816919 (PMC9163834; doi:10.3389/fgene.2022.816919)
Supplement: Supplementary file 1 [file DataSheet1.ZIP › Source data and statistical programs/File for figure creation.xlsx]

## Sheet: heatmap
g2vsg1
SystematicName	HM_01	HM_02	HM_03	HM_04	HM_05	HM_06	HM_07	HM_08	HM_09	HM_10	C_01	C_02	C_03	C_04	C_05	C_06	C_07	C_08	C_10	C_09
hsa-miR-101-3p	8.36536	8.02911	8.26276	7.64294	7.22503	7.16277	7.76761	7.7848	7.57141	7.72559	6.32488	6.7637	5.57879	6.28186	6.72474	6.6777	6.60411	6.32664	6.85061	7.00624
hsa-miR-142-3p	13.0377	12.9354	13.4878	12.8215	12.6599	11.6917	12.287	12.8921	12.5872	12.6826	11.2088	11.8228	11.5111	10.8445	11.7906	11.5765	11.4315	12.022	10.915	11.8285
hsa-miR-142-5p	9.73646	9.53997	9.97393	8.62275	8.83697	9.58138	7.39718	8.47736	9.28305	8.87477	7.67522	8.10909	7.49518	7.326	8.03329	7.86652	7.78875	7.76087	7.28606	8.77138
hsa-miR-144-3p	4.71099	3.40354	5.11623	4.47012	3.68501	2.85005	6.27322	4.09918	5.16515	6.52313	6.46211	5.21519	7.28179	5.68211	7.33694	5.83783	6.24408	8.87403	8.28823	6.43551
hsa-miR-144-5p	3.12584	2.94586	3.12636	3.30573	2.98723	2.67506	4.59863	3.33649	3.44394	4.00459	5.31277	3.92053	4.15639	5.06808	6.16188	4.67955	5.08218	4.98895	7.42996	3.88165
hsa-miR-148a-3p	8.30732	8.33867	8.59766	8.03845	8.2507	6.81024	8.1934	9.1435	7.63835	8.24813	7.0092	7.02867	5.67069	6.84703	7.78566	7.8751	7.08171	6.20968	7.38659	7.77344
hsa-miR-29b-3p	9.5355	9.44465	9.85366	9.12522	9.59478	8.66714	9.2877	9.44582	9.67638	9.63391	7.65634	8.68104	7.52879	7.76768	8.13868	8.02975	8.0865	7.73762	7.19744	8.91042
hsa-miR-340-5p	6.63529	6.83636	7.0896	6.76664	6.36599	6.25758	6.74818	6.52383	6.26401	6.27805	4.92663	5.61583	3.44678	5.22861	5.44419	5.51849	5.04538	3.87766	4.94826	5.987
hsa-miR-374a-5p	8.18516	8.4747	8.39018	8.09685	8.01486	7.9061	7.95833	7.83396	7.76205	7.92297	6.9065	7.46362	6.56713	6.71686	7.12349	7.22025	7.04086	6.7489	7.22484	7.30008
hsa-miR-424-5p	7.86334	8.22608	7.95374	7.80382	8.12644	7.64648	8.22302	8.77337	7.48272	8.03563	6.28958	6.80632	5.7225	6.6604	7.17845	7.00175	6.6547	5.92824	6.21772	7.45862
hsa-miR-450a-5p	3.80064	4.48025	4.43173	4.36818	4.87521	3.60625	4.66318	5.1116	3.43737	4.34461	3.12856	3.24354	2.81016	3.32384	3.78259	3.4636	3.30598	2.82049	3.13316	3.6374
hsa-miR-451a	11.1308	10.4199	10.2982	11.5714	10.9726	10.0649	14.009	12.1177	12.3335	12.9071	14.0404	13.1997	12.4262	14.2174	14.7809	14.063	14.0775	14.1679	15.6641	13.2266
hsa-miR-486-5p	4.85981	5.06473	5.06271	6.34753	5.18195	4.45448	7.25697	5.74701	5.94146	6.40197	9.56936	7.14213	8.11887	8.97451	9.02374	8.39637	8.646	10.1706	11.6342	7.0598
hsa-miR-542-3p	4.241	4.47694	4.30573	4.0404	4.1133	3.87111	3.75196	4.16702	3.32222	3.68584	2.74778	3.05624	2.70339	2.87215	3.15424	3.16351	2.86133	2.61099	2.90305	3.33174
hsa-miR-582-5p	6.61231	7.91942	7.75748	6.95557	7.21907	6.45142	6.99807	8.10151	7.11462	6.85305	5.45035	6.99359	4.28967	5.93895	6.34114	6.05285	5.88828	5.19087	5.69721	5.99199
hsa-miR-590-5p	6.8982	7.10523	7.35271	6.62687	5.90015	6.16679	6.45963	6.80768	6.65841	6.49264	5.39031	6.01861	4.4267	5.24961	5.84111	5.83856	5.68793	5.05454	5.16515	6.1584
hsa-miR-6807-5p	5.35276	5.04175	4.33909	3.60189	3.22248	4.16244	3.37314	3.24767	3.18291	3.94183	3.20281	2.87797	2.68013	3.10357	2.96444	2.95763	2.92447	3.0403	3.16853	2.87242
g3vsg1
SystematicName	IM_01	IM_02	IM_03	IM_04	IM_05	IM_06	IM_07	IM_08	IM_09	IM_10	IM_12	IM_11	C_01	C_02	C_03	C_04	C_05	C_06	C_07	C_08	C_10	C_09
hsa-miR-29b-3p	8.59427	8.20669	8.83585	9.18376	9.65225	7.90753	9.89613	9.32408	9.21215	9.29096	9.78458	9.52639	7.65634	8.68104	7.52879	7.76768	8.13868	8.02975	8.0865	7.73762	7.19744	8.91042
hsa-miR-424-5p	6.88865	6.61393	7.615	8.17693	8.05328	6.83486	7.87952	7.621	7.99511	8.11723	8.23909	7.46586	6.28958	6.80632	5.7225	6.6604	7.17845	7.00175	6.6547	5.92824	6.21772	7.45862
hsa-miR-486-5p	5.93165	7.14661	6.68002	5.98927	5.78675	6.48241	5.80142	6.84954	9.35121	9.72592	5.72294	7.28848	9.56936	7.14213	8.11887	8.97451	9.02374	8.39637	8.646	10.1706	11.6342	7.0598
g4vsg1
SystematicName	AM_01	AM_02	AM_03	AM_04	AM_05	AM_06	AM_07	AM_08	C_01	C_02	C_03	C_04	C_05	C_06	C_07	C_08	C_10	C_09
hsa-miR-142-3p	12.4673	12.5216	12.5939	12.8142	11.7983	13.0413	12.6241	12.3664	11.2088	11.8228	11.5111	10.8445	11.7906	11.5765	11.4315	12.022	10.915	11.8285
hsa-miR-144-3p	4.76613	3.32305	3.93856	4.76147	5.29171	8.03312	4.26123	6.82826	6.46211	5.21519	7.28179	5.68211	7.33694	5.83783	6.24408	8.87403	8.28823	6.43551
hsa-miR-144-5p	3.78438	2.92738	3.00971	3.51195	2.77048	4.94833	3.66505	4.88282	5.31277	3.92053	4.15639	5.06808	6.16188	4.67955	5.08218	4.98895	7.42996	3.88165
hsa-miR-29b-3p	9.36494	9.7999	9.27458	9.54687	6.68109	9.6234	9.68322	9.05284	7.65634	8.68104	7.52879	7.76768	8.13868	8.02975	8.0865	7.73762	7.19744	8.91042
hsa-miR-451a	12.0307	10.4181	11.7685	12.7183	11.7512	13.9842	12.1481	14.7882	14.0404	13.1997	12.4262	14.2174	14.7809	14.063	14.0775	14.1679	15.6641	13.2266
hsa-miR-486-5p	6.13721	5.62285	5.6868	5.95657	6.90621	7.55339	6.19109	8.73866	9.56936	7.14213	8.11887	8.97451	9.02374	8.39637	8.646	10.1706	11.6342	7.0598
hsa-miR-6515-5p	5.34038	3.2196	4.13967	5.29181	7.21849	4.30475	4.59108	5.49862	2.68634	2.6225	2.7277	2.69029	2.62087	2.64244	2.6014	2.64948	2.7988	2.6076
g5vsg1
SystematicName	HM_01	HM_02	HM_03	HM_04	HM_05	HM_06	HM_07	HM_08	HM_09	HM_10	IM_01	IM_02	IM_03	IM_04	IM_05	IM_06	IM_07	IM_08	IM_09	IM_10	IM_12	IM_11	AM_01	AM_02	AM_03	AM_04	AM_05	AM_06	AM_07	AM_08	C_01	C_02	C_03	C_04	C_05	C_06	C_07	C_08	C_10	C_09
hsa-miR-142-5p	9.73646	9.53997	9.97393	8.62275	8.83697	9.58138	7.39718	8.47736	9.28305	8.87477	9.08068	8.43516	8.74265	8.57095	9.36615	8.33013	8.76455	8.81332	8.46641	8.28846	8.35257	7.76015	8.44183	9.03374	8.88725	8.52435	8.41171	9.8358	8.69863	7.88577	7.67522	8.10909	7.49518	7.326	8.03329	7.86652	7.78875	7.76087	7.28606	8.77138
hsa-miR-144-3p	4.71099	3.40354	5.11623	4.47012	3.68501	2.85005	6.27322	4.09918	5.16515	6.52313	3.22426	3.36585	4.11808	3.86448	5.86911	2.84574	4.68036	5.44588	9.23311	8.97762	4.26252	5.09361	4.76613	3.32305	3.93856	4.76147	5.29171	8.03312	4.26123	6.82826	6.46211	5.21519	7.28179	5.68211	7.33694	5.83783	6.24408	8.87403	8.28823	6.43551
hsa-miR-144-5p	3.12584	2.94586	3.12636	3.30573	2.98723	2.67506	4.59863	3.33649	3.44394	4.00459	2.7422	3.09499	2.9699	3.26862	3.50739	2.98966	3.25867	3.92629	6.55776	7.12342	3.50851	3.81172	3.78438	2.92738	3.00971	3.51195	2.77048	4.94833	3.66505	4.88282	5.31277	3.92053	4.15639	5.06808	6.16188	4.67955	5.08218	4.98895	7.42996	3.88165
hsa-miR-29b-3p	9.5355	9.44465	9.85366	9.12522	9.59478	8.66714	9.2877	9.44582	9.67638	9.63391	8.59427	8.20669	8.83585	9.18376	9.65225	7.90753	9.89613	9.32408	9.21215	9.29096	9.78458	9.52639	9.36494	9.7999	9.27458	9.54687	6.68109	9.6234	9.68322	9.05284	7.65634	8.68104	7.52879	7.76768	8.13868	8.02975	8.0865	7.73762	7.19744	8.91042
hsa-miR-424-5p	7.86334	8.22608	7.95374	7.80382	8.12644	7.64648	8.22302	8.77337	7.48272	8.03563	6.88865	6.61393	7.615	8.17693	8.05328	6.83486	7.87952	7.621	7.99511	8.11723	8.23909	7.46586	8.20036	8.28491	7.3174	8.53685	4.30568	8.09604	8.21556	7.74234	6.28958	6.80632	5.7225	6.6604	7.17845	7.00175	6.6547	5.92824	6.21772	7.45862
hsa-miR-451a	11.1308	10.4199	10.2982	11.5714	10.9726	10.0649	14.009	12.1177	12.3335	12.9071	10.9982	11.7342	11.3566	11.1446	11.5821	12.1524	11.5633	13.3114	15.03	15.3855	12.2924	13.0441	12.0307	10.4181	11.7685	12.7183	11.7512	13.9842	12.1481	14.7882	14.0404	13.1997	12.4262	14.2174	14.7809	14.063	14.0775	14.1679	15.6641	13.2266
hsa-miR-486-5p	4.85981	5.06473	5.06271	6.34753	5.18195	4.45448	7.25697	5.74701	5.94146	6.40197	5.93165	7.14661	6.68002	5.98927	5.78675	6.48241	5.80142	6.84954	9.35121	9.72592	5.72294	7.28848	6.13721	5.62285	5.6868	5.95657	6.90621	7.55339	6.19109	8.73866	9.56936	7.14213	8.11887	8.97451	9.02374	8.39637	8.646	10.1706	11.6342	7.0598
hsa-miR-582-5p	6.61231	7.91942	7.75748	6.95557	7.21907	6.45142	6.99807	8.10151	7.11462	6.85305	5.87997	5.22044	6.50415	7.76251	7.46147	5.874	7.44163	6.13076	7.46021	6.82644	6.6282	6.47984	7.24773	7.4264	6.35102	8.09265	3.29416	7.03035	7.85705	6.6116	5.45035	6.99359	4.28967	5.93895	6.34114	6.05285	5.88828	5.19087	5.69721	5.99199
hsa-miR-6807-5p	5.35276	5.04175	4.33909	3.60189	3.22248	4.16244	3.37314	3.24767	3.18291	3.94183	4.46889	4.43107	3.59622	3.63379	3.89815	3.66407	3.06174	3.22599	3.45654	3.48502	3.30928	3.51819	3.58291	3.18543	2.98498	3.27814	6.91987	3.74927	3.22239	3.63689	3.20281	2.87797	2.68013	3.10357	2.96444	2.95763	2.92447	3.0403	3.16853	2.87242

## Sheet: bar chart-qPCR&array
g5vsg1
	qPCR				array
	2-ΔΔCt	P Value			SystematicName	pvalues	foldchange	fdr
miRNA-142-3p	1.77046	0.0321079			hsa-miR-142-3p	5.93614e-05	1.90659	0.0043232
miRNA-142-5p	1.82617	0.0194189			hsa-miR-142-5p	1.99513e-05	2.02045	0.00221005
miRNA-144-3p	0.300599	0.0235308			hsa-miR-144-3p	0.000957741	0.489388	0.0271254
miRNA-29b-3p	2.74752	0.000146277			hsa-miR-29b-3p	5.82694e-06	2.4207	0.00131118
miRNA-340-5p	1.96611	0.000147084			hsa-miR-340-5p	0.000875079	2.19958	0.0259369
miRNA-363-3p	0.527271	0.00422269			hsa-miR-363-3p	0.0212174	0.547552	0.181056
miRNA-424-5p	2.41442	4.56038e-06			hsa-miR-424-5p	4.33198e-05	2.30904	0.00324771
miRNA-451a	0.125759	2.04576e-05			hsa-miR-451a	6.81503e-05	0.403396	0.00469501
miRNA-486-5p	0.199143	2.64473e-05			hsa-miR-486-5p	0.000165212	0.181111	0.00912554
miRNA-582-5p	2.24415	0.000431205			hsa-miR-582-5p	0.00129295	2.22822	0.0346482
		SystematicName	array	qPCR
		hsa-miR-29b-3p	1.27542	1.45813
		hsa-miR-424-5p	1.20729	1.27168
		hsa-miR-582-5p	1.15589	1.16617
		hsa-miR-340-5p	1.13723	0.975343
		hsa-miR-142-5p	1.01467	0.868824
		hsa-miR-142-3p	0.930994	0.824122
		hsa-miR-363-3p	-0.868932	-0.923383
		hsa-miR-144-3p	-1.03095	-1.73409
		hsa-miR-451a	-1.30973	-2.99127
		hsa-miR-486-5p	-2.46505	-2.32813

## Sheet: boxplot
sample	group	miRNA-142-3p	miRNA-486-5p	miRNA-451a	miRNA-142-5p	miRNA-340-5p	miRNA-144-3p	miRNA-29b-3p	miRNA-582-5p	miRNA-363-3p	miRNA-424-5p
C01	g1	0.11	0.123	0.00697	0.000437	0.000974	5e-05	1.48e-05	3.47e-05	6.05e-05	9.02e-06
C02	g1	0.241	0.0258	0.00234	0.000458	0.00188	2.85e-05	4.14e-05	0.000113	4.44e-05	1.11e-05
C10	g1	0.0771	0.0574	0.00678	0.000241	0.000823	2.88e-05	1.94e-05	3.04e-05	7.37e-05	7.36e-06
C11	g1	0.162	0.0725	0.0121	0.00029	0.00127	7.77e-05	1.76e-05	4.09e-05	3.14e-05	1.31e-05
C12	g1	0.181	0.047	0.00853	0.000487	0.00128	2.74e-05	5.76e-05	6.28e-05	9.14e-05	2.39e-05
C13	g1	0.148	0.0572	0.00661	0.000307	0.000879	4.18e-05	1.56e-05	2.8e-05	6.49e-05	6.03e-06
C19	g1	0.0588	0.401	0.0207	0.000247	0.000586	0.000134	8.98e-06	2.73e-05	7.54e-05	2.85e-06
C16	g1	0.168	0.0234	0.00237	0.000409	0.0021	3.86e-05	4.19e-05	5.32e-05	2.78e-05	1.95e-05
M019	g5	0.222	0.00705	0.000353	0.000553	0.00234	2.42e-06	9.5e-05	0.000102	1.7e-05	3.21e-05
M029	g5	0.0833	0.00281	9.97e-05	0.00101	0.0016	8.53e-07	2.87e-05	5.99e-05	1.79e-05	1.53e-05
M046	g5	0.198	0.0228	0.00246	0.00014	0.0023	2.61e-05	4.67e-05	7.47e-05	2.38e-05	2.84e-05
M047	g5	0.256	0.00931	0.000606	0.000568	0.00263	6.02e-06	5.73e-05	0.000194	1.98e-05	3.47e-05
M048	g5	0.282	0.0092	0.00106	0.000592	0.00238	1.77e-05	0.000106	9.38e-05	3.5e-05	2.29e-05
M054	g5	0.387	0.0199	0.00206	0.000448	0.00289	5.15e-05	0.00011	0.000108	6.94e-05	4.26e-05
M003	g5	0.482	0.00346	0.000356	0.00269	0.00375	1.88e-05	8.52e-05	0.000102	1.67e-05	2.09e-05
M004	g5	0.417	0.00446	0.000212	0.00106	0.00328	3.05e-06	4.3e-05	0.000143	1.8e-05	2.84e-05
M005	g5	0.564	0.0069	0.000177	0.00228	0.00373	2e-05	9.09e-05	0.000196	1.4e-05	2.7e-05
M006	g5	0.374	0.018	0.000555	0.000645	0.00298	1.22e-05	4.91e-05	8.46e-05	1.59e-05	2.07e-05
M007	g5	0.0603	0.00941	0.0006	0.000822	0.00102	6.62e-06	7.75e-05	6.74e-05	4.33e-05	1.83e-05
M008	g5	0.0486	0.0252	0.00104	0.000689	0.00102	8.46e-06	4.32e-05	4.38e-05	5.41e-05	1.96e-05
M012	g5	-	0.0138	0.000443	0.00057	0.00206	7.36e-06	6.36e-05	5.76e-05	2.46e-05	2.08e-05
M017	g5	0.276	0.00903	0.000455	0.000767	0.0028	5.35e-06	9.47e-05	0.000167	1.73e-05	3.01e-05
M018	g5	-	0.00982	0.000547	0.000941	0.00293	3.01e-05	9.1e-05	0.000166	1.7e-05	2.97e-05
M027	g5	0.0416	0.0131	0.00048	0.000472	0.00141	1.48e-06	6.98e-06	3.14e-05	1.71e-05	1.23e-05
M034	g5	0.253	0.0107	0.0005	0.000725	0.00228	1.43e-05	8.92e-05	0.000149	5.77e-05	2.35e-05
M037	g5	0.263	0.0182	0.00185	0.00038	0.00158	1.62e-05	3.58e-05	4.59e-05	3.41e-05	1.61e-05
M045	g5	0.164	0.111	0.00939	0.00035	0.00185	0.000273	4.94e-05	0.000129	0.000114	2.22e-05
M051	g5	0.222	0.0925	0.0153	0.000389	0.00158	0.000247	6.82e-05	6.63e-05	4.57e-05	2.65e-05
M052	g5	0.212	0.0226	0.00151	0.000361	0.00166	1.66e-05	0.000117	8.75e-05	5.02e-05	1.73e-05
M053	g5	0.233	0.00824	0.000643	0.00021	0.00193	5.97e-06	4.43e-05	5.24e-05	2.48e-05	1.87e-05
M014	g5	0.391	0.0136	0.000992	0.000759	0.00398	1.87e-05	0.000151	0.000135	2.97e-05	3.73e-05
M026	g5	0.25	0.00703	0.000205	0.000806	0.00236	3.16e-06	6.91e-05	0.000121	1.61e-05	1.94e-05
M033	g5	0.219	0.00918	0.000575	0.0005	0.00185	5.99e-06	4.88e-05	6.5e-05	1.63e-05	1.19e-05
M038	g5	0.344	0.0109	0.00106	0.000558	0.00259	1.03e-05	6.55e-05	0.000203	2.47e-05	2.85e-05
M042	g5	0.429	0.0258	0.00289	0.000824	0.00276	0.000146	5.91e-05	8.65e-05	3.76e-05	3.34e-05
M050	g5	0.253	0.0101	0.000788	0.000607	0.00185	8.52e-06	8.24e-05	0.000188	3.88e-05	2.58e-05
M056	g5	0.224	0.0526	0.00537	0.000264	0.0012	3.94e-05	3.42e-05	5.82e-05	6e-05	1.9e-05
M040	g5	0.561	0.00994	0.000754	0.00337	0.00513	0.000122	0.000125	0.000252	3.81e-05	3.08e-05
