# Supplementary material for: MicroRNA Expression in Circulating Leukocytes and Bioinformatic Analysis of Patients With Moyamoya Disease
Source: Front Genet. 2022 May 20;13:816919. doi: 10.3389/fgene.2022.816919 (PMC9163834; doi:10.3389/fgene.2022.816919)
Supplement: Supplementary file 1 [file DataSheet1.ZIP › Source data and statistical programs/Script.r]

###array normalized###
library("AgiMicroRna")
targets.micro <- readTargets(infile=infile, verbose=TRUE)
dd.micro <- readMicroRnaAFE(targets.micro, verbose=TRUE)
n=nrow(targets.micro)
#log2 transformed
ddTGS.rma <- rmaMicroRna(dd.micro, normalize=TRUE, background=TRUE)


###heatmap###
library(pheatmap) 
S = read.table("diff.txt", header=T,row.names=1,sep="\t")   
A = read.table("group.txt", header=T)    
anno = as.data.frame(A)
annotation_col = data.frame(group = factor(rep(c("G1", "G2"), c(10,10))))
rownames(annotation_col) = A$sample
ann_colors = list(group = c(Case = "#1B9E77", Control = "#D95F02"))  
pheatmap(S, scale = "row", color =colorRampPalette(c("green","white","red"))(50), border=NA,
         cluster_cols =F, cluster_rows = T,
         clustering_distance_rows = "euclidean",clustering_method = "ward.D",
         annotation_col = annotation_col, annotation_colors = ann_colors, show_rownames = F, 
		 cellwidth = 20, cellheight = 20,filename = "heatmap.png")


###boxplot###
library(ggplot2)
S <- read.table("miRNA.txt",header = TRUE, sep ="\t",row.names = 1)
p <- ggplot(data = S, aes(x=group, y=qpcr)) +
  geom_boxplot()+
  labs(y="2-ΔCt",title="miRNA-486-5p")
p
ggsave("miRNA-486-5p.jpeg",p, width = 6, height = 6,dpi = 300)
