# Supplementary material for: MicroRNA Expression in Circulating Leukocytes and Bioinformatic Analysis of Patients With Moyamoya Disease
Source: Front Genet. 2022 May 20;13:816919. doi: 10.3389/fgene.2022.816919 (PMC9163834; doi:10.3389/fgene.2022.816919)
Supplement: Supplementary file 1 [file DataSheet1.ZIP › Source data and statistical programs/Source data.xls]

## Sheet: Metadata Template
# Use this template for a Agilent one-color experiment submission.
# Normalized data are provided in a Matrix table. Click on additional worksheet tabs below for examples.
# Incomplete submissions will be returned. Click the Metadata Example tab below to view a completed worksheet.
# Field names (in blue on this page) should not be edited. Hover over cells containing field names to view field content guidelines or,
# CLICK HERE for Field Content Guidelines Web page.
# If you are submitting data associated with Copy Number Variation detection, consider submitting your Copy Number Variation calls to dbVar (http://www.ncbi.nlm.nih.gov/dbvar). This will allow users to easily see your results (with links to the raw data) and to view your results in the context of other CNV and structural variation studies. dbVar submission instructions are at http://www.ncbi.nlm.…
SERIES
# This section describes the overall experiment.
title	MicroRNA (miRNA) Expression in Circulating Leukocytes and Bioinformatic Analysis of Patients with Moyamoya Disease (MMD)
summary	To investigate the differential expression of miRNAs in circulating leukocytes of patients with MMD. The results showed 12 differentially expressed miRNAs in leukocytes of MMD patients compared with controls (fold change > 2.0 and P < 0.05), of which 7 were up-regulated and 5 were down-regulated.
overall design	A total of 30 MMD patients and 10 healthy adults were enrolled. The gene microarray was used to detect the differential expression profiles of miRNAs in leukocytes between patients with moyamoya disease and healthy controls.
contributor	Kaijiang Kang
contributor	Xingquan Zhao
SAMPLES
# The Sample names in the first column are arbitrary but they must match the column headers of the Matrix table (see next worksheet).
# CLICK HERE to find the accession number (GPLxxxx) of the Agilent platform deposited in GEO.
Sample name	title	raw data file	source name	organism	characteristics: tissure	characteristics: group	characteristics: gender	characteristics: age	molecule	description	platform or Agilent design ID
HM_01	M003	M003@257015616046_S001_miRNA_107_Sep09_105_2_1		Homo sapiens	circulating leukocytes	hemorrhagic MMD	female	32y	miRNA	miRNA Expression in Circulating Leukocytes of Patients with hemorrhagic MMD	Agilent--070156
HM_02	M004	M004@257015616046_S001_miRNA_107_Sep09_105_2_2		Homo sapiens	circulating leukocytes	hemorrhagic MMD	female	43y	miRNA	miRNA Expression in Circulating Leukocytes of Patients with hemorrhagic MMD	Agilent--070156
HM_03	M005	M005@257015616046_S001_miRNA_107_Sep09_105_2_3		Homo sapiens	circulating leukocytes	hemorrhagic MMD	female	24y	miRNA	miRNA Expression in Circulating Leukocytes of Patients with hemorrhagic MMD	Agilent--070156
HM_04	M006	M006@257015616046_S001_miRNA_107_Sep09_105_2_4		Homo sapiens	circulating leukocytes	hemorrhagic MMD	female	49y	miRNA	miRNA Expression in Circulating Leukocytes of Patients with hemorrhagic MMD	Agilent--070156
HM_05	M019	M019@257015616044_S001_miRNA_107_Sep09_105_1_1		Homo sapiens	circulating leukocytes	hemorrhagic MMD	male	49y	miRNA	miRNA Expression in Circulating Leukocytes of Patients with hemorrhagic MMD	Agilent--070156
HM_06	M029	M029@257015616044_S001_miRNA_107_Sep09_105_1_4		Homo sapiens	circulating leukocytes	hemorrhagic MMD	male	42y	miRNA	miRNA Expression in Circulating Leukocytes of Patients with hemorrhagic MMD	Agilent--070156
HM_07	M046	M046@257015616045_S001_miRNA_107_Sep09_105_1_4		Homo sapiens	circulating leukocytes	hemorrhagic MMD	female	50y	miRNA	miRNA Expression in Circulating Leukocytes of Patients with hemorrhagic MMD	Agilent--070156
HM_08	M047	M047@257015616045_S001_miRNA_107_Sep09_105_2_1		Homo sapiens	circulating leukocytes	hemorrhagic MMD	female	34y	miRNA	miRNA Expression in Circulating Leukocytes of Patients with hemorrhagic MMD	Agilent--070156
HM_09	M048	M048@257015616045_S001_miRNA_107_Sep09_105_2_2		Homo sapiens	circulating leukocytes	hemorrhagic MMD	male	50y	miRNA	miRNA Expression in Circulating Leukocytes of Patients with hemorrhagic MMD	Agilent--070156
HM_10	M054	M054@257015616046_S001_miRNA_107_Sep09_105_1_3		Homo sapiens	circulating leukocytes	hemorrhagic MMD	female	42y	miRNA	miRNA Expression in Circulating Leukocytes of Patients with hemorrhagic MMD	Agilent--070156
IM_01	M007	M007@257015616043_S001_miRNA_107_Sep09_105_2_3		Homo sapiens	circulating leukocytes	ischemic MMD	male	34y	miRNA	miRNA Expression in Circulating Leukocytes of Patients with ischemic MMD	Agilent--070156
IM_02	M008	M008@257015616043_S001_miRNA_107_Sep09_105_2_4		Homo sapiens	circulating leukocytes	ischemic MMD	female	36y	miRNA	miRNA Expression in Circulating Leukocytes of Patients with ischemic MMD	Agilent--070156
IM_03	M012	M012@257015616040_S001_miRNA_107_Sep09_105_2_3		Homo sapiens	circulating leukocytes	ischemic MMD	female	46y	miRNA	miRNA Expression in Circulating Leukocytes of Patients with ischemic MMD	Agilent--070156
IM_04	M017	M017@257015616042_S001_miRNA_107_Sep09_105_2_3		Homo sapiens	circulating leukocytes	ischemic MMD	male	35y	miRNA	miRNA Expression in Circulating Leukocytes of Patients with ischemic MMD	Agilent--070156
IM_05	M018	M018@257015616042_S001_miRNA_107_Sep09_105_2_4		Homo sapiens	circulating leukocytes	ischemic MMD	female	30y	miRNA	miRNA Expression in Circulating Leukocytes of Patients with ischemic MMD	Agilent--070156
IM_06	M027	M027@257015616044_S001_miRNA_107_Sep09_105_1_3		Homo sapiens	circulating leukocytes	ischemic MMD	female	46y	miRNA	miRNA Expression in Circulating Leukocytes of Patients with ischemic MMD	Agilent--070156
IM_07	M034	M034@257015616044_S001_miRNA_107_Sep09_105_2_2		Homo sapiens	circulating leukocytes	ischemic MMD	male	47y	miRNA	miRNA Expression in Circulating Leukocytes of Patients with ischemic MMD	Agilent--070156
IM_08	M037	M037@257015616044_S001_miRNA_107_Sep09_105_2_3		Homo sapiens	circulating leukocytes	ischemic MMD	female	21y	miRNA	miRNA Expression in Circulating Leukocytes of Patients with ischemic MMD	Agilent--070156
IM_09	M045	M045@257015616045_S001_miRNA_107_Sep09_105_1_3		Homo sapiens	circulating leukocytes	ischemic MMD	female	29y	miRNA	miRNA Expression in Circulating Leukocytes of Patients with ischemic MMD	Agilent--070156
IM_10	M051	M051@257015616045_S001_miRNA_107_Sep09_105_2_4		Homo sapiens	circulating leukocytes	ischemic MMD	male	39y	miRNA	miRNA Expression in Circulating Leukocytes of Patients with ischemic MMD	Agilent--070156
IM_11	M052	M052@257015616046_S001_miRNA_107_Sep09_105_1_1		Homo sapiens	circulating leukocytes	ischemic MMD	male	37y	miRNA	miRNA Expression in Circulating Leukocytes of Patients with ischemic MMD	Agilent--070156
IM_12	M053	M053@257015616046_S001_miRNA_107_Sep09_105_1_2		Homo sapiens	circulating leukocytes	ischemic MMD	male	39y	miRNA	miRNA Expression in Circulating Leukocytes of Patients with ischemic MMD	Agilent--070156
AM_01	M014	M014@257015616040_S001_miRNA_107_Sep09_105_2_4		Homo sapiens	circulating leukocytes	asymptomatic MMD	male	42y	miRNA	miRNA Expression in Circulating Leukocytes of Patients with asymptomatic MMD	Agilent--070156
AM_02	M026	M026@257015616044_S001_miRNA_107_Sep09_105_1_2		Homo sapiens	circulating leukocytes	asymptomatic MMD	male	34y	miRNA	miRNA Expression in Circulating Leukocytes of Patients with asymptomatic MMD	Agilent--070156
AM_03	M033	M033@257015616044_S001_miRNA_107_Sep09_105_2_1		Homo sapiens	circulating leukocytes	asymptomatic MMD	female	29y	miRNA	miRNA Expression in Circulating Leukocytes of Patients with asymptomatic MMD	Agilent--070156
AM_04	M038	M038@257015616044_S001_miRNA_107_Sep09_105_2_4		Homo sapiens	circulating leukocytes	asymptomatic MMD	female	38y	miRNA	miRNA Expression in Circulating Leukocytes of Patients with asymptomatic MMD	Agilent--070156
AM_05	M040	M040@257015616045_S001_miRNA_107_Sep09_105_1_1		Homo sapiens	circulating leukocytes	asymptomatic MMD	female	34y	miRNA	miRNA Expression in Circulating Leukocytes of Patients with asymptomatic MMD	Agilent--070156
AM_06	M042	M042@257015616045_S001_miRNA_107_Sep09_105_1_2		Homo sapiens	circulating leukocytes	asymptomatic MMD	female	48y	miRNA	miRNA Expression in Circulating Leukocytes of Patients with asymptomatic MMD	Agilent--070156
AM_07	M050	M050@257015616045_S001_miRNA_107_Sep09_105_2_3		Homo sapiens	circulating leukocytes	asymptomatic MMD	male	50y	miRNA	miRNA Expression in Circulating Leukocytes of Patients with asymptomatic MMD	Agilent--070156
AM_08	M056	M056@257015616046_S001_miRNA_107_Sep09_105_1_4		Homo sapiens	circulating leukocytes	asymptomatic MMD	female	33y	miRNA	miRNA Expression in Circulating Leukocytes of Patients with asymptomatic MMD	Agilent--070156
C_01	C01	C01@257015616047_S001_miRNA_107_Sep09_105_1_4		Homo sapiens	circulating leukocytes	healthy control	male	42y	miRNA	miRNA Expression in Circulating Leukocytes of healthy adults	Agilent--070156
C_02	C02	C02@257015616047_S001_miRNA_107_Sep09_105_2_1		Homo sapiens	circulating leukocytes	healthy control	male	35y	miRNA	miRNA Expression in Circulating Leukocytes of healthy adults	Agilent--070156
C_03	C06	C06@257015616047_S001_miRNA_107_Sep09_105_2_2		Homo sapiens	circulating leukocytes	healthy control	male	35y	miRNA	miRNA Expression in Circulating Leukocytes of healthy adults	Agilent--070156
C_04	C10	C10@257015616047_S001_miRNA_107_Sep09_105_2_3		Homo sapiens	circulating leukocytes	healthy control	male	34y	miRNA	miRNA Expression in Circulating Leukocytes of healthy adults	Agilent--070156
C_05	C11	C11@257015616047_S001_miRNA_107_Sep09_105_2_4		Homo sapiens	circulating leukocytes	healthy control	female	34y	miRNA	miRNA Expression in Circulating Leukocytes of healthy adults	Agilent--070156
C_06	C12	C12@257015616048_S001_miRNA_107_Sep09_105_1_1		Homo sapiens	circulating leukocytes	healthy control	female	32y	miRNA	miRNA Expression in Circulating Leukocytes of healthy adults	Agilent--070156
C_07	C13	C13@257015616048_S001_miRNA_107_Sep09_105_1_2		Homo sapiens	circulating leukocytes	healthy control	female	33y	miRNA	miRNA Expression in Circulating Leukocytes of healthy adults	Agilent--070156
C_08	C14	C14@257015616048_S001_miRNA_107_Sep09_105_1_3		Homo sapiens	circulating leukocytes	healthy control	female	35y	miRNA	miRNA Expression in Circulating Leukocytes of healthy adults	Agilent--070156
C_09	C16	C16@257015616048_S001_miRNA_107_Sep09_105_2_1		Homo sapiens	circulating leukocytes	healthy control	female	31y	miRNA	miRNA Expression in Circulating Leukocytes of healthy adults	Agilent--070156
C_10	C19	C19@257015616048_S001_miRNA_107_Sep09_105_1_4		Homo sapiens	circulating leukocytes	healthy control	female	33y	miRNA	miRNA Expression in Circulating Leukocytes of healthy adults	Agilent--070156
PROTOCOLS
# Protocols which are applicable to specific Samples or specific channels can be included in additional columns of the SAMPLES section instead.
growth protocol
treatment protocol
extract protocol	Trizol Reagent (Invitrogen, Carlsbad, CA, USA) was used for leukocyte denaturation. The miRNeasy Mini Kit (Qiagen p/n 217004) was used for RNA collection and purification according to the manufacturer’s protocol. The quality evaluation of the total RNA was performed using the Agilent 2100 Bioanalyzer (Agilent, Santa Clara, CA, USA).
label protocol	It was performed using a Gene Expression Hybridization Kit (Agilent’s miRNA Complete Labeling and Hyb Kit-p/n5190-0456) according to the manufacturer’s instructions.
hyb protocol	It was performed using a Gene Expression Hybridization Kit (Agilent’s miRNA Complete Labeling and Hyb Kit-p/n5190-0456) according to the manufacturer’s instructions.
scan protocol	Slides were washed in staining dishes with a Gene Expression Wash Buffer Kit (Agilent, Santa Clara, CA, USA) and scanned by an Agilent Microarray Scanner with default settings according to the manufacturer’s instructions.
data processing	The data was extracted using an Agilent Feature Extraction (AFE) software (version 10.7.1.1), and the raw data were normalized by Quantile algorithm using Gene Spring Software 12.6 (Agilent Technologies).
value definition	Normalized signal intensity

## Sheet: Matrix Template
# Example of a matrix table for a Agilent one-color submission. Only column headers are shown.
# The identifiers in the ID_REF column must match the identifiers in the ID column of the referenced platform (GPLxxxx).
# Include the Agilent Probe Names (e.g., A_23_P158231) in the ID_REF column.
# If the Agilent Probe Names are not unique, we strongly recommend that you also provide the Agilent Feature Numbers in an additional column.
# These numerical identifiers are usually included in the raw data files' RefNumber or FeatureNum columns. This will allow us to generate Sample
# data tables and make your study available for our GEO2R analysis tool.
# The Matrix table should include normalized signal intensities.
# Values that should be disregarded may either be left blank or labeled as "null".
# Column names must match Sample names in metadata worksheet.
ID_REF	Feature Numbers	C01_NS	C02_NS	C06_NS	C10_NS	C11_NS	C12_NS	C13_NS	C14_NS	C16_NS	C19_NS	M003_NS	M004_NS	M005_NS	M006_NS	M007_NS	M008_NS	M012_NS	M014_NS	M017_NS	M018_NS	M019_NS	M026_NS	M027_NS	M029_NS	M033_NS	M034_NS	M037_NS	M038_NS	M040_NS	M042_NS	M045_NS	M046_NS	M047_NS	M048_NS	M050_NS	M051_NS	M052_NS	M053_NS	M054_NS	M056_NS
Blank		1.97462	1.97452	1.97452	1.97447	1.97452	1.97452	1.97452	1.97452	1.97452	1.97455	1.97452	1.97455	1.97452	1.97447	1.97452	1.97452	1.97452	1.97452	1.97452	1.97452	1.97459	1.97452	1.97452	1.97452	1.97452	1.97452	1.97452	1.97452	1.97452	1.97452	1.97447	1.97452	1.97452	1.97447	1.97452	1.97452	1.97452	1.97452	1.97452	1.97452
dmr_285		10.8631	10.887	12.7996	11.3523	11.0147	10.9551	11.2392	12.3471	10.7202	10.838	8.89619	8.65689	8.03059	8.23963	8.70912	8.73898	7.86777	7.39673	7.43459	7.05178	9.1191	9.10042	10.1102	9.96796	9.33147	8.98335	9.27708	8.74341	11.6142	8.84562	8.52525	8.58399	8.43884	9.06864	8.81165	8.75286	8.66666	8.74024	8.3861	8.67882
dmr_3		8.32072	7.76923	10.5626	8.58419	8.30801	8.08204	8.5184	9.77452	8.11203	7.87418	7.66841	7.68532	7.30116	7.40436	12.5464	12.5769	12.0474	11.2673	11.6271	11.3182	7.22916	7.31603	8.02929	8.04318	7.40516	7.35563	7.79229	7.37785	10.0107	7.41421	7.27645	7.23666	7.24181	7.78819	7.58067	7.62038	7.41298	7.53772	7.3701	7.56897
dmr_308		2.62566	2.62467	2.67493	2.62438	2.65484	2.69438	2.66353	2.67244	2.66579	2.61189	2.64689	2.62507	2.59598	2.6152	2.6688	2.66091	2.6508	2.65554	2.66807	2.69133	2.67274	2.66484	2.64725	2.68339	2.6489	2.66531	2.62135	2.67019	2.64427	2.62949	2.6543	2.63752	2.66169	2.63579	2.64748	2.66676	2.63221	2.6156	2.59584	2.64292
dmr_316		2.66115	2.78923	2.85565	2.76079	2.80147	2.82727	2.88307	2.79935	2.83195	2.74219	2.77835	2.80101	2.80724	2.77499	2.71497	2.70439	2.60618	2.69145	2.65651	2.6877	2.8644	2.7411	2.77342	2.79322	2.78261	2.79314	2.76633	2.76814	2.80851	2.78837	2.8085	2.76605	2.7542	2.79334	2.83493	2.80361	2.79431	2.72533	2.75903	2.76375
dmr_31a		10.0112	10.0467	12.1648	10.6262	10.3487	10.1687	10.58	11.9162	9.95547	9.83731	8.46769	8.22572	7.73252	7.76933	8.02525	8.07274	7.53478	7.11442	6.91683	6.87378	8.3699	8.3781	9.39985	9.27678	8.65758	8.31532	8.87378	8.23434	11.458	8.28831	7.97752	8.13033	7.90377	8.6806	8.3279	8.18247	8.2003	8.24893	7.91248	8.22006
dmr_6		7.9509	7.05535	10.0183	7.91473	7.62893	7.44453	7.80785	9.15103	7.46788	7.3334	7.02484	6.94046	6.78195	6.84205	12.0349	12.1272	11.3358	10.556	10.8448	10.6439	6.69485	6.73092	7.51923	7.2867	6.74566	6.76546	7.29427	6.78588	9.24817	6.76459	6.75949	6.7638	6.66511	7.15138	7.04016	7.08404	6.77109	6.92299	6.79176	7.0889
hsa-let-7a-3p		2.67794	2.67683	2.69775	2.77084	2.7737	2.7532	2.65119	2.73833	2.66036	2.73859	2.75309	2.74297	2.6371	2.72981	2.59788	2.69839	2.63361	2.68881	2.6273	2.67788	2.75992	2.62805	2.72	2.74943	2.63302	2.65733	2.62499	2.66832	2.70641	2.68325	2.64048	2.74143	2.63897	2.74146	2.74311	2.77643	2.71727	2.65694	2.68898	2.72743
hsa-let-7a-5p		12.7064	12.5108	11.2568	12.5676	12.4688	12.6368	12.3859	11.2379	12.4145	12.6333	12.2237	12.3693	12.2156	12.5253	11.2366	11.2813	12.1887	12.5621	12.7283	12.1774	12.5344	12.5175	11.8175	11.8778	12.6095	12.5816	12.3985	12.3734	10.3095	12.1309	12.302	12.5517	12.4833	12.3383	12.4773	12.3402	12.5176	12.5311	12.2836	12.5771
hsa-let-7b-3p		2.77719	3.18388	4.41794	3.63665	3.42036	3.45877	3.56242	4.07801	3.29676	3.30922	3.54356	3.25323	3.41924	3.23775	2.74499	2.63092	2.73906	2.654	2.65722	2.69806	3.32814	3.56328	3.73646	3.45501	3.40176	3.38947	3.59221	3.16381	4.05891	3.4194	3.34384	3.16311	3.27008	3.60386	3.62313	3.30642	3.15204	3.36535	3.30982	3.27333
hsa-let-7b-5p		11.4287	11.0049	10.3065	11.4414	11.217	11.2798	11.1917	10.0911	10.9245	11.9793	10.7841	10.7595	10.5273	10.8334	10.2416	10.2256	10.655	10.7666	10.9797	10.2633	10.7617	10.9997	10.4002	10.7495	11.0701	10.7028	10.8525	10.8973	9.56191	10.7886	10.9856	11.0476	11.0284	10.9526	10.9233	11.0921	10.9292	10.9009	10.7793	11.1357
hsa-let-7c-3p		2.62402	2.65533	2.71637	2.70577	2.66401	2.72667	2.73701	2.70195	2.7355	2.71147	2.60903	2.65896	2.65442	2.60286	2.68848	2.69882	2.55901	2.5867	2.65674	2.56046	2.66748	2.6929	2.69318	2.74104	2.71306	2.70228	2.6525	2.62494	2.66499	2.62966	2.68136	2.70713	2.66587	2.64817	2.63839	2.65483	2.67208	2.77059	2.64543	2.6652
hsa-let-7c-5p		8.47122	7.83806	6.29629	8.49145	8.29762	8.21278	8.19566	6.41758	7.89647	9.04698	7.87316	7.90748	7.82802	8.05828	7.29699	7.33243	7.91898	8.32283	8.22704	7.90863	8.17687	8.31278	6.91583	7.64246	8.04799	8.08253	8.44305	8.2764	5.086	7.94369	8.29928	8.39539	8.18022	8.04236	8.32183	8.35182	8.29487	8.20629	8.15669	8.5194
hsa-let-7d-3p		2.6752	2.73658	2.75353	2.70472	2.7319	2.6995	2.66852	2.68189	2.73869	2.69946	2.70642	2.84743	2.62113	2.76608	2.58591	2.58906	2.73317	2.69164	2.74955	2.80398	2.66097	2.75856	2.62327	2.67967	2.66106	2.74191	2.71678	2.65279	2.72279	2.81122	2.73672	2.91893	2.74892	2.82807	2.714	2.7663	2.73888	2.76644	2.78742	2.72176
hsa-let-7d-5p		10.3893	10.1667	8.66031	10.3274	10.0172	10.3212	10.1716	9.00354	10.0392	10.191	9.91702	10.1766	9.96085	10.3539	9.73141	9.90587	10.1568	10.1577	10.1809	9.81051	10.3299	10.2336	10.0478	9.9978	10.3468	10.1057	10.1856	9.98237	7.52169	10.1551	10.0338	10.3899	10.2311	10.0078	10.1075	10.0698	10.3595	10.0519	10.074	10.4586
hsa-let-7e-3p		2.60933	2.65317	2.72356	2.63785	2.65095	2.6052	2.64693	2.66685	2.65455	2.62254	2.66151	2.69373	2.64698	2.63197	2.49898	2.57311	2.58516	2.57632	2.57012	2.55638	2.6551	2.63863	2.70993	2.62373	2.61716	2.71253	2.63536	2.63494	2.61131	2.64384	2.65223	2.62601	2.65328	2.65605	2.58817	2.61966	2.68574	2.62525	2.60221	2.59262
hsa-let-7e-5p		6.43313	6.31234	3.13561	6.70686	5.7279	6.56525	5.80218	3.48355	5.57227	5.39537	5.83893	6.44299	6.81312	6.4663	5.98298	5.94696	6.75961	6.66387	7.34332	5.54574	6.20318	6.59904	5.3996	6.48746	5.83652	7.18456	5.34352	5.38743	2.91752	5.39915	5.26301	6.39688	6.04855	5.52004	6.47655	5.90624	6.83555	5.9306	6.20877	6.32051
hsa-let-7f-1-3p		2.73367	3.22529	4.82981	3.62942	3.56742	3.54346	3.58854	4.06009	3.28317	3.45063	3.37297	3.3999	3.25554	3.22765	2.79329	2.80716	2.66212	2.64218	2.7033	2.75132	3.42799	3.45684	3.85951	3.73795	3.36202	3.38793	3.62786	3.29497	3.77537	3.37367	3.35185	3.30316	3.41991	3.48363	3.3218	3.23695	3.30722	3.40998	3.36469	3.24494
hsa-let-7f-2-3p		2.63022	2.67388	2.85293	2.83377	2.7509	2.7097	2.81267	2.71365	2.74638	2.69989	2.69942	2.76574	2.72358	2.76695	2.60154	2.74717	2.6127	2.69942	2.69278	2.70759	2.64769	2.73753	2.73239	2.87611	2.74537	2.69729	2.69705	2.71914	2.79128	2.6949	2.81008	2.71421	2.75551	2.75063	2.84198	2.80227	2.63537	2.71912	2.72971	2.74996
hsa-let-7f-5p		11.9464	11.9734	10.7908	11.7343	11.698	11.9297	11.7057	10.6972	11.7034	11.7051	11.948	12.1038	11.9249	12.078	10.8892	11.0602	11.5441	12.1078	12.2107	11.7781	12.2764	12.089	11.2636	11.1286	12.2485	12.1796	12.0409	11.9542	9.21937	11.8054	11.6359	12.0649	12.0313	11.7721	12.0574	11.908	12.0638	12.1061	11.7547	12.2091
hsa-let-7g-3p		2.61706	2.68236	2.59591	2.61696	2.58895	2.61796	2.64283	2.59245	2.60257	2.63608	2.64753	2.56349	2.63882	2.5425	2.59569	2.50456	2.55701	2.56439	2.63235	2.56984	2.62667	2.62694	2.54517	2.60332	2.55285	2.57516	2.54195	2.62698	2.57686	2.66014	2.60718	2.59439	2.619	2.5578	2.66009	2.66899	2.65745	2.58674	2.59844	2.56958
hsa-let-7g-5p		11.9758	12.1529	10.9906	12.0077	11.9299	11.9291	12.0791	11.1381	11.7535	11.6977	12.2191	12.1236	12.138	12.0249	10.7595	10.7147	11.0763	11.9872	12.1741	12.0201	12.0628	11.9675	10.462	10.8794	12.2354	12.179	12.1723	11.8676	9.34326	11.7833	11.6275	11.8739	11.649	11.8061	12.2028	11.8916	11.9955	12.345	11.8411	12.1254
hsa-let-7i-3p		2.64041	2.6611	2.59797	2.67894	2.71047	2.66287	2.70281	2.7347	2.71073	2.65752	2.66909	2.69939	2.69971	2.70277	2.54939	2.63297	2.64511	2.71753	2.61119	2.66015	2.73625	2.73211	2.60948	2.70769	2.61453	2.78188	2.69668	2.69853	2.66156	2.80467	2.67192	2.75543	2.7515	2.63156	2.71534	2.72244	2.78292	2.72596	2.79052	2.69403
hsa-let-7i-5p		10.9738	11.039	9.79903	10.9336	10.81	11.0192	10.9424	10.2476	10.5351	11.339	10.6283	10.9224	10.8543	11.1339	9.21843	9.12674	9.95932	10.582	10.5935	10.7739	10.9099	10.9531	8.86414	9.34367	11.16	10.9235	11.0875	10.6591	7.69514	10.8706	10.4999	11.0257	10.8708	10.6366	10.7971	10.9124	10.9996	11.0762	10.7527	11.3099
hsa-miR-100-3p		2.66829	2.68921	2.664	2.6739	2.67137	2.65039	2.72922	2.73388	2.67963	2.68809	2.64776	2.73486	2.71262	2.68431	2.6746	2.7646	2.62729	2.67718	2.71567	2.65162	2.61845	2.68447	2.6823	2.61868	2.70228	2.62115	2.61053	2.70174	2.60179	2.6007	2.5949	2.71229	2.67816	2.67345	2.60436	2.6834	2.62639	2.70332	2.62946	2.64334
hsa-miR-100-5p		2.97989	3.43227	2.75828	2.99307	2.83338	2.92728	2.98748	2.74512	2.8585	3.71431	3.08516	2.89688	2.87569	3.39845	3.22783	2.73546	3.38247	2.88061	4.09346	3.35008	2.84501	3.53415	2.73204	2.82806	3.84729	3.21175	2.87648	2.92309	2.5374	3.01273	3.31813	3.22589	3.62984	2.73205	2.83054	2.75868	2.91493	2.90259	2.82902	3.57431
hsa-miR-101-3p		6.32488	6.7637	5.57879	6.28186	6.72474	6.6777	6.60411	6.32664	7.00624	6.85061	8.36536	8.02911	8.26276	7.64294	6.64186	6.58706	7.26451	7.59976	7.42999	7.90292	7.22503	7.78772	6.18033	7.16277	7.17357	7.37377	7.26988	7.76424	4.76779	7.95932	7.77425	7.76761	7.7848	7.57141	7.53239	7.70017	6.96239	7.42899	7.72559	7.25988
hsa-miR-101-5p		2.64422	2.7766	2.63675	2.79309	2.76657	2.82686	2.68866	2.54974	2.81202	2.75733	2.79678	2.81731	2.93301	2.86787	2.69538	2.70344	2.63174	2.87065	2.90952	2.96605	2.90865	3.09421	2.72208	2.68852	2.75298	2.84725	2.91026	3.20369	2.62054	2.90996	2.8818	3.1244	3.11972	2.69411	2.92731	2.98966	2.79007	2.79758	2.89643	2.82117
hsa-miR-103a-2-5p		2.60477	2.67593	2.70873	2.63545	2.63896	2.62674	2.6258	2.638	2.62631	2.60896	2.57323	2.67528	2.5803	2.65119	2.59249	2.65562	2.56131	2.63339	2.66002	2.67928	2.59306	2.53852	2.57443	2.65317	2.62504	2.58544	2.58595	2.62829	2.63859	2.69817	2.65503	2.66632	2.59832	2.62629	2.56411	2.61009	2.59041	2.65255	2.65362	2.61955
hsa-miR-103a-3p		11.4411	11.3355	9.67847	11.2878	11.0967	11.3093	10.9992	9.81047	11.3077	11.269	10.9945	11.2124	11.0788	11.3336	11.1543	11.1783	11.515	11.2442	11.4996	10.9181	11.3355	11.4552	11.7135	11.7213	11.203	11.2416	11.025	11.1264	9.48089	11.1447	11.3015	11.3939	11.401	11.2872	11.2397	11.1501	11.2624	11.2126	11.0405	11.3649
hsa-miR-103b		2.59322	2.64141	2.71146	2.67597	2.63004	2.66118	2.62457	2.61793	2.63554	2.60603	2.59655	2.66322	2.69472	2.62878	2.66246	2.61508	2.65052	2.55769	2.65641	2.57992	2.63187	2.72145	2.64403	2.59879	2.63799	2.66127	2.70554	2.63986	2.61414	2.62861	2.65252	2.60892	2.61127	2.65954	2.73647	2.55579	2.60072	2.69688	2.66982	2.64979
hsa-miR-105-3p		2.65068	2.59785	2.57952	2.58996	2.62622	2.67503	2.65385	2.57985	2.58828	2.63599	2.60786	2.64129	2.65314	2.60402	2.64906	2.70276	2.66434	2.67469	2.70892	2.74789	2.63577	2.63695	2.60651	2.58409	2.59373	2.60296	2.63131	2.62662	2.60197	2.6595	2.55518	2.58859	2.63317	2.676	2.59389	2.6499	2.51449	2.65596	2.59358	2.58966
hsa-miR-105-5p		2.59403	2.64237	2.68344	2.57722	2.63978	2.55738	2.59555	2.59065	2.6695	2.60402	2.58689	2.609	2.64556	2.53838	2.60302	2.61118	2.64104	2.57643	2.6238	2.58041	2.63874	2.65299	2.52047	2.64006	2.61497	2.60783	2.64184	2.60554	2.64025	2.60138	2.58404	2.62838	2.67825	2.59303	2.6453	2.5609	2.5543	2.58113	2.55818	2.5914
hsa-miR-106a-3p		2.65608	2.63897	2.65814	2.65932	2.685	2.5897	2.67777	2.53198	2.6496	2.62945	2.6605	2.66617	2.62434	2.6518	2.56911	2.57879	2.57035	2.63889	2.62089	2.68447	2.63014	2.56349	2.58007	2.68766	2.53705	2.56005	2.55593	2.666	2.58221	2.57258	2.6168	2.66801	2.59875	2.62083	2.64307	2.62952	2.60293	2.6037	2.65044	2.57395
hsa-miR-106b-3p		2.61731	2.54411	2.50361	2.53334	2.56215	2.57474	2.55163	2.49623	2.56041	2.52774	2.63003	2.59206	2.58317	2.60207	2.55506	2.60623	2.6775	2.62571	2.6008	2.59884	2.59727	2.59205	2.51624	2.51167	2.52228	2.56348	2.55504	2.57815	2.55418	2.61785	2.52696	2.55509	2.62557	2.58294	2.56599	2.59311	2.53916	2.62217	2.5985	2.56595
hsa-miR-106b-5p		9.0524	9.62688	7.82782	9.53484	9.7999	9.67197	9.41556	8.30701	9.83509	9.61835	9.8768	9.94042	10.0026	9.76365	8.71507	8.60431	9.34966	9.62239	9.68472	9.36343	9.88898	9.99982	8.83351	9.94083	9.77767	9.94716	9.78473	10.1932	7.42052	10.1109	10.1875	10.2249	10.3514	9.95853	10.0334	10.0894	9.85189	9.96351	9.97239	9.86258
hsa-miR-107		10.8065	10.4221	8.84617	10.5586	10.3371	10.539	10.2987	9.13817	10.426	10.7433	10.2062	10.4796	10.4094	10.6929	10.5856	10.6525	10.8324	10.5864	10.7615	10.3601	10.6568	10.6966	10.9771	10.8312	10.4155	10.5425	10.3861	10.4684	8.34396	10.4989	10.5343	10.7942	10.6289	10.4945	10.6387	10.477	10.6388	10.553	10.4824	10.7312
hsa-miR-10a-3p		2.64677	2.53153	2.5586	2.52663	2.58927	2.63893	2.60696	2.64981	2.6019	2.52203	2.53107	2.62633	2.633	2.57047	2.72308	2.63252	2.70466	2.65219	2.65244	2.61961	2.59143	2.61875	2.62928	2.62252	2.62026	2.58176	2.64006	2.60045	2.57641	2.63381	2.57598	2.60247	2.58386	2.68123	2.57278	2.58564	2.58809	2.63906	2.59701	2.52142
hsa-miR-10a-5p		4.51012	3.86333	2.86571	3.95928	3.23983	4.49246	4.05055	2.79982	3.86926	3.90381	3.76098	4.12195	3.6171	3.53716	3.86661	3.32983	4.44302	4.34393	3.99552	3.61794	3.74866	3.50189	3.51478	2.98056	3.3692	3.59107	3.40369	3.41013	2.75087	3.19352	3.44605	3.65503	3.50893	3.67818	3.95731	3.37378	3.59946	3.50385	3.75802	3.84097
hsa-miR-10b-3p		2.75899	2.67131	2.68032	2.74437	2.61453	2.64353	2.68141	2.6937	2.62629	2.63893	2.62195	2.63736	2.7115	2.89525	2.75412	2.70593	2.58768	2.66423	2.72399	2.69751	2.68469	2.6458	2.66011	2.62877	2.71949	2.64033	2.68604	2.74847	2.59876	2.72523	2.6992	2.74059	2.6944	2.70121	2.65998	2.77211	2.69218	2.69348	2.70269	2.65396
hsa-miR-10b-5p		2.75885	2.75525	2.67735	2.80151	2.69675	2.73572	2.79602	2.65231	2.70628	2.70441	2.76585	2.82095	2.71183	2.80826	2.72734	2.66244	2.71945	2.7169	2.69945	2.68848	2.77302	2.73026	2.69257	2.67947	2.66645	2.75203	2.72267	2.75636	2.6481	2.6978	2.79539	2.77267	2.73163	2.74734	2.8248	2.73246	2.78396	2.72374	2.80411	2.75295
hsa-miR-1178-3p		2.66444	2.65089	2.64114	2.61583	2.64032	2.62754	2.69081	2.65256	2.60864	2.70094	2.65481	2.70272	2.65394	2.70731	2.56869	2.70494	2.59106	2.5875	2.60975	2.63588	2.63762	2.65359	2.646	2.6819	2.59958	2.62856	2.60416	2.67787	2.62803	2.66836	2.67446	2.71098	2.66342	2.63982	2.62957	2.66257	2.63149	2.6494	2.60383	2.65669
hsa-miR-1178-5p		2.56107	2.54941	2.63095	2.60793	2.56591	2.54745	2.55673	2.55989	2.54552	2.53803	2.57329	2.54734	2.57623	2.5523	2.60273	2.60114	2.57287	2.56836	2.6014	2.64117	2.47438	2.51652	2.59955	2.55186	2.53719	2.56172	2.49421	2.51368	2.50579	2.48875	2.49419	2.4832	2.48942	2.53222	2.57023	2.5139	2.57944	2.50951	2.51913	2.51534
hsa-miR-1179		2.6869	2.68842	2.7034	2.67678	2.71624	2.75843	2.73598	2.68215	2.67579	2.69646	2.70067	2.73237	2.75129	2.72128	2.77278	2.65347	2.69285	2.69329	2.69714	2.6503	2.6808	2.65225	2.65134	2.66957	2.69528	2.6467	2.66652	2.65817	2.67657	2.71526	2.72535	2.64704	2.70461	2.74559	2.74499	2.62004	2.58741	2.65034	2.68102	2.72307
hsa-miR-1180-3p		2.62524	2.57927	2.51007	2.5654	2.57318	2.54363	2.53952	2.64346	2.55548	2.55143	2.63167	2.60901	2.55561	2.57834	2.62811	2.59545	2.62999	2.60577	2.59716	2.64301	2.47781	2.57053	2.51969	2.54943	2.6135	2.60778	2.51418	2.52485	3.27296	2.51824	2.57185	2.5715	2.51708	2.53124	2.59655	2.5723	2.59797	2.6044	2.51165	2.56072
hsa-miR-1180-5p		2.53506	2.49561	2.50005	2.53772	2.468	2.44967	2.51574	2.46887	2.49032	2.46128	2.47888	2.50078	2.49689	2.46318	2.52542	2.54858	2.50933	2.57375	2.49918	2.63656	2.48061	2.49407	2.47842	2.43858	2.44307	2.47364	2.45154	2.50155	2.52223	2.48231	2.45433	2.46655	2.46293	2.45839	2.48602	2.51241	2.43027	2.46121	2.47933	2.47722
hsa-miR-1181		2.78026	2.78796	2.66957	2.74489	2.9154	2.81738	2.6314	2.66864	2.89599	2.77081	2.74158	2.82154	2.85302	2.83383	2.77198	2.69375	2.5568	2.93998	2.70065	2.82038	2.81452	2.8141	2.82421	2.85725	2.9066	2.92393	2.88875	2.87624	2.57854	2.87336	2.89728	2.81286	2.7502	2.83698	2.85865	2.91014	2.91372	2.86821	2.91576	2.83634
hsa-miR-1182		2.60298	2.51604	2.56243	2.64093	2.53958	2.57028	2.56843	2.59824	2.5709	2.60252	2.73118	2.65462	2.5696	2.56889	2.65201	2.62055	2.62729	2.69659	2.64172	2.67547	2.60316	2.53381	2.54387	2.54536	2.61593	2.55272	2.54124	2.65963	2.47908	2.59201	2.6634	2.64761	2.6031	2.57579	2.56034	2.50973	2.65011	2.69493	2.59071	2.57982
hsa-miR-1183		2.69847	2.61023	2.61364	2.62707	2.70583	2.65847	2.5981	2.66916	2.60855	2.62421	2.71073	2.70402	2.72514	2.60341	2.70106	2.6136	2.69734	2.66268	2.6808	2.70521	2.66286	2.62126	2.61609	2.68908	2.80286	2.62693	2.73491	2.74194	2.64228	2.6299	2.71956	2.6686	2.7046	2.71965	2.63497	2.69032	2.8074	2.67013	2.6794	2.77994
hsa-miR-1184		2.61344	2.56394	2.65817	2.61048	2.68788	2.63211	2.57293	2.60152	2.63574	2.62893	2.65238	2.58623	2.56563	2.60034	2.63212	2.54763	2.62528	2.61274	2.59528	2.59132	2.55886	2.61541	2.69147	2.62442	2.61081	2.6278	2.57408	2.58029	2.67348	2.61328	2.68294	2.63216	2.5789	2.69344	2.59049	2.57498	2.62463	2.56811	2.59623	2.57662
hsa-miR-1185-1-3p		2.99548	2.96916	2.75804	2.83933	2.96201	3.11129	2.88797	2.64529	3.0996	2.95764	2.98982	3.24714	3.10017	3.368	2.8523	2.91981	3.04267	3.42613	3.06458	3.04555	2.98508	3.03435	2.80745	2.84764	2.98062	3.12672	3.09194	3.07407	2.74097	3.01439	2.98991	3.19583	3.02558	2.93266	2.90209	3.03616	3.07996	3.27897	2.90048	3.19261
hsa-miR-1185-2-3p		2.71503	2.71826	2.71335	2.59976	2.74481	2.68867	2.69178	2.70528	2.79701	2.66629	2.71148	2.6692	2.72693	2.73845	2.75655	2.66773	2.74286	2.85656	2.75796	2.70988	2.75535	2.70104	2.71324	2.66389	2.78522	2.74314	2.73803	2.76196	2.61248	2.81491	2.72319	2.7357	2.79422	2.7551	2.74935	2.80448	2.76467	2.74829	2.68606	2.80798
hsa-miR-1185-5p		2.72917	2.76784	2.72981	2.66161	2.71559	2.72698	2.67948	2.80437	2.65694	2.65265	2.67214	2.71644	2.68741	2.71975	2.71598	2.72521	2.68183	2.68833	2.60375	2.65355	2.67922	2.61172	2.80522	2.67105	2.62321	2.7323	2.67332	2.66751	2.64156	2.72645	2.6896	2.67725	2.63559	2.68241	2.70571	2.65391	2.71825	2.68245	2.66153	2.71583
hsa-miR-1193		2.58873	2.5209	2.52658	2.54683	2.51999	2.63317	2.57898	2.51542	2.51963	2.59705	2.5571	2.5694	2.55922	2.50556	2.55301	2.57712	2.58255	2.55524	2.61024	2.58553	2.52748	2.52591	2.53603	2.52942	2.5729	2.53624	2.525	2.5387	2.54338	2.54179	2.56064	2.49411	2.53168	2.58882	2.53454	2.50584	2.54897	2.51802	2.46608	2.57913
hsa-miR-1197		2.6893	2.61352	2.6521	2.65268	2.65826	2.61252	2.62396	2.68427	2.67077	2.58518	2.61588	2.65272	2.63745	2.71494	2.68353	2.69592	2.6359	2.56906	2.55736	2.71464	2.61608	2.74336	2.6869	2.67636	2.64173	2.62452	2.70563	2.68826	2.63406	2.66114	2.65878	2.6011	2.59474	2.65219	2.62665	2.59857	2.678	2.64929	2.68362	2.68345
hsa-miR-1199-3p		2.57282	2.57902	2.52371	2.55804	2.57604	2.63171	2.60628	2.63938	2.54148	2.50409	2.49363	2.55064	2.51936	2.55507	2.58564	2.56933	2.61062	2.55332	2.61024	2.55276	2.51807	2.51575	2.615	2.48085	2.53367	2.58735	2.58913	2.52	2.57185	2.54757	2.58623	2.53615	2.55737	2.56893	2.61924	2.5709	2.54406	2.57337	2.53429	2.55183
hsa-miR-1199-5p		2.52896	2.4953	2.52151	2.5235	2.52889	2.52969	2.51086	2.55815	2.50448	2.5254	2.54285	2.47368	2.51809	2.51659	2.53564	2.53672	2.59815	2.53981	2.49743	2.55687	2.52718	2.56261	2.5159	2.53929	2.58745	2.52909	2.50171	2.49675	2.55891	2.54705	2.47695	2.50516	2.52054	2.56287	2.53827	2.4761	2.62215	2.53188	2.50571	2.51931
hsa-miR-1200		2.59431	2.56551	2.55589	2.5895	2.5712	2.60593	2.60241	2.57335	2.58698	2.63533	2.62177	2.63221	2.57616	2.613	2.5351	2.58025	2.57752	2.52016	2.49771	2.56665	2.53112	2.56665	2.57661	2.55635	2.60051	2.57972	2.53357	2.58795	2.64309	2.55262	2.53777	2.54383	2.57852	2.55985	2.6284	2.64029	2.57626	2.63074	2.6311	2.65813
hsa-miR-1202		4.83703	4.62661	6.50002	4.57411	5.0275	4.70317	4.89793	6.2214	5.55592	5.03945	5.90361	5.26155	5.19688	5.08408	5.23684	5.38985	4.86122	5.29336	5.27406	5.01981	5.32441	5.25583	4.89646	4.82232	6.10245	5.34075	5.25074	5.64917	5.99201	5.52996	5.02389	4.85307	5.19181	5.18342	5.3857	5.46337	5.47673	5.31	4.65385	5.19428
hsa-miR-1203		2.5977	2.54213	2.59509	2.60068	2.6542	2.59163	2.60504	2.52536	2.56739	2.57002	2.62149	2.60548	2.59906	2.64014	2.53768	2.54848	2.57449	2.57668	2.67643	2.60526	2.57013	2.58124	2.57442	2.58995	2.63236	2.60281	2.54256	2.56357	2.60916	2.59021	2.5852	2.59117	2.61415	2.6086	2.6417	2.60386	2.62003	2.64133	2.59428	2.58694
hsa-miR-1204		2.57188	2.63431	2.64596	2.72037	2.62656	2.58392	2.62129	2.68249	2.67966	2.67664	2.63972	2.61241	2.63493	2.68874	2.64044	2.56118	2.57703	2.54936	2.64114	2.57077	2.62062	2.58728	2.65333	2.7104	2.58683	2.61629	2.66148	2.64492	2.61004	2.6314	2.62621	2.66067	2.55772	2.63814	2.63165	2.58296	2.6376	2.57396	2.6219	2.628
hsa-miR-1205		2.58788	2.54623	2.63716	2.65528	2.57072	2.61098	2.56916	2.60405	2.5932	2.65864	2.55876	2.53783	2.57247	2.52744	2.64931	2.64035	2.59605	2.63974	2.61961	2.66004	2.61271	2.68864	2.57613	2.64615	2.6113	2.56557	2.55243	2.55274	2.67978	2.61566	2.5649	2.58797	2.54543	2.5872	2.63049	2.60788	2.53017	2.56017	2.59669	2.54895
hsa-miR-1206		2.70991	2.66756	2.66396	2.65751	2.64333	2.67628	2.69256	2.66957	2.6581	2.63351	2.64146	2.62599	2.62753	2.6443	2.74249	2.75759	2.65467	2.61577	2.63353	2.64305	2.64861	2.7131	2.6801	2.61731	2.64527	2.64483	2.61869	2.63209	2.62528	2.64777	2.61162	2.63762	2.59721	2.64348	2.65091	2.66605	2.64072	2.63785	2.65048	2.63711
hsa-miR-1207-3p		2.56662	2.63604	2.60646	2.66975	2.62685	2.62813	2.61677	2.68158	2.66301	2.62098	2.70875	2.66639	2.60498	2.6487	2.5747	2.56527	2.59005	2.58541	2.55358	2.61088	2.61305	2.58937	2.58853	2.61593	2.60466	2.59137	2.62336	2.55169	2.64638	2.6006	2.62823	2.63243	2.59537	2.59354	2.60878	2.58403	2.58729	2.6385	2.60866	2.66882
hsa-miR-1207-5p		4.96326	5.29352	5.82496	4.74727	5.2762	5.36336	5.23381	6.0266	5.72741	5.09934	5.86256	5.3462	5.2031	4.99356	4.86875	4.86741	5.42604	5.78642	5.29517	5.3085	5.12583	5.16881	5.25349	5.14095	5.35222	5.78596	5.5003	5.73771	5.54463	5.4455	5.28624	4.83316	5.11827	5.4552	5.53721	5.78983	5.5371	5.62137	5.26839	5.17299
hsa-miR-1208		2.62967	2.60735	2.57309	2.56101	2.56536	2.56156	2.53885	2.61334	2.55724	2.58598	2.54602	2.55448	2.61431	2.56558	2.63974	2.55911	2.70564	2.65141	2.67564	2.58575	2.56272	2.61585	2.57913	2.53313	2.58512	2.58273	2.58602	2.56427	2.67041	2.62163	2.6086	2.5734	2.58594	2.59331	2.59613	2.57854	2.61562	2.58771	2.61356	2.62251
hsa-miR-122-3p		2.67241	2.73409	2.84052	2.71288	2.67073	2.7092	2.75139	2.78999	2.76143	2.74619	2.68879	2.73493	2.6761	2.63637	2.70063	2.69532	2.65952	2.66953	2.60519	2.64872	2.73065	2.71193	2.76689	2.75498	2.70438	2.72335	2.75537	2.68101	2.78418	2.71932	2.67949	2.7484	2.70735	2.75464	2.76386	2.65173	2.7088	2.66886	2.6861	2.8085
hsa-miR-1224-3p		2.614	2.60568	2.6105	2.69146	2.55112	2.70495	2.70117	2.63698	2.69763	2.65742	2.57783	2.57567	2.58736	2.62257	2.59586	2.64784	2.61507	2.60901	2.66011	2.53181	2.65277	2.65276	2.62028	2.65418	2.61857	2.65773	2.70918	2.62656	2.68729	2.63273	2.68015	2.68598	2.61505	2.61307	2.64175	2.57963	2.65489	2.59255	2.55958	2.6885
hsa-miR-1224-5p		2.72933	2.75141	2.68158	2.65893	2.68837	2.66049	2.65786	2.68986	2.77526	2.69346	2.95298	2.88165	2.879	2.73062	2.82844	2.76969	2.68717	2.80237	2.73281	2.71728	2.75157	2.81717	2.6545	2.65981	2.84644	2.80656	2.82919	2.7939	2.82378	2.85051	2.79513	2.8752	2.8625	2.72083	2.73484	2.86204	2.78517	2.74566	2.76812	2.94489
hsa-miR-1225-5p		5.24502	5.39215	6.56665	5.17403	5.70979	5.21647	5.10336	6.39882	6.15236	5.29524	6.20291	5.48261	5.86075	5.90019	5.72474	5.13439	5.71383	6.35014	5.70064	5.42809	5.81636	5.98389	5.53392	5.44172	6.00301	6.02365	6.44946	6.75553	5.58209	6.30743	5.8399	5.60557	6.23551	5.86327	5.95965	7.15072	6.3298	5.96865	5.85912	5.68332
hsa-miR-122-5p		3.08367	2.93734	6.51309	2.82722	3.04281	2.91283	3.23133	3.4566	2.58257	3.30498	2.64918	2.69241	2.58486	2.63581	2.65389	2.6699	2.64681	2.63266	2.67222	2.69584	2.60473	2.60104	2.60792	2.69187	2.6219	2.56638	2.63928	2.69631	2.73532	2.60309	2.68784	2.63446	2.63677	2.5833	2.64649	2.64396	2.66095	2.61825	2.66842	2.6283
hsa-miR-1226-3p		2.55425	2.72152	2.57801	2.63093	2.62411	2.6142	2.51668	2.61739	2.60077	2.5989	2.57241	2.58737	2.61708	2.54825	2.53241	2.52149	2.58005	2.55382	2.60645	2.51529	2.55446	2.58674	2.57832	2.58692	2.56707	2.65147	2.65589	2.55994	2.56452	2.58138	2.55826	2.52549	2.60167	2.55171	2.53866	2.51586	2.66147	2.65563	2.62923	2.57158
hsa-miR-1226-5p		2.68873	2.55574	2.55389	2.58856	2.59117	2.54288	2.62072	2.55355	2.56972	2.61881	2.59197	2.59756	2.60639	2.60397	2.60975	2.6004	2.65881	2.73448	2.64102	2.66718	2.62193	2.60349	2.55415	2.63409	2.55619	2.5941	2.62522	2.60818	2.63719	2.57782	2.62681	2.55996	2.58147	2.59082	2.66062	2.64457	2.59626	2.63887	2.58471	2.63292
hsa-miR-1227-3p		2.56085	2.83642	2.87057	2.91769	2.90093	2.76994	2.85415	2.85531	2.71776	2.80542	2.82415	2.79941	2.86209	2.84314	2.61378	2.59319	2.58619	2.56476	2.59142	2.58907	2.89404	2.83285	2.82393	2.86264	2.77835	2.81987	2.87831	2.85349	2.83951	2.78246	2.83226	2.79585	2.90362	2.85754	2.80686	2.74252	2.78503	2.86697	2.84729	2.78378
hsa-miR-1227-5p		2.57214	2.63433	2.71423	2.58874	2.63697	2.63351	2.72192	2.98862	2.70601	2.72937	2.77456	2.6514	2.67397	2.67604	2.60386	2.71967	2.62423	2.79491	2.64814	2.62173	2.65801	2.70847	2.60698	2.68131	2.8727	2.72138	2.60379	2.77216	2.75989	2.7235	2.66502	2.69068	2.73021	2.65766	2.61238	2.82814	2.8393	2.819	2.67368	2.61446
hsa-miR-1228-3p		3.69665	3.53436	5.23462	3.96249	4.0782	3.78911	4.05934	4.75323	3.82885	3.68575	3.91053	3.73478	3.65377	3.41495	3.84719	4.41778	3.65398	3.4714	3.3933	3.5855	3.64444	3.77286	4.11571	4.04764	3.51372	3.72324	3.79957	3.55907	4.56284	3.80767	3.65171	3.46013	3.62011	3.75256	3.72922	3.71758	3.44877	3.6537	3.54501	3.6037
hsa-miR-1228-5p		2.64114	2.61111	2.56027	2.52504	2.55628	2.55533	2.48552	2.62065	2.53055	2.47805	2.5983	2.52562	2.57101	2.51502	2.68428	2.59798	2.63749	2.74521	2.58578	2.64272	2.60964	2.58369	2.53795	2.54338	2.59319	2.53994	2.57725	2.50163	3.1519	2.56853	2.57806	2.51179	2.55051	2.5656	2.60859	2.4889	2.56665	2.65439	2.47486	2.60832
hsa-miR-1229-3p		2.82372	2.94828	3.05066	2.95316	2.87616	2.91512	2.89744	3.01833	2.83585	2.94648	2.91911	2.88494	2.89193	2.82809	2.73546	2.63137	2.74384	2.72453	2.73892	2.74023	2.86705	2.82548	2.97163	2.95021	2.88455	2.96799	2.92986	2.82177	2.91486	2.99443	2.90996	2.80664	2.90911	3.02587	2.94416	2.87772	2.93078	2.89979	2.88722	2.88065
hsa-miR-1229-5p		3.50892	3.20905	3.01246	3.02347	3.15639	3.18268	3.0862	3.79589	3.27252	3.4585	3.51941	3.06408	3.34463	3.53189	3.05602	3.16863	3.3656	3.7073	3.21261	3.47183	3.22492	3.12141	3.19974	3.22501	3.82514	3.32889	3.55272	3.54664	2.79485	3.381	3.38794	3.18697	3.24699	3.44351	3.30372	3.68549	3.62203	3.24088	3.16741	3.61911
hsa-miR-1231		2.52554	2.57613	2.48187	2.55551	2.53792	2.52893	2.52027	2.4846	2.50145	2.46812	2.4548	2.46248	2.47886	2.45751	2.53265	2.55765	2.57833	2.5889	2.58239	2.53383	2.4315	2.48098	2.4856	2.55943	2.48085	2.53296	2.4935	2.4934	2.51268	2.4609	2.49881	2.46925	2.52268	2.46781	2.50585	2.4922	2.49396	2.49984	2.50448	2.5386
hsa-miR-1233-3p		2.51395	2.64271	2.62596	2.66391	2.6776	2.60219	2.6885	2.67356	2.60046	2.63469	2.62391	2.61401	2.64833	2.6642	2.58722	2.5536	2.64671	2.54434	2.53211	2.54564	2.60202	2.64303	2.6054	2.55708	2.62821	2.71217	2.6336	2.54343	2.64354	2.60258	2.56674	2.55484	2.68122	2.64147	2.63388	2.60755	2.61635	2.58831	2.6142	2.58403
hsa-miR-1233-5p		2.65853	2.64144	2.57936	2.61267	2.57306	2.63548	2.60899	2.60209	2.66359	2.59865	2.76245	2.76267	2.98797	2.7303	2.64918	2.57663	2.68012	2.62705	2.62002	2.75854	2.63329	2.64633	2.61816	2.70149	2.65964	2.68824	2.663	2.69725	2.57338	2.84328	2.68283	2.62212	2.65946	2.76124	2.65616	2.69348	2.71004	2.61979	2.62054	2.62668
hsa-miR-1234-3p		3.95468	3.43018	5.44649	4.25902	4.09541	3.74055	4.12017	4.72438	3.64358	3.55843	4.19408	3.64005	3.63109	3.48633	3.78498	4.24563	3.86185	3.57313	3.73719	3.69226	3.50704	3.74623	3.94853	4.01162	3.43126	3.69077	3.75084	3.48162	4.19377	3.61709	3.5881	3.39857	3.59574	3.74121	3.62476	3.57277	3.55857	3.56252	3.58693	3.50565
hsa-miR-1236-3p		2.54439	2.57742	2.63841	2.68899	2.5794	2.65645	2.56769	2.65529	2.67975	2.62215	2.66691	2.64807	2.66881	2.62031	2.49563	2.53058	2.55041	2.58288	2.55846	2.61316	2.60371	2.61324	2.67492	2.62377	2.55178	2.68508	2.61804	2.55403	2.55543	2.57409	2.63364	2.61886	2.60344	2.61152	2.638	2.53903	2.61581	2.63629	2.65233	2.64234
hsa-miR-1236-5p		2.78016	2.7092	2.73274	2.63973	2.73092	2.621	2.59809	2.92322	2.66682	2.79956	3.01693	2.85134	2.81224	2.74589	2.77304	2.76379	2.8794	2.90014	2.88334	2.9218	2.83521	2.83509	2.77145	2.84967	3.07376	2.82044	2.87228	2.94208	2.89012	2.81005	2.89756	2.81719	2.9553	2.82027	2.83369	2.79333	2.94668	2.84499	2.8136	2.73826
hsa-miR-1237-3p		2.97935	3.07132	3.68232	3.2662	3.24168	3.12345	3.30824	3.25709	3.11529	3.05575	3.16778	2.93228	3.19464	3.05784	2.87052	2.9687	2.96284	2.97999	2.98216	2.84979	3.07402	3.11462	3.14817	3.19705	3.03528	3.12447	3.09446	3.00837	3.20588	3.10967	3.14361	2.93954	3.12612	3.09679	3.0578	3.03879	3.01553	3.12	3.09273	3.04769
hsa-miR-1237-5p		2.51054	2.57625	2.4994	2.56857	2.55338	2.59461	2.55976	2.57375	2.62738	2.57989	2.58481	2.58903	2.60117	2.63043	2.58791	2.56762	2.59052	2.60698	2.57128	2.58737	2.63529	2.59527	2.62061	2.57143	2.65626	2.7257	2.6136	2.54814	2.59054	2.60024	2.59719	2.54742	2.68331	2.59741	2.61773	2.52333	2.62171	2.57855	2.60179	2.58494
hsa-miR-1238-3p		3.56852	3.58389	5.22199	4.15715	4.07967	3.68573	4.32793	4.30496	3.70083	3.5976	3.60701	3.47721	3.56555	3.36874	3.48689	3.86351	3.21885	3.22616	3.07414	3.26919	3.54968	3.71801	4.20358	3.98638	3.48216	3.58722	3.68464	3.37383	4.29261	3.58388	3.43975	3.39425	3.51088	3.54703	3.76125	3.57309	3.47827	3.64699	3.64214	3.40042
hsa-miR-1238-5p		2.63289	2.69189	2.71134	2.78747	2.72584	2.73113	2.67176	2.68961	2.70564	2.7432	2.73849	2.76795	2.75721	2.72841	2.5877	2.65708	2.5647	2.63762	2.64845	2.66918	2.7554	2.75252	2.73758	2.67088	2.72789	2.70373	2.70994	2.72842	3.65941	2.76248	2.76961	2.6988	2.71447	2.75864	2.77651	2.69583	2.69542	2.73396	2.81744	2.63741
hsa-miR-1243		2.61997	2.66539	2.63873	2.66849	2.72766	2.57496	2.57928	2.59956	2.62964	2.67403	2.64802	2.63973	2.5984	2.60097	2.65256	2.75604	2.668	2.62632	2.57567	2.69671	2.61462	2.64593	2.62083	2.61943	2.62206	2.57109	2.59447	2.65128	2.59408	2.5827	2.61541	2.66831	2.56497	2.6387	2.63329	2.69113	2.66101	2.60257	2.60552	2.51606
hsa-miR-124-3p		2.61048	2.57802	2.61188	2.55347	2.61689	2.61374	2.61277	2.67326	2.56902	2.64639	2.53943	2.56416	2.54281	2.54386	2.57203	2.53263	2.58904	2.577	2.59405	2.56285	2.55964	2.54482	2.5932	2.50593	2.5705	2.52001	2.56989	2.65177	2.58921	2.56979	2.57274	2.55282	2.56057	2.53748	2.50392	2.57194	2.57617	2.77465	2.55262	2.60089
hsa-miR-1244		2.66123	2.64286	2.62461	2.64761	2.66559	2.61095	2.66124	2.65621	2.65868	2.63501	2.61052	2.59754	2.62585	2.68458	2.78109	2.75268	2.74008	2.67422	2.70237	2.7063	2.59367	2.57259	2.64113	2.6462	2.56931	2.61006	2.62135	2.64434	2.61273	2.64392	2.60521	2.69303	2.59191	2.66087	2.62709	2.67923	2.60564	2.63123	2.6137	2.61098
hsa-miR-1245a		2.608	2.67738	2.61385	2.64159	2.61945	2.65696	2.66485	2.67419	2.60893	2.61023	2.6034	2.61988	2.61918	2.62443	2.59257	2.66218	2.6497	2.64555	2.59724	2.55835	2.6455	2.69552	2.69983	2.66415	2.58505	2.61763	2.61133	2.59814	2.64081	2.62277	2.65982	2.5901	2.61628	2.59335	2.64551	2.66937	2.61842	2.67597	2.66541	2.67908
hsa-miR-1245b-3p		2.55767	2.66193	2.68098	2.60104	2.60358	2.60395	2.63454	2.63397	2.65997	2.56928	2.65416	2.5665	2.63251	2.56159	2.75425	2.58311	2.64682	2.60829	2.62768	2.58639	2.62742	2.62925	2.667	2.70451	2.64414	2.65762	2.69321	2.61907	2.67897	2.54868	2.59785	2.58973	2.66616	2.66146	2.66193	2.59431	2.57779	2.59037	2.57189	2.64308
hsa-miR-1245b-5p		2.59995	2.67369	2.62394	2.69888	2.75403	2.56804	2.64677	2.71181	2.58889	2.64062	2.62319	2.6768	2.61837	2.67643	2.67525	2.71005	2.64606	2.72912	2.63445	2.65293	2.68572	2.62999	2.73048	2.64719	2.64153	2.69899	2.5877	2.70059	2.66419	2.63953	2.64338	2.63931	2.6089	2.62009	2.61277	2.64636	2.59317	2.57331	2.61158	2.65009
hsa-miR-124-5p		2.54863	2.63655	2.60161	2.54307	2.59934	2.55091	2.6042	2.58517	2.60478	2.55207	2.60042	2.57705	2.60991	2.58437	2.53715	2.60252	2.57053	2.62896	2.62676	2.54568	2.59634	2.62045	2.62198	2.60018	2.57273	2.60353	2.61194	2.61774	2.5413	2.55029	2.58837	2.4858	2.5702	2.60257	2.56813	2.5898	2.57459	2.58653	2.54332	2.57795
hsa-miR-1246		4.20048	3.74704	4.8949	4.08504	4.21542	3.93686	4.16648	4.24552	4.0528	4.69775	4.6592	3.94931	4.21911	3.59297	4.84722	4.61514	4.15089	3.76826	3.68234	3.60187	4.36995	4.21936	4.77596	4.70486	5.48258	4.03346	4.31859	4.34683	5.12009	4.46125	4.54204	4.36806	4.3633	4.34438	4.1837	4.38883	5.06247	4.84035	4.00135	4.02745
hsa-miR-1247-3p		2.57155	2.57705	2.62124	2.54089	2.62931	2.56435	2.56664	2.59681	2.58166	2.56852	2.62776	2.60422	2.63841	2.58639	2.60412	2.62922	2.67078	2.55741	2.58264	2.63812	2.56937	2.56029	2.60993	2.574	2.65329	2.57273	2.55493	2.60873	2.54544	2.57249	2.57687	2.58157	2.59543	2.63853	2.5957	2.62085	2.58138	2.53886	2.58095	2.57385
hsa-miR-1247-5p		2.57914	2.62277	2.59983	2.60005	2.64154	2.52545	2.57441	2.56344	2.69723	2.54021	2.61732	2.65797	2.59629	2.57897	2.54938	2.51652	2.59082	2.527	2.56177	2.60333	2.6031	2.61381	2.613	2.61928	2.60258	2.62269	2.61116	2.51228	2.60674	2.5856	2.613	2.59966	2.6145	2.63424	2.62265	2.61033	2.64639	2.60172	2.56883	2.56837
hsa-miR-1248		2.65398	2.53929	2.57613	2.55643	2.56434	2.63121	2.56843	2.63604	2.58486	2.56733	2.57296	2.59832	2.55572	2.60448	2.65894	2.62198	2.64965	2.65834	2.59484	2.57477	2.62	2.56979	2.55386	2.62948	2.60374	2.62267	2.61227	2.62394	2.57636	2.61462	2.62434	2.65613	2.58879	2.59805	2.60066	2.61743	2.55737	2.56718	2.59408	2.57729
hsa-miR-1249-3p		2.81743	2.97954	3.32201	2.94654	3.01093	3.15268	3.14316	3.26925	3.25452	3.08583	3.96285	3.36903	3.2956	3.14469	2.72682	2.68497	2.83143	2.81785	2.73015	2.75136	3.20233	3.22995	3.11283	3.15669	3.15276	3.12498	3.13026	3.12246	3.08587	3.40017	3.17028	3.13027	3.24071	3.12298	3.07558	3.18664	3.02992	3.10728	3.11204	3.06353
hsa-miR-1249-5p		2.63082	2.64259	2.67328	2.65347	2.77928	2.64309	2.63716	2.62948	2.59348	2.6819	2.68081	2.66241	2.65748	2.80183	2.73133	2.66337	2.72879	2.72239	2.72311	2.75414	2.72908	2.64236	2.71815	2.6305	2.96309	2.70764	2.70455	2.74017	2.60443	2.66189	2.72836	2.67749	2.76421	2.68435	2.68179	2.69191	2.71937	2.68691	2.69235	2.68026
hsa-miR-1250-3p		2.65935	2.63518	2.78733	2.70709	2.65576	2.68301	2.70089	2.70059	2.65673	2.68335	2.69427	2.68409	2.65181	2.70995	2.68515	2.67297	2.5724	2.50197	2.60775	2.65037	2.74432	2.70759	2.64231	2.69464	2.6615	2.67315	2.73533	2.61097	2.75593	2.70853	2.69601	2.75942	2.70737	2.7229	2.66287	2.73063	2.68275	2.72732	2.69937	2.7244
hsa-miR-1250-5p		2.63997	2.56996	2.57158	2.62117	2.58553	2.585	2.73377	2.59258	2.64127	2.62557	2.58902	2.62351	2.61591	2.60591	2.59161	2.6063	2.67099	2.65842	2.5865	2.64774	2.60885	2.61109	2.68483	2.70011	2.5895	2.59174	2.62754	2.5718	2.54019	2.56528	2.64381	2.54151	2.57341	2.62254	2.51161	2.62351	2.60699	2.58597	2.61408	2.59416
hsa-miR-1251-3p		2.58309	2.57528	2.56623	2.57189	2.59331	2.58219	2.59408	2.57895	2.58056	2.52721	2.56403	2.54572	2.57606	2.5416	2.65125	2.56879	2.58732	2.58914	2.62423	2.54948	2.54968	2.56355	2.59913	2.53786	2.54329	2.53635	2.56528	2.59598	2.58251	2.49846	2.5991	2.53604	2.54452	2.52552	2.53583	2.53624	2.53354	2.50238	2.54405	2.59986
hsa-miR-1251-5p		2.56384	2.62477	2.52557	2.55627	2.56012	2.62069	2.60647	2.55339	2.52255	2.54677	2.50963	2.58987	2.52669	2.50172	2.57892	2.53941	2.52231	2.60299	2.57525	2.53986	2.53019	2.60476	2.54814	2.61011	2.53838	2.52837	2.50278	2.5369	2.56176	2.5476	2.55094	2.55691	2.57655	2.58461	2.59372	2.57482	2.56518	2.53196	2.60627	2.55362
hsa-miR-1252-3p		2.67739	2.71082	2.79069	2.74089	2.70822	2.72404	2.71524	2.79749	2.8046	2.71974	2.83589	2.76029	2.74402	2.82537	2.75366	2.89447	2.69768	2.74305	2.74574	2.68834	2.67065	2.76461	2.76147	2.75526	2.70146	2.78293	2.7249	2.73722	2.72789	2.77955	2.73941	2.75912	2.73012	2.77194	2.68345	2.72144	2.69271	2.75627	2.72425	2.75971
hsa-miR-1252-5p		2.79522	2.66172	2.68765	2.63813	2.67561	2.68101	2.68633	2.64033	2.57709	2.60896	2.65911	2.59627	2.63597	2.61105	2.68449	2.77531	2.72826	2.75924	2.7428	2.69058	2.66035	2.63977	2.64948	2.60025	2.59739	2.62656	2.62685	2.62215	2.66207	2.57281	2.65599	2.68469	2.57376	2.5943	2.62872	2.67246	2.62203	2.61752	2.57333	2.60855
hsa-miR-1253		2.55125	2.55744	2.65366	2.63845	2.61461	2.58867	2.5451	2.52751	2.5859	2.53712	2.48341	2.54803	2.60261	2.54979	2.62582	2.5986	2.59882	2.66623	2.649	2.63152	2.61199	2.61608	2.6223	2.59688	2.65489	2.61183	2.58098	2.50633	2.59364	2.62782	2.57264	2.566	2.56922	2.55777	2.58459	2.60144	2.5784	2.54882	2.57645	2.54288
hsa-miR-1254		2.62817	2.57312	2.59407	2.56626	2.62586	2.51521	2.54621	2.54371	2.59806	2.58507	2.60486	2.57979	2.51502	2.58549	2.65899	2.6401	2.6244	2.61864	2.53837	2.60311	2.55889	2.5806	2.54158	2.57617	2.59444	2.62092	2.6049	2.60078	2.55579	2.57079	2.55968	2.55208	2.58845	2.57058	2.6112	2.5415	2.59198	2.6309	2.53899	2.52481
hsa-miR-1255a		2.74334	2.58792	2.54004	2.54723	2.60753	2.64813	2.5733	2.60398	2.62907	2.64861	2.55841	2.66585	2.56941	2.73718	2.62751	2.68686	2.92538	2.66642	2.844	2.67808	2.59321	2.54932	2.57224	2.6079	2.61621	2.66164	2.58619	2.6614	2.61069	2.74278	2.5765	2.58618	2.66852	2.57709	2.62129	2.62012	2.52833	2.63627	2.57322	2.64651
hsa-miR-1255b-2-3p		2.5892	2.74999	2.83202	2.80929	2.67471	2.79798	2.76513	2.71595	2.67984	2.72062	2.79053	2.71235	2.65658	2.71548	2.5433	2.63785	2.6174	2.56004	2.63659	2.58299	2.69408	2.73039	2.68135	2.78815	2.6934	2.67695	2.64518	2.61082	2.66046	2.77399	2.70809	2.73622	2.67368	2.74746	2.69128	2.717	2.72567	2.70544	2.70836	2.6908
hsa-miR-1255b-5p		2.63644	2.59982	2.63716	2.56237	2.56107	2.59874	2.53284	2.5347	2.59731	2.62904	2.50068	2.54351	2.52674	2.5906	2.63418	2.65208	2.63852	2.59253	2.63024	2.63674	2.56849	2.55505	2.5557	2.58224	2.584	2.57062	2.58694	2.5485	2.52406	2.54833	2.59488	2.51429	2.5491	2.60689	2.54109	2.51959	2.56049	2.49709	2.56989	2.55891
hsa-miR-1256		2.63779	2.72889	2.68363	2.66673	2.6787	2.69192	2.68587	2.66828	2.61514	2.67815	2.71677	2.64692	2.62966	2.658	2.59508	2.66274	2.69279	2.64919	2.63632	2.65598	2.68049	2.67871	2.68559	2.67169	2.57504	2.60645	2.64411	2.65308	2.67577	2.67959	2.64169	2.69568	2.66999	2.69474	2.71337	2.62273	2.69004	2.63559	2.70016	2.64578
hsa-miR-1257		2.62631	2.68091	2.68428	2.60557	2.64458	2.60278	2.61467	2.57949	2.57041	2.61387	2.5672	2.5471	2.58277	2.59232	2.63625	2.68962	2.61934	2.65428	2.64575	2.71719	2.60328	2.58888	2.64105	2.63113	2.52035	2.59247	2.60888	2.56746	2.61634	2.57874	2.56156	2.60335	2.64316	2.55469	2.60631	2.66104	2.57356	2.60141	2.64091	2.55413
hsa-miR-1258		2.62315	2.55119	2.56467	2.50288	2.63712	2.53466	2.58563	2.60842	2.55073	2.52654	2.52725	2.53759	2.55576	2.52041	2.6979	2.70465	2.60486	2.66625	2.62837	2.58847	2.63619	2.59193	2.52634	2.60842	2.55456	2.57024	2.53556	2.61361	2.69722	2.56057	2.57945	2.53538	2.51392	2.59389	2.58609	2.56056	2.59724	2.51427	2.62354	2.59807
hsa-miR-125a-3p		3.04259	3.05501	2.69379	2.85837	3.0097	3.04267	3.08363	2.88738	2.99702	3.02319	3.01068	3.11293	3.31485	3.30186	3.18275	3.11722	3.24332	3.14127	3.14406	3.16132	3.23668	3.10418	3.33073	3.10199	3.47632	3.2356	2.99398	3.29466	2.83641	3.17425	3.03917	3.2508	3.16704	3.12897	3.21663	3.11214	3.22761	3.18391	3.14345	3.00837
hsa-miR-125a-5p		5.32653	5.23904	4.63782	5.25919	4.72038	4.98939	4.7222	3.99411	4.71271	3.97085	4.41784	5.71906	5.50192	5.05842	5.9096	5.70631	6.25607	5.54978	6.22087	4.73865	5.02001	5.63242	5.73966	7.51853	4.81683	5.96466	3.8879	4.99351	5.04402	5.21273	4.20807	5.46433	5.46946	5.18315	5.91685	4.87959	5.17098	5.07849	5.35765	4.37652
hsa-miR-125b-1-3p		2.56235	2.648	2.6033	2.57843	2.59477	2.60927	2.55006	2.61358	2.61018	2.58987	2.57862	2.63235	2.65922	2.63898	2.72402	2.64295	2.62179	2.68572	2.6381	2.66017	2.58982	2.63077	2.65354	2.54866	2.61498	2.64703	2.56892	2.48678	2.60036	2.63624	2.59796	2.56915	2.6317	2.5685	2.62576	2.53828	2.62551	2.6394	2.59876	2.59237
hsa-miR-125b-2-3p		2.54843	2.67011	2.60557	2.64485	2.55	2.60498	2.55097	2.58307	2.60444	2.58618	2.59223	2.62275	2.6238	2.64852	2.56826	2.63824	2.64235	2.55092	2.54002	2.54663	2.63539	2.52857	2.5671	2.52683	2.59282	2.58021	2.59499	2.56708	2.52794	2.5948	2.66211	2.56202	2.64028	2.55805	2.61464	2.57688	2.57625	2.59974	2.56207	2.56176
hsa-miR-125b-5p		4.53209	4.18026	2.75715	4.25547	4.27369	3.94225	3.95537	3.25157	3.87656	4.31489	3.71035	3.64732	3.97628	3.55179	4.34636	4.22398	4.22681	3.65657	4.20729	3.85292	3.59853	3.9077	3.91913	3.73585	3.94365	3.60823	4.39617	3.89003	2.63187	3.53933	3.99553	3.70459	3.84228	3.03039	4.05929	3.39851	3.59111	3.4729	3.35199	4.08225
hsa-miR-1260a		7.65216	6.65022	5.29158	6.93884	7.36549	6.86451	7.4389	5.20534	7.10937	6.37995	8.92638	8.24984	8.52553	7.25342	7.95282	7.65362	7.69385	7.57437	7.78553	8.32989	7.4409	7.64168	6.13026	6.88027	7.21459	7.26201	7.6283	7.05842	8.02719	8.52876	6.91885	6.6094	7.23138	7.81393	7.24157	7.05532	6.95317	7.27443	7.2863	6.96731
hsa-miR-1260b		6.01426	5.26446	4.784	5.66013	5.96693	5.49916	6.00982	4.50602	5.60908	5.19165	7.29585	6.72395	7.10236	6.03029	5.61169	5.84592	5.94253	5.94645	5.81499	6.80944	6.09166	6.13609	4.92853	5.54348	5.68786	5.82637	6.12865	5.56642	5.44288	6.86937	5.51593	5.39508	5.61845	6.30484	5.7682	5.74631	5.41131	5.74032	5.95006	5.61118
hsa-miR-1261		2.68914	2.64156	2.7252	2.64064	2.58175	2.60778	2.61482	2.60614	2.59012	2.62687	2.59	2.5789	2.64548	2.64456	2.61996	2.66762	2.60478	2.62054	2.69709	2.67024	2.5844	2.62186	2.61895	2.64889	2.5924	2.60535	2.56671	2.61141	2.73779	2.60315	2.62975	2.67401	2.57038	2.55539	2.57706	2.65057	2.68586	2.59343	2.6609	2.60349
hsa-miR-1262		2.63666	2.57204	2.71298	2.67133	2.67572	2.64145	2.62449	2.65739	2.65708	2.60715	2.65353	2.64955	2.62052	2.65815	2.75823	2.70873	2.75946	2.64054	2.70262	2.61517	2.61514	2.65251	2.57257	2.68768	2.57215	2.62537	2.65508	2.52805	2.59562	2.6392	2.58897	2.64998	2.62788	2.66852	2.6172	2.6457	2.60419	2.67956	2.68959	2.63556
hsa-miR-1263		2.58849	2.56504	2.60885	2.60304	2.59335	2.61416	2.66313	2.61798	2.59589	2.57752	2.55148	2.59862	2.57361	2.56873	2.60504	2.655	2.58492	2.55564	2.62174	2.63547	2.61142	2.54066	2.62453	2.55802	2.58998	2.62691	2.59278	2.6281	2.55039	2.62166	2.56694	2.59728	2.58258	2.51736	2.60103	2.62817	2.59544	2.5725	2.59016	2.55398
hsa-miR-126-3p		9.6627	9.87372	6.9312	8.99758	8.50431	9.43483	8.78531	8.50442	9.2252	9.50722	9.25726	9.87638	10.2152	10.869	9.19226	9.93358	9.86621	9.75051	9.64894	9.83376	9.75485	9.56099	10.0831	7.48421	9.58944	9.73847	9.25993	8.89106	6.09078	9.83194	9.12455	10.0588	9.45114	8.94636	9.3106	9.30932	9.77571	9.18507	9.49511	10.096
hsa-miR-1264		2.64126	2.70853	2.72433	2.72746	2.6996	2.76439	2.79644	2.7202	2.72654	2.72115	2.67385	2.74614	2.68113	2.69116	2.73862	2.69726	2.67923	2.58025	2.75473	2.65325	2.7881	2.77115	2.74127	2.74342	2.67223	2.71133	2.6883	2.67545	2.83013	2.62514	2.73422	2.76137	2.70399	2.70877	2.67787	2.72265	2.67069	2.67264	2.67772	2.71066
hsa-miR-1265		2.6558	2.62602	2.64798	2.63175	2.63088	2.60183	2.67679	2.62456	2.67348	2.61138	2.60175	2.6406	2.61785	2.62568	2.68181	2.75271	2.66619	2.655	2.72232	2.6908	2.62184	2.63996	2.60906	2.59942	2.60911	2.65736	2.58509	2.63589	2.71017	2.65291	2.62981	2.62649	2.56284	2.66603	2.59294	2.60116	2.58695	2.67679	2.65596	2.69489
hsa-miR-126-5p		3.59043	3.74999	2.86416	3.11914	3.10551	3.62175	3.37344	3.45132	3.58633	3.26406	3.93243	4.54832	4.98353	4.93207	3.00995	3.44131	3.62553	4.26549	4.04649	4.55725	4.45238	4.27169	3.18142	2.90987	3.82313	4.02174	3.69387	3.56203	2.78071	4.29541	3.56828	4.50913	4.06727	3.491	3.96542	3.64815	4.11755	3.72729	3.99191	4.40738
hsa-miR-1266-3p		2.59894	2.63165	2.6436	2.57714	2.62025	2.59737	2.58742	2.59562	2.62431	2.57927	2.54437	2.52255	2.54073	2.55815	2.6327	2.54512	2.61646	2.55995	2.64487	2.60538	2.58553	2.58489	2.60513	2.61208	2.5765	2.60053	2.58707	2.58032	2.58919	2.57823	2.59138	2.56688	2.6107	2.61135	2.61257	2.53884	2.54314	2.56439	2.53037	2.5764
hsa-miR-1266-5p		2.56373	2.57491	2.59774	2.54015	2.54217	2.52119	2.56499	2.54825	2.54113	2.60432	2.54621	2.54718	2.55082	2.54205	2.63113	2.66292	2.63009	2.58853	2.61458	2.53777	2.56491	2.52241	2.50598	2.53901	2.56946	2.53999	2.58094	2.5838	2.56621	2.51902	2.52186	2.53336	2.57003	2.55397	2.57172	2.51817	2.56095	2.56513	2.5138	2.54871
hsa-miR-1267		2.68022	2.98887	3.26365	3.13064	3.11096	2.91292	3.05446	3.07702	2.86737	2.9807	2.99836	2.88736	3.05025	2.95865	2.66892	2.66113	2.61204	2.57256	2.61045	2.64023	2.8982	2.98168	3.06625	3.14365	2.93809	3.04014	3.00592	2.93992	2.985	2.99244	2.97798	2.85159	3.00416	3.04352	2.95856	3.05452	2.89323	3.00458	3.02823	2.97868
hsa-miR-1268a		3.73025	3.80199	5.49845	3.79213	3.85057	3.78364	3.65956	5.84556	3.90569	4.03704	6.03946	5.16235	4.07355	3.94672	3.96393	3.88034	3.77261	3.96282	3.88445	3.82116	3.85577	4.15407	4.2855	4.30355	4.1833	3.97353	4.3559	4.37839	6.39221	3.99713	3.93546	3.67371	3.97973	4.03536	4.22891	4.31198	4.06566	3.96628	3.80053	3.99133
hsa-miR-1268b		3.04315	3.17765	4.49259	2.9304	3.14917	2.99877	3.12361	5.47477	3.11822	3.32803	5.85166	5.01725	3.80785	3.75743	3.28952	3.15573	3.20957	3.33112	3.06394	3.40665	3.03432	3.13783	3.01869	3.1337	3.65343	3.13662	3.3591	3.51582	5.90196	3.27211	3.22113	3.12446	3.07748	3.21515	3.21773	3.20124	3.28916	3.05982	3.09677	3.17789
hsa-miR-1269a		2.60501	2.5706	2.60438	2.58579	2.53638	2.55339	2.54265	2.61357	2.62257	2.49841	2.61715	2.56365	2.54433	2.52979	2.57284	2.54536	2.62645	2.58904	2.62892	2.50434	2.55221	2.5562	2.55425	2.58134	2.58209	2.59922	2.59151	2.5082	2.60318	2.5996	2.56393	2.52802	2.52655	2.52051	2.60917	2.57847	2.55832	2.56485	2.53755	2.51901
hsa-miR-1269b		2.60371	2.5893	2.56545	2.59084	2.5323	2.61877	2.56557	2.53484	2.57681	2.5518	2.55639	2.53625	2.52652	2.51802	2.6597	2.57184	2.58707	2.58778	2.64491	2.61964	2.50178	2.53485	2.57528	2.58503	2.60553	2.53256	2.60442	2.50868	2.52489	2.59037	2.58201	2.49009	2.57454	2.53456	2.56632	2.59551	2.54891	2.57134	2.5642	2.5765
hsa-miR-1270		2.6359	2.56833	2.63313	2.65445	2.65448	2.58764	2.53051	2.59705	2.58341	2.64567	2.58679	2.62859	2.66211	2.55512	2.62621	2.67328	2.74416	2.7658	2.66927	2.69812	2.58724	2.61769	2.55938	2.57781	2.55307	2.5741	2.62737	2.68117	2.6282	2.62854	2.66737	2.69541	2.57268	2.60647	2.61152	2.56604	2.59675	2.64927	2.61161	2.60062
hsa-miR-1271-3p		2.60172	2.59849	2.58528	2.57238	2.55309	2.53238	2.58148	2.50707	2.58543	2.57606	2.52622	2.55827	2.5436	2.5044	2.58975	2.59266	2.52886	2.63108	2.55749	2.60751	2.57638	2.55911	2.54553	2.54315	2.55874	2.53645	2.57038	2.58036	2.54538	2.50764	2.57137	2.53186	2.54609	2.52175	2.61092	2.50672	2.5866	2.51847	2.46921	2.55921
hsa-miR-1271-5p		3.22441	3.0823	2.57593	3.10671	2.89558	3.30337	3.12918	2.65246	3.15894	3.11482	2.84191	3.06567	3.04636	2.91721	2.96587	2.88254	2.88866	3.02015	3.20339	3.13602	3.17708	3.03378	2.82627	3.01827	2.91057	3.35142	2.89336	2.84934	2.67054	3.0449	3.01852	2.92579	2.93984	3.1252	3.1692	2.95212	2.90996	3.11936	3.10546	2.9713
hsa-miR-1272		2.60175	2.65025	2.68164	2.62522	2.64456	2.56322	2.64075	2.61572	2.61775	2.55437	2.56359	2.5825	2.53807	2.53168	2.60799	2.62232	2.64148	2.58473	2.63252	2.5937	2.56628	2.58786	2.58911	2.64534	2.58708	2.6439	2.61488	2.54457	2.53807	2.58415	2.56316	2.53622	2.58451	2.57291	2.58683	2.55829	2.602	2.57339	2.65959	2.61215
hsa-miR-1273a		2.61211	2.59919	2.73069	2.64318	2.55884	2.61552	2.67366	2.6211	2.66176	2.69728	2.56384	2.58505	2.66979	2.61622	2.59073	2.65346	2.58672	2.65647	2.67183	2.6445	2.64896	2.64051	2.65189	2.67991	2.61494	2.58114	2.59779	2.66907	2.63838	2.68982	2.66741	2.61789	2.63475	2.60123	2.64351	2.61792	2.63234	2.66702	2.66826	2.71037
hsa-miR-1273c		2.61075	2.58999	2.53279	2.64547	2.63677	2.61876	2.52804	2.61653	2.5912	2.69272	2.76363	2.61587	2.64181	2.67947	2.63729	2.57987	2.61619	2.52801	2.62422	2.6426	2.73006	2.68652	2.59058	2.61788	3.06256	2.64199	2.68744	2.63898	2.61777	2.6308	2.57596	2.68807	2.76509	2.65896	2.57158	2.61999	2.70745	2.74543	2.64921	2.60511
hsa-miR-1273d		2.62205	2.59731	2.5449	2.62817	2.61324	2.56903	2.58512	2.63406	2.54587	2.58536	2.55774	2.57531	2.56443	2.58932	2.68089	2.57488	2.73172	2.54448	2.68643	2.64571	2.5535	2.61912	2.62036	2.58335	2.62782	2.58088	2.62003	2.59803	2.5728	2.59698	2.55962	2.63737	2.59442	2.64245	2.60427	2.58893	2.60448	2.57734	2.55479	2.56538
hsa-miR-1273e		2.71867	2.65487	2.66919	2.69715	2.83525	2.65118	2.66356	2.60673	2.63204	2.73507	2.59254	2.59766	2.66285	2.74679	2.67973	2.64219	2.70611	2.76304	2.62059	2.67498	2.73884	2.82133	2.75485	2.69779	2.7284	2.70575	2.66308	2.75778	2.56774	2.66782	2.76029	2.74625	2.7022	2.68423	2.70745	2.71352	2.72974	2.7057	2.67527	2.66343
hsa-miR-1273f		2.89538	2.83012	2.88969	2.65528	2.78044	2.68793	2.72881	3.27651	2.75049	2.7432	2.68459	2.80412	2.71281	2.82563	2.71107	2.80151	2.68442	2.83145	2.822	2.71514	2.7331	2.76184	2.73778	2.94953	2.8258	2.71974	2.68479	2.85088	3.12423	2.78068	2.81629	2.8141	2.79075	2.74194	2.68792	2.73995	2.86004	2.69962	2.67383	2.66776
hsa-miR-1273g-3p		8.92605	8.48595	13.4189	9.17618	9.14277	8.97077	9.00285	13.0853	8.94296	9.07405	9.41218	9.45789	9.3862	9.05104	10.7985	10.9417	9.41718	8.83813	8.81505	8.78256	8.64762	8.67061	11.6236	9.86755	8.62118	8.57362	9.09442	8.86983	13.629	8.36267	8.72416	8.45243	8.47964	8.88917	8.86324	8.72553	8.88352	8.62007	8.35818	8.85598
hsa-miR-1273g-5p		2.67045	2.55625	2.54014	2.52466	2.58928	2.59262	2.57382	2.6534	2.56089	2.58921	2.56928	2.59326	2.56576	2.62278	2.68319	2.67642	2.57865	2.68999	2.53828	2.68126	2.55345	2.57884	2.52937	2.60017	2.60437	2.56264	2.535	2.66676	2.54752	2.54524	2.59229	2.55049	2.53232	2.5657	2.55204	2.57012	2.61718	2.54946	2.54267	2.59638
hsa-miR-1273h-3p		2.53996	2.59347	2.57055	2.59597	2.60299	2.63635	2.61133	2.54451	2.63458	2.571	2.59932	2.56947	2.58162	2.59384	2.53931	2.48771	2.6205	2.52442	2.53301	2.50795	2.60607	2.59225	2.6248	2.5951	2.60164	2.62096	2.59542	2.59087	2.57535	2.63484	2.65052	2.55406	2.55114	2.63546	2.60974	2.58954	2.56766	2.62552	2.57526	2.5606
hsa-miR-1273h-5p		2.69508	2.5024	2.58079	2.62295	2.63749	2.54273	2.52047	2.57336	2.56589	2.5767	2.62825	2.5496	2.5586	2.56083	2.60243	2.55896	2.65167	2.63463	2.55388	2.61362	2.54994	2.5652	2.61961	2.56032	2.53254	2.56344	2.6027	2.55442	2.54992	2.56065	2.61474	2.58816	2.59347	2.61785	2.59046	2.6162	2.61392	2.54631	2.58062	2.54887
hsa-miR-127-3p		2.81168	2.83226	2.73236	2.84613	2.83383	3.37141	2.96711	2.67304	2.97192	3.05024	2.7246	3.07218	2.92343	3.78429	2.69533	2.83907	3.16392	3.30592	2.68727	2.77228	2.91395	2.78322	2.67966	2.71604	2.89276	2.97976	2.97224	2.74881	2.89962	2.85179	2.81681	3.32639	3.00656	2.81555	2.74961	2.64225	2.88492	3.21903	2.73866	3.13856
hsa-miR-1275		4.79835	4.38958	4.14754	4.89491	4.53953	4.38636	4.77269	4.72791	4.44988	4.87187	4.189	3.55976	3.87493	4.56779	4.75998	4.85675	4.02641	4.04433	4.36313	4.34941	3.92383	4.045	4.27647	4.03311	4.9624	4.32898	4.67316	4.50127	3.72118	4.13018	4.09575	4.01148	3.85656	4.52899	4.16409	4.06271	4.39861	4.56499	4.01875	4.12549
hsa-miR-127-5p		2.66987	2.54765	2.5293	2.51254	2.46351	2.57265	2.56231	2.53269	2.53776	2.53001	2.60236	2.50629	2.47972	2.54155	2.63445	2.58528	2.57107	2.58959	2.67138	2.49308	2.52607	2.52716	2.58876	2.56177	2.55194	2.56884	2.51093	2.58098	2.54685	2.52214	2.5205	2.54243	2.49513	2.53476	2.58041	2.4849	2.57639	2.56744	2.50621	2.59047
hsa-miR-1276		2.62687	2.53399	2.56043	2.57042	2.61253	2.52686	2.55054	2.57591	2.57088	2.59285	2.60502	2.55212	2.60227	2.60329	2.60867	2.54001	2.65925	2.54654	2.63632	2.56608	2.49486	2.56149	2.54484	2.55947	2.59099	2.57637	2.5944	2.5566	2.59076	2.5552	2.56077	2.52211	2.60947	2.5643	2.57196	2.55586	2.58097	2.65295	2.59183	2.61644
hsa-miR-1277-3p		2.76467	2.74681	2.73824	2.70739	2.8352	2.6617	2.77651	2.7132	2.70217	2.67976	2.68171	2.78838	2.72314	2.80557	2.72521	2.88895	2.7093	2.8054	2.73372	2.79112	2.72294	2.68285	2.72458	2.72321	2.65498	2.69902	2.6834	2.65722	2.63705	2.70155	2.61753	2.72144	2.66605	2.76859	2.6658	2.74914	2.75694	2.71604	2.66261	2.77386
hsa-miR-1278		2.6852	2.68675	2.83392	2.73575	2.68983	2.7409	2.73173	2.70685	2.63745	2.69727	2.69287	2.71431	2.69776	2.7278	2.63088	2.78141	2.77565	2.59343	2.72329	2.72478	2.76302	2.71559	2.72941	2.68683	2.74346	2.74841	2.69362	2.69293	2.74451	2.70232	2.63675	2.70265	2.72715	2.69393	2.75153	2.72577	2.67536	2.70075	2.75877	2.69314
hsa-miR-1279		2.62497	2.76106	2.84187	2.81363	2.68806	2.68745	2.84127	2.73145	2.73439	2.74194	2.70613	2.69534	2.76025	2.74184	2.75163	2.72419	2.7278	2.68392	2.76682	2.73405	2.72673	2.69591	2.6403	2.62664	2.64792	2.6075	2.72808	2.74133	2.72118	2.68839	2.64889	2.79605	2.68257	2.67989	2.6944	2.6455	2.61851	2.70742	2.70281	2.70048
hsa-miR-1281		3.16158	3.42356	4.64234	3.79069	3.70176	3.60713	3.64982	4.31858	3.49459	3.40078	3.53206	3.32772	3.34235	3.2846	3.09761	3.28996	2.91385	2.84526	2.90822	2.82929	3.41292	3.539	3.93521	3.79926	3.47512	3.50748	3.64471	3.38746	5.31738	3.60256	3.40904	3.32766	3.55352	3.58821	3.61393	3.34886	3.45013	3.49453	3.47413	3.40267
hsa-miR-128-1-5p		2.92341	2.80243	2.74256	2.95119	2.85989	2.88949	2.85531	3.09942	2.94599	2.94792	2.7716	2.85675	2.93376	2.96817	3.26636	2.90781	2.95037	2.77207	2.81428	2.95006	2.89114	3.00645	3.18586	3.10505	2.87896	3.00085	2.92797	2.90402	2.99514	2.88704	3.05644	2.90727	2.96531	3.05006	3.05372	2.88703	2.9555	3.044	3.10591	2.87641
hsa-miR-1282		2.81542	2.665	2.77757	2.76729	2.76915	2.75429	2.81561	2.73347	2.7754	2.75872	2.7099	2.72538	2.81392	2.65839	2.75881	2.71734	2.77186	2.66842	2.6444	2.71311	2.72354	2.68629	2.68493	2.76662	2.71752	2.76336	2.63421	2.69907	2.64973	2.7115	2.70539	2.78625	2.66215	2.74927	2.76111	2.84359	2.69651	2.67978	2.62808	2.72781
hsa-miR-128-2-5p		2.63073	2.60821	2.53601	2.54951	2.55098	2.57633	2.59464	2.58446	2.56673	2.60095	2.58024	2.5874	2.565	2.60084	2.53332	2.60622	2.57536	2.63562	2.58591	2.64255	2.62791	2.56855	2.56856	2.67466	2.6063	2.50647	2.58513	2.61573	2.55434	2.59209	2.55057	2.59567	2.59223	2.59929	2.53373	2.57755	2.62181	2.59952	2.60844	2.58393
hsa-miR-1283		2.61421	2.53578	2.64258	2.66691	2.60631	2.54878	2.57254	2.56202	2.57569	2.48502	2.48954	2.52446	2.55304	2.58783	2.59867	2.63284	2.65444	2.59906	2.63958	2.63648	2.56892	2.56309	2.59255	2.5701	2.57287	2.55725	2.53678	2.55793	2.56887	2.54816	2.51315	2.5546	2.52277	2.55683	2.57166	2.587	2.49391	2.45241	2.56588	2.55449
hsa-miR-128-3p		5.96296	5.69226	3.0813	5.74357	5.58372	5.98123	5.78756	3.87808	5.8329	5.96957	5.24744	5.86609	5.85067	6.03142	5.27062	5.23633	5.781	6.20106	6.15664	5.94168	5.9204	6.09494	5.24865	5.43318	5.7407	5.88134	5.77291	5.76847	2.73412	5.67519	5.79444	6.1332	6.05842	5.68945	6.02803	5.56021	5.70251	5.86246	5.83048	5.99503
hsa-miR-1284		2.59825	2.58928	2.7311	2.70465	2.68292	2.56445	2.56273	2.57541	2.57659	2.64549	2.55405	2.70058	2.65792	2.5713	2.59806	2.75866	2.6605	2.59905	2.53093	2.59781	2.69442	2.5514	2.61396	2.58943	2.63435	2.61696	2.69067	2.63846	2.56447	2.57447	2.51996	2.55021	2.59577	2.61124	2.5659	2.61605	2.6497	2.65038	2.64246	2.58968
hsa-miR-1285-3p		2.77041	2.66399	2.69202	2.72179	2.69563	2.65011	2.59122	2.69748	2.68282	2.67227	2.67334	2.74328	2.70881	2.71505	2.70759	2.80288	2.70583	2.83785	2.86272	2.71025	2.72558	2.82673	2.87735	2.78711	2.83365	2.72384	2.66234	2.73072	2.85201	2.70339	2.77384	2.69788	2.71142	2.70266	2.74716	2.72416	2.69547	2.68228	2.71375	2.71054
hsa-miR-1285-5p		2.68385	2.67001	2.61605	2.63558	2.61333	2.67242	2.59888	2.59961	2.6382	2.62195	2.59002	2.61399	2.57607	2.61581	2.62003	2.5998	2.64135	2.63075	2.59224	2.6383	2.57027	2.66685	2.57756	2.59836	2.6117	2.58627	2.62331	2.58179	2.65996	2.66059	2.67918	2.60789	2.60329	2.62453	2.66728	2.6669	2.57634	2.58691	2.5698	2.64439
hsa-miR-1286		2.61869	2.61947	2.58126	2.57315	2.56636	2.62898	2.54293	2.63991	2.60711	2.55592	2.58944	2.56136	2.53821	2.59766	2.63232	2.54438	2.58206	2.54026	2.54257	2.56899	2.62045	2.58002	2.55684	2.62055	2.64408	2.64276	2.58707	2.55149	2.53416	2.56134	2.56029	2.50244	2.58321	2.57736	2.55517	2.57548	2.64859	2.63453	2.55656	2.62683
hsa-miR-1287-3p		2.64508	2.5932	2.60468	2.57358	2.61836	2.64137	2.57134	2.57591	2.59883	2.60267	2.57205	2.60639	2.65663	2.62654	2.56436	2.63279	2.66858	2.58883	2.63438	2.56986	2.58335	2.59958	2.57498	2.59797	2.64308	2.67026	2.57602	2.57521	2.54561	2.59598	2.6485	2.65905	2.58497	2.56457	2.62319	2.62631	2.72221	2.62889	2.65771	2.63187
hsa-miR-1287-5p		2.79431	2.63903	2.70164	2.65113	2.75837	2.64894	2.66764	2.69633	2.75207	2.81869	2.69589	2.65291	2.76802	2.82391	2.87847	2.83373	2.93607	2.85955	2.97381	2.9693	3.2236	2.95873	2.70434	2.66037	2.65952	2.9627	2.71057	2.76283	2.64802	2.76887	2.7467	3.24844	2.73206	2.78921	2.71439	2.70393	2.78829	2.68454	2.66138	2.83792
hsa-miR-1288-3p		3.49776	3.08788	2.68427	3.51357	3.36845	3.24297	3.19902	2.69215	3.11349	3.29091	2.99981	3.11532	3.26435	3.01783	3.40596	3.31079	3.75211	3.39854	3.38946	3.47441	3.08326	3.22491	3.45767	3.71116	3.00128	3.14725	3.13212	3.16168	3.33615	3.03815	3.216	3.138	3.06806	3.05605	3.10429	3.15628	3.12767	3.25991	3.37559	3.15809
hsa-miR-1288-5p		2.57599	2.64228	2.58841	2.65737	2.57921	2.66684	2.60478	2.6257	2.59433	2.63819	2.62253	2.65414	2.61275	2.59734	2.54875	2.61562	2.66474	2.57444	2.62126	2.56643	2.758	2.64605	2.64681	2.61303	2.59135	2.66624	2.58884	2.624	2.68142	2.60578	2.59293	2.61637	2.64056	2.7078	2.62623	2.64581	2.66397	2.61097	2.6227	2.66293
hsa-miR-1289		2.69332	2.61105	2.65336	2.63107	2.58434	2.64177	2.65346	2.64633	2.70718	2.63942	2.63432	2.61043	2.66879	2.64	2.65543	2.66623	2.62156	2.67787	2.6489	2.65018	2.59578	2.58339	2.66468	2.62666	2.55247	2.57513	2.66549	2.70293	2.70896	2.72977	2.60318	2.64299	2.66013	2.62728	2.65098	2.70486	2.62818	2.64814	2.65448	2.62956
hsa-miR-1290		2.81618	2.68114	2.72419	2.68459	2.82513	2.71561	2.63959	2.6592	2.72315	3.07472	2.87665	2.75625	2.81379	2.70107	3.10657	3.16863	2.78062	2.79223	2.90141	2.78883	2.80541	2.91573	2.90245	2.79194	3.36572	2.79402	2.79115	2.92307	2.87283	2.92466	3.04209	2.8467	2.93779	2.82475	2.90968	2.82996	2.96274	2.92798	2.82693	2.78474
hsa-miR-1291		2.64362	2.51247	2.53447	2.56074	2.61536	2.62737	2.50702	2.5847	2.60012	2.58609	2.57046	2.55821	2.60928	2.5383	2.55982	2.62259	2.66858	2.65851	2.68168	2.56628	2.54936	2.54151	2.5631	2.58472	2.60294	2.5603	2.61822	2.60185	2.61602	2.56762	2.61954	2.58779	2.5867	2.57868	2.64982	2.66455	2.57725	2.56378	2.58286	2.56363
hsa-miR-129-1-3p		2.71713	2.94489	3.311	2.88744	2.98866	3.01383	2.94906	3.01809	2.90887	2.85935	2.94756	2.87929	2.96825	2.85404	2.70441	2.66154	2.62967	2.60645	2.65225	2.58265	2.87251	2.89253	3.02777	2.95979	2.8372	2.91688	2.97395	2.9402	3.00663	2.89132	2.9068	2.83814	2.94258	2.90559	2.96664	2.95004	2.88573	2.96685	2.93239	2.8953
hsa-miR-129-2-3p		2.74466	2.94981	3.00507	2.98207	2.96329	3.06034	3.06527	3.3101	2.93315	2.83736	2.97768	2.86206	2.9218	2.86981	2.69426	2.66362	2.64242	2.67129	2.6338	2.65165	2.92916	2.9483	3.15906	2.97326	2.95681	2.95755	2.94502	2.87168	3.0552	3.01395	2.97606	2.79535	2.98076	2.99873	2.98797	2.91316	2.95029	2.86704	2.94308	2.98427
hsa-miR-1292-3p		2.54956	2.66953	2.56188	2.55596	2.52299	2.62411	2.55625	2.53976	2.54207	2.56918	2.55546	2.50978	2.55415	2.58892	2.56242	2.53335	2.54353	2.5729	2.51064	2.51369	2.61285	2.63514	2.59755	2.55661	2.5483	2.61901	2.63782	2.52006	2.56201	2.63579	2.57215	2.55257	2.60633	2.55091	2.56561	2.58399	2.56084	2.56931	2.55586	2.55798
hsa-miR-1292-5p		2.48357	2.59232	2.5726	2.54837	2.59483	2.58708	2.58849	2.57474	2.62687	2.59903	2.56303	2.52951	2.50311	2.55959	2.52471	2.52006	2.59064	2.49949	2.56273	2.53464	2.63177	2.5759	2.59144	2.51842	2.58089	2.54484	2.59177	2.57292	2.64038	2.61297	2.59842	2.52905	2.60386	2.51159	2.60215	2.57142	2.56818	2.49059	2.56896	2.50623
hsa-miR-1293		2.569	2.55929	2.54913	2.59546	2.65883	2.64062	2.65446	2.58228	2.60712	2.6023	2.58543	2.62116	2.63888	2.55182	2.6744	2.68089	2.64797	2.58923	2.66644	2.71162	2.60328	2.55088	2.57181	2.56659	2.51435	2.59642	2.60851	2.54504	2.56473	2.58326	2.5532	2.64462	2.57411	2.60503	2.59426	2.61659	2.63177	2.58478	2.60471	2.57042
hsa-miR-1294		2.69819	2.6124	2.67899	2.68406	2.62698	2.72314	2.69567	2.84381	2.66288	2.6789	2.68341	2.74867	2.64235	2.62121	2.63137	2.71096	2.69383	2.69034	2.71192	2.61522	2.61755	2.65818	2.64587	2.64246	2.60725	2.62583	2.66784	2.62928	2.72777	2.65072	2.67898	2.69255	2.65983	2.65508	2.75318	2.6594	2.64482	2.71954	2.68833	2.71737
hsa-miR-1295a		2.61385	2.60221	2.65532	2.59417	2.59071	2.5547	2.56304	2.54665	2.5589	2.61276	2.51904	2.59903	2.66185	2.633	2.66114	2.63373	2.69859	2.62315	2.67932	2.64656	2.64634	2.59642	2.59291	2.60038	2.57744	2.60237	2.61857	2.63891	3.36484	2.53756	2.58502	2.59252	2.61199	2.62056	2.62497	2.55161	2.60162	2.66337	2.6173	2.57194
hsa-miR-1295b-3p		2.62035	2.57169	2.60479	2.53681	2.54711	2.57405	2.54996	2.5959	2.60842	2.54757	2.545	2.53357	2.58579	2.54137	2.59985	2.58525	2.63347	2.55999	2.61794	2.57043	2.62083	2.58439	2.6152	2.56659	2.5745	2.55536	2.55623	2.5409	2.6307	2.58847	2.57612	2.53466	2.59608	2.57699	2.61442	2.61948	2.56629	2.54975	2.53825	2.57155
hsa-miR-1295b-5p		2.59875	2.53651	2.59016	2.60434	2.58299	2.61757	2.63329	2.62523	2.58025	2.51638	2.61681	2.5705	2.56739	2.60121	2.59373	2.64997	2.55707	2.63399	2.53967	2.57284	2.64237	2.56845	2.59498	2.63101	2.53933	2.5544	2.57564	2.56638	2.54472	2.5674	2.53473	2.57902	2.53376	2.53033	2.51335	2.56836	2.546	2.59553	2.50902	2.55825
hsa-miR-129-5p		2.65532	2.60873	2.62965	2.55553	2.65638	2.56265	2.62755	2.58247	2.5603	2.57841	2.55896	2.58801	2.57168	2.60296	2.58636	2.60191	2.58266	2.58679	2.62226	2.69325	2.58572	2.57204	2.61971	2.62259	2.63875	2.58003	2.55826	2.59146	2.63407	2.60274	2.64825	2.56333	2.59949	2.57972	2.60069	2.6475	2.546	2.65964	2.59583	2.54899
hsa-miR-1296-3p		2.5267	2.78562	2.73612	2.73426	2.67756	2.65044	2.6911	2.66202	2.72074	2.68512	2.75544	2.71406	2.69553	2.73131	2.56717	2.51667	2.6207	2.58906	2.50792	2.50088	2.6664	2.76194	2.70066	2.63906	2.65544	2.73275	2.68496	2.65331	2.69989	2.66607	2.6606	2.5715	2.69375	2.68405	2.69105	2.74011	2.74998	2.73321	2.6717	2.71393
hsa-miR-1296-5p		2.61485	2.60104	2.65594	2.62195	2.60519	2.67375	2.76219	2.67056	2.57693	2.61914	2.62303	2.59564	2.67829	2.57351	2.57379	2.58144	2.53727	2.60268	2.60521	2.59372	2.58155	2.58695	2.63181	2.62422	2.63943	2.61967	2.67885	2.61959	2.71097	2.63458	2.64413	2.61884	2.66821	2.62659	2.63866	2.62333	2.62245	2.64176	2.63239	2.61357
hsa-miR-1297		2.68925	2.53687	2.55058	2.56936	2.59195	2.52637	2.57233	2.59099	2.64332	2.52036	2.52077	2.51252	2.63495	2.66326	2.62201	2.61137	2.71598	2.57777	2.63265	2.64266	2.54033	2.55564	2.5944	2.50596	2.56793	2.65725	2.58865	2.57818	2.57252	2.6283	2.64319	2.51385	2.57887	2.51357	2.59343	2.49291	2.51476	2.55191	2.5728	2.62779
hsa-miR-1298-3p		2.62559	2.61212	2.61039	2.53249	2.60343	2.51511	2.52279	2.53593	2.54549	2.55576	2.5364	2.51262	2.48996	2.56746	2.54714	2.60531	2.59397	2.6185	2.53311	2.76171	2.56536	2.56798	2.51951	2.53847	2.53089	2.57248	2.53103	2.5171	2.50775	2.54199	2.5899	2.50932	2.57286	2.5564	2.55166	2.59103	2.5171	2.50815	2.56899	2.54075
hsa-miR-1298-5p		2.55616	2.59752	2.55338	2.55016	2.58852	2.54049	2.54459	2.55165	2.54322	2.56852	2.4738	2.55198	2.52169	2.58353	2.57302	2.64475	2.61659	2.60734	2.69128	2.6277	2.53898	2.56254	2.55244	2.55923	2.52955	2.54507	2.5464	2.56696	2.58226	2.55182	2.55524	2.51964	2.48582	2.57549	2.55884	2.53507	2.57823	2.51697	2.5746	2.49836
hsa-miR-1299		2.74802	2.6305	2.88605	2.65411	2.60794	2.68058	2.64161	2.72004	2.59462	2.69978	2.641	2.61744	2.6099	2.59743	2.77889	2.74414	2.7052	2.70538	2.67502	2.68099	2.66058	2.59941	2.6429	2.64287	2.62268	2.67468	2.67118	2.65474	2.80111	2.62438	2.62892	2.60317	2.70038	2.69595	2.59302	2.57544	2.67727	2.7119	2.64432	2.61081
hsa-miR-1301-3p		2.6494	2.62411	2.60694	2.66252	2.56703	2.66875	2.60644	2.60348	2.66282	2.64456	2.57529	2.58265	2.72458	2.76455	2.62219	2.63351	2.67949	2.59245	2.78535	2.65708	2.68193	2.67607	2.5961	2.65288	2.59548	2.63329	2.61611	2.61978	2.56699	2.63788	2.60471	2.66678	2.64991	2.64874	2.60855	2.64422	2.69872	2.61382	2.62399	2.67733
hsa-miR-1301-5p		2.58439	2.54276	2.55449	2.53487	2.50324	2.56252	2.50978	2.53317	2.61758	2.49897	2.55245	2.50774	2.51809	2.51189	2.53912	2.58316	2.63775	2.52428	2.63158	2.56469	2.58655	2.52757	2.55541	2.53042	2.6005	2.56234	2.5589	2.59465	2.54916	2.54129	2.50446	2.52865	2.55359	2.56734	2.58326	2.50983	2.58404	2.59067	2.55896	2.51635
hsa-miR-1302		2.71992	2.61678	2.6596	2.6864	2.71387	2.62148	2.60818	2.65406	2.62868	2.61915	2.65917	2.63783	2.67282	2.66046	2.69112	2.78331	2.66166	2.67322	2.73304	2.67604	2.64462	2.63216	2.74466	2.64264	2.627	2.60709	2.65718	2.6718	2.66701	2.73363	2.62246	2.63238	2.63509	2.64943	2.67809	2.59242	2.62949	2.65204	2.69006	2.59165
hsa-miR-1303		2.614	2.65713	2.57686	2.71822	2.62279	2.60125	2.58213	2.55186	2.65285	2.65007	2.64175	2.61852	2.56431	2.66922	2.64259	2.60752	2.59514	2.57969	2.57855	2.599	2.59432	2.58418	2.59576	2.63692	2.59351	2.65166	2.63013	2.59636	2.60785	2.60504	2.66348	2.63041	2.66702	2.66257	2.65238	2.66569	2.62025	2.6509	2.61358	2.62819
hsa-miR-1304-3p		3.48205	3.43686	5.55436	4.20543	4.21468	3.65939	4.13061	4.4166	3.49415	3.51966	3.52865	3.34666	3.40945	3.34428	3.54447	3.77909	3.40697	3.22365	3.0434	3.27054	3.58359	3.77114	3.94558	3.95899	3.53065	3.67086	3.88433	3.45013	4.54283	3.56808	3.53411	3.37365	3.51551	3.77688	3.77763	3.55055	3.48263	3.69935	3.56736	3.5982
hsa-miR-1304-5p		2.56633	2.55371	2.59224	2.67355	2.53442	2.61581	2.5374	2.5849	2.58702	2.56035	2.57612	2.60035	2.57008	2.5893	2.58664	2.58888	2.62167	2.63725	2.61989	2.58662	2.58292	2.57451	2.56842	2.57402	2.55875	2.67523	2.61377	2.60619	2.62299	2.53956	2.52482	2.54621	2.5788	2.59692	2.54912	2.54846	2.60289	2.54106	2.55816	2.55733
hsa-miR-1305		4.92079	4.14944	3.19971	5.16373	4.96557	4.62511	4.76679	3.09156	4.52541	4.50935	4.40591	4.4693	4.58833	4.16717	5.9233	5.80085	5.28719	4.59422	4.84208	4.99714	4.46179	4.4188	5.55335	5.70954	3.93896	4.52615	4.61959	4.53936	6.01359	4.25405	4.77259	4.52648	4.39461	4.82561	4.69556	4.75996	4.33116	4.6613	4.85491	4.78474
hsa-miR-1306-3p		2.60279	2.57699	2.68933	2.54979	2.6367	2.57277	2.59879	2.88958	2.60222	2.60503	2.63074	2.64614	2.59696	2.63025	2.64295	2.60412	2.61209	2.60826	2.62002	2.66074	2.61989	2.66415	2.61236	2.56154	2.62572	2.62052	2.64071	2.64864	4.1455	2.69781	2.60633	2.65142	2.6214	2.72366	2.64226	2.62973	2.59385	2.59101	2.63592	2.59148
hsa-miR-1306-5p		2.72557	2.64313	2.64268	2.60004	2.63936	2.65603	2.6506	2.6167	2.72745	2.69531	2.58548	2.65319	2.68122	2.65601	2.69757	2.64809	2.70751	2.66126	2.64883	2.58738	2.64342	2.67682	2.67048	2.74626	2.64202	2.63535	2.69531	2.65985	2.64015	2.66224	2.65355	2.67633	2.74592	2.67177	2.60747	2.62359	2.69117	2.64329	2.63407	2.70355
hsa-miR-1307-3p		2.78873	2.64619	2.49651	2.63896	2.60989	2.66737	2.66539	2.52951	2.58443	2.79154	2.63295	2.68085	2.73363	2.71178	2.57919	2.54066	2.69792	2.75954	2.6977	2.68952	2.69598	2.77959	2.53033	2.59734	2.5873	2.63794	2.63182	2.66364	2.47581	2.60809	2.60926	2.67238	2.70951	2.61614	2.68447	2.69057	2.6172	2.67448	2.65221	2.62222
hsa-miR-1307-5p		2.57487	2.74564	2.59434	2.63597	2.61351	2.64265	2.59598	2.61279	2.86276	2.53597	2.65097	2.72396	3.09433	2.72489	2.62247	2.57875	2.65095	2.86877	2.76789	3.05819	2.88396	2.89904	2.60042	2.62176	2.68077	2.79708	2.6798	2.78432	2.61113	2.9354	2.7168	2.83809	2.93577	2.77214	2.82008	2.76828	2.77758	2.82474	2.80089	2.75739
hsa-miR-130a-3p		9.19034	8.93857	6.47034	8.11203	7.95539	8.73991	8.13962	6.77945	8.36558	8.17399	8.03101	8.68348	9.40977	9.28897	9.05277	9.0158	9.31448	8.98321	8.44909	8.92793	9.41164	8.53782	10.3197	7.50752	8.14191	8.9441	8.12302	7.81086	7.41009	8.73227	8.17692	9.34011	8.57207	8.25004	8.18619	7.51555	8.85987	8.38859	8.65008	9.13013
hsa-miR-130a-5p		2.58614	2.61902	2.68594	2.72448	2.62712	2.71299	2.618	2.75844	2.6227	2.74903	2.66953	2.66383	2.7126	2.67859	2.79598	2.62708	2.62608	2.63015	2.6275	2.66092	2.61573	2.67359	2.65881	2.70909	2.63764	2.65633	2.6489	2.60623	2.5775	2.61745	2.65921	2.6523	2.68367	2.61166	2.61143	2.62911	2.64113	2.71137	2.73091	2.66806
hsa-miR-130b-3p		6.64739	6.53718	3.91041	6.46526	6.24028	6.72471	6.727	4.11073	6.67878	6.91809	6.00978	6.48396	6.69459	7.02365	6.57798	6.79629	6.98865	6.49474	7.01795	6.49228	6.94156	6.48819	7.09841	6.66553	6.44332	6.6148	6.18182	6.11226	4.00058	6.63093	6.35232	6.96972	6.90112	6.55112	6.3892	6.15929	6.30834	6.5649	6.49153	7.20482
hsa-miR-130b-5p		2.70367	2.67308	2.7313	2.66038	2.63628	2.69329	2.71212	2.74066	2.70446	2.75151	2.73155	2.65619	2.73901	2.7437	2.55372	2.63457	2.62395	2.56072	2.72311	2.57216	2.7193	2.66651	2.77378	2.76191	2.63576	2.7191	2.64569	2.66517	2.71519	2.68029	2.81135	2.75719	2.75279	2.69636	2.72625	2.67595	2.67295	2.74961	2.73441	2.7374
hsa-miR-1321		2.66222	2.57978	2.50949	2.56298	2.59322	2.58297	2.51261	2.62277	2.65041	2.54502	2.6126	2.5659	2.58874	2.53277	2.63227	2.67092	2.59409	2.65251	2.72579	2.69916	2.55377	2.6034	2.62326	2.58176	2.64006	2.59626	2.61939	2.59008	2.63086	2.61234	2.57366	2.5737	2.5641	2.55963	2.59985	2.54347	2.54276	2.55599	2.58905	2.57066
hsa-miR-1322		2.65439	2.54671	2.59615	2.56822	2.53038	2.55809	2.62829	2.55299	2.57643	2.56287	2.49746	2.56277	2.51851	2.63459	2.55608	2.67722	2.5348	2.62035	2.66919	2.56049	2.58818	2.56747	2.56943	2.58565	2.53473	2.56347	2.56524	2.63891	2.54521	2.58289	2.63488	2.63395	2.59578	2.544	2.53504	2.52151	2.49237	2.56571	2.64046	2.55627
hsa-miR-1323		2.65337	2.7545	2.65863	2.70414	2.63628	2.81782	2.67562	2.66398	2.7337	2.65949	2.7194	2.6872	2.71691	2.67844	2.69536	2.78383	2.71391	2.58154	2.69806	2.65781	2.71031	2.65549	2.71539	2.67138	2.71095	2.6936	2.64857	2.67347	2.6951	2.74372	2.7196	2.73915	2.75813	2.6745	2.72901	2.57278	2.69486	2.70213	2.7124	2.67328
hsa-miR-132-3p		3.81511	3.58506	2.70603	3.93932	3.57968	3.92352	3.99159	2.67522	3.78134	3.79675	3.32002	3.50727	3.43322	3.35417	3.90103	3.21646	3.63221	3.95423	4.04456	3.65948	3.54622	3.977	3.282	4.0473	3.33302	3.69883	3.1573	3.39391	2.74229	3.79002	3.56056	3.49034	3.59383	3.48948	3.65205	3.51135	3.39344	3.42961	3.65267	3.3854
hsa-miR-1324		2.62785	2.63182	2.81615	2.71231	2.76792	2.71162	2.7027	2.76423	2.69655	2.74696	2.63426	2.65257	2.64422	2.69473	2.70584	2.67296	2.69697	2.64604	2.70698	2.65371	2.74292	2.73724	2.707	2.69689	2.61261	2.6573	2.75336	2.62367	2.66895	2.67396	2.66248	2.69431	2.6351	2.68223	2.64313	2.66724	2.61214	2.6013	2.68453	2.76234
hsa-miR-132-5p		2.83067	2.76653	2.77912	2.75817	2.67504	2.7874	2.78846	2.7885	2.84951	2.81536	2.77925	2.79203	2.78003	2.79702	2.6614	2.71782	2.73508	2.77066	2.75946	2.72643	2.74807	2.81077	2.74419	2.78662	2.67267	2.78419	2.76812	2.78786	2.77335	2.78832	2.74928	2.79193	2.76114	2.80044	2.78252	2.71693	2.71268	2.87821	2.74343	2.79202
hsa-miR-133a-3p		2.74098	2.72744	2.74391	2.79118	2.67586	2.91144	2.76894	2.68394	2.67053	2.74877	2.77747	2.70948	2.6999	2.76117	2.57486	2.60212	2.6232	2.60535	2.59728	2.78381	2.73439	2.69544	2.68274	2.76801	2.6848	2.7778	2.73361	2.66773	2.74437	2.73116	2.66507	2.67617	2.74495	2.74211	2.71423	2.71408	2.75265	2.72452	2.76773	2.9568
hsa-miR-133a-5p		2.61989	2.55379	2.65145	2.65246	2.56207	2.56474	2.59659	2.61621	2.60125	2.55335	2.6051	2.55656	2.62727	2.62327	2.66521	2.66212	2.66196	2.68146	2.61114	2.60059	2.63469	2.57339	2.60429	2.64833	2.59753	2.5156	2.54587	2.55546	2.5839	2.65054	2.57576	2.56918	2.57631	2.61899	2.60085	2.59133	2.62583	2.53124	2.56138	2.59612
hsa-miR-133b		3.90137	2.99747	2.75482	2.77396	2.83387	4.41593	3.55549	2.79252	2.75361	3.01095	3.13914	3.2682	3.3394	3.48933	2.84921	2.81288	3.8105	3.68967	3.64185	4.09548	3.2361	2.92424	2.90789	2.68794	2.86468	3.49893	2.81736	2.89483	2.63219	3.38116	2.77991	3.42695	3.03224	3.29652	3.19897	2.71097	2.81964	3.0285	3.59608	4.71038
hsa-miR-1343-3p		2.58687	2.62556	2.72597	2.607	2.5511	2.63926	2.63351	2.60876	2.64042	2.5888	2.56521	2.57353	2.55456	2.58484	2.58369	2.58907	2.56243	2.57314	2.56373	2.56668	2.61746	2.6035	2.689	2.54814	2.63309	2.62704	2.63968	2.54833	2.60417	2.63051	2.60285	2.62495	2.59488	2.6642	2.63107	2.59471	2.59378	2.57719	2.58071	2.60433
hsa-miR-1343-5p		2.58029	2.59535	2.56495	2.57247	2.60262	2.59678	2.57093	2.58391	2.596	2.5181	2.72557	2.57056	2.58886	2.58623	2.56508	2.52761	2.61518	2.58524	2.62641	2.59607	2.65632	2.55842	2.57784	2.59498	2.62711	2.62569	2.64736	2.59165	2.58574	2.59494	2.57857	2.54334	2.63509	2.54133	2.6372	2.5891	2.63193	2.63315	2.58643	2.60585
hsa-miR-134-3p		2.62223	2.58384	2.59751	2.54077	2.53836	2.60915	2.61781	2.63125	2.59509	2.59111	2.70531	2.60585	2.67581	2.61082	2.54481	2.52214	2.60282	2.5438	2.59918	2.57371	2.544	2.61051	2.59865	2.57561	2.64069	2.61345	2.59054	2.52828	2.62526	2.58453	2.64554	2.58275	2.63577	2.59887	2.66368	2.60034	2.61598	2.55899	2.57621	2.61783
hsa-miR-134-5p		2.88133	2.86234	2.69212	2.69478	2.87518	2.75907	2.74723	2.63725	2.88919	2.8388	2.7719	2.88177	2.79349	2.99116	2.59995	2.74706	2.83065	3.18956	2.81811	2.84091	2.85249	2.88204	2.63384	2.66727	2.86383	2.99805	2.76489	2.94102	2.6466	2.88315	2.7986	2.82492	2.861	2.78371	2.82078	2.90688	2.97191	2.87839	2.82085	2.83452
hsa-miR-135a-3p		2.75591	2.94719	2.63468	2.70883	2.8993	2.88076	2.81516	2.77537	2.88916	3.01915	2.87172	2.82719	2.89011	3.42218	2.65908	2.71524	2.74604	3.02967	2.72112	2.853	3.04874	2.9559	2.91279	2.79476	2.873	3.08914	3.04188	3.07355	2.66887	2.92166	2.84258	2.71359	2.88765	2.79831	2.97681	3.08678	3.02394	2.84928	2.81642	2.84977
hsa-miR-135a-5p		2.7455	2.78665	2.84073	2.86442	2.69888	2.76818	2.84283	2.83364	2.76685	2.818	2.73753	2.80351	2.72847	2.83813	2.63381	2.77238	2.71052	2.76976	2.67847	2.7236	2.78285	2.75285	2.74429	2.81094	2.62363	2.75004	2.72238	2.72466	2.69093	2.78466	2.66852	2.85429	2.72074	2.71324	2.73761	2.81231	2.74823	2.77964	2.77046	2.73535
hsa-miR-135b-3p		2.62863	2.46959	2.59025	2.54659	2.54225	2.55843	2.54527	2.47276	2.49896	2.55743	2.55678	2.48609	2.52835	2.4811	2.58355	2.58866	2.62289	2.51412	2.61483	2.60112	2.50269	2.51635	2.53209	2.54958	2.52781	2.51147	2.53165	2.52197	2.5523	2.51504	2.5183	2.49198	2.54607	2.5101	2.53194	2.51029	2.52331	2.50208	2.45757	2.56549
hsa-miR-135b-5p		2.67254	2.83188	2.74458	2.72826	2.73208	2.76163	2.78882	2.83836	2.74586	2.79755	2.76159	2.78795	2.7465	2.77314	2.64303	2.70732	2.71183	2.73763	2.68591	2.72475	2.77851	2.76919	2.8151	2.7809	2.68138	2.70306	2.76566	2.73503	2.83244	2.71221	2.8248	2.83381	2.81327	2.75746	2.72868	2.82887	2.7172	2.79945	2.81788	2.6555
hsa-miR-136-3p		2.67048	2.70277	2.70326	2.63552	2.72132	2.70881	2.67543	2.70221	2.70158	2.69485	2.7291	2.7774	2.73567	2.89956	2.6949	2.68451	2.63981	2.80089	2.73289	2.66063	2.65736	2.6795	2.63954	2.73212	2.74056	2.69702	2.66389	2.66132	2.61124	2.69076	2.69992	2.6695	2.72758	2.65942	2.72656	2.63668	2.69139	2.7652	2.61745	2.75296
hsa-miR-136-5p		2.70798	2.85009	2.8417	2.76562	2.80319	2.97259	2.81269	2.86472	2.88594	2.77473	2.93799	3.34233	3.29411	3.58678	2.7165	2.81114	2.79191	3.057	2.83294	3.01503	3.01822	2.83608	2.83536	2.79788	2.97066	2.97617	2.94203	2.80189	2.82285	2.89864	2.82762	3.20647	2.97908	2.79402	2.80686	2.70988	2.91984	3.0739	2.82388	3.15205
hsa-miR-137		2.60222	2.64271	2.6078	2.62433	2.61043	2.67588	2.5671	2.58623	2.6117	2.59691	2.57069	2.57115	2.55328	2.65475	2.64422	2.69449	2.58109	2.6506	2.59714	2.66195	2.55418	2.60593	2.58272	2.63487	2.60812	2.55885	2.57777	2.61069	2.57609	2.57595	2.52425	2.5673	2.59402	2.62776	2.5705	2.68451	2.59539	2.6124	2.63214	2.60067
hsa-miR-138-1-3p		2.49403	2.54406	2.62035	2.51397	2.5482	2.58206	2.57784	2.55313	2.53478	2.49445	2.55655	2.5473	2.51332	2.5817	2.58059	2.55119	2.55048	2.53519	2.54377	2.56248	2.57626	2.58067	2.64306	2.57091	2.61837	2.58945	2.67259	2.56474	2.55903	2.5043	2.60759	2.53173	2.56407	2.62513	2.57534	2.53799	2.50619	2.65477	2.51162	2.54966
hsa-miR-138-2-3p		2.79526	2.78152	3.01453	2.78501	2.90764	2.77017	2.86828	2.89911	2.77561	2.89198	2.77775	2.87736	2.9366	2.89104	2.74161	2.70103	2.81535	2.68661	2.72392	2.7548	2.91889	3.20569	3.05564	3.12785	2.96338	2.99564	3.09185	2.90979	3.04925	2.83995	2.91238	2.77437	2.85008	2.94624	2.91688	2.94227	2.86236	2.91898	2.98056	2.94913
hsa-miR-138-5p		2.55753	2.5207	2.60797	2.56967	2.54652	2.61396	2.58437	2.576	2.53266	2.55452	2.50397	2.49028	2.56179	2.58949	2.67071	2.59386	2.6252	2.56591	2.66732	2.67142	2.57578	2.53193	2.5359	2.63483	2.5696	2.52717	2.59234	2.60149	2.53357	2.53687	2.53498	2.57022	2.52804	2.55094	2.55744	2.56104	2.59483	2.56984	2.56071	2.55227
hsa-miR-139-3p		3.30421	2.925	3.58007	3.09662	2.98938	3.00246	3.1024	3.19041	3.13371	3.09698	2.83488	3.01181	3.0412	3.10786	3.721	3.73457	3.19834	3.1397	3.09262	3.19852	3.24896	3.17872	3.60625	3.41637	3.06621	3.07766	3.25607	3.05607	2.87226	2.95773	3.01682	3.0861	2.97748	2.96555	3.14634	2.96515	3.07395	3.17111	3.21167	3.05039
hsa-miR-139-5p		2.86082	2.7433	2.67587	2.6706	2.68749	2.81342	2.70115	2.65423	2.76792	2.7181	2.76535	2.8777	3.07397	3.31869	2.63232	2.74917	2.99539	2.74039	2.83612	2.86782	2.90808	2.86411	2.79452	2.61245	2.78574	2.89872	2.76165	2.58779	2.58936	2.77197	2.68616	2.74345	2.77705	2.66362	2.78749	2.67534	2.87377	2.75592	2.74444	2.98586
hsa-miR-1-3p		3.4868	3.02171	2.6335	2.73737	2.77648	4.47951	3.56962	2.69094	2.67489	2.8593	3.8985	3.99932	3.90124	4.17155	3.59437	3.47006	4.38147	3.73833	4.06039	4.56487	3.56582	2.89051	3.32931	2.60105	3.08329	3.84689	2.86692	2.92494	2.63259	3.85592	2.7431	3.86383	3.28113	3.57621	3.76263	2.72787	2.77042	3.28935	4.05979	5.20504
hsa-miR-140-3p		8.51035	8.4215	6.75401	8.68096	8.56078	8.56284	8.55156	6.64696	8.64081	8.70039	8.50155	8.82553	8.35302	8.46005	8.87519	8.77766	8.47624	8.47499	8.54662	8.3219	8.72297	8.90427	8.95167	9.37582	8.5195	8.78598	8.76077	8.94481	6.54471	8.6009	8.91104	8.78927	8.91572	8.89094	8.97478	8.68464	8.73492	9.06842	8.85838	8.55997
hsa-miR-140-5p		7.93293	8.43442	6.94153	8.2184	8.52336	8.52228	8.36246	7.0907	8.34265	7.94764	8.85183	9.16034	8.77712	8.68469	6.55849	6.39347	7.55761	8.79608	8.99822	8.53367	8.89939	9.0654	6.41807	7.22825	8.77154	8.85774	8.57542	9.12452	5.47624	8.69638	8.40881	8.84934	9.33694	8.65096	9.12308	8.79751	8.70958	9.13086	8.39972	8.53978
hsa-miR-141-3p		3.14641	3.11068	2.65677	2.93382	2.98923	3.09828	3.10397	2.74735	3.35252	2.91135	2.9509	3.19814	3.67469	3.15462	2.79117	2.75794	3.12191	3.32369	3.3152	3.30561	3.36017	3.31765	2.7005	2.87394	3.02804	3.48954	3.06752	3.32979	2.62265	3.24772	3.27562	3.44889	3.39787	3.13969	3.20205	2.99892	3.13228	3.16843	3.18997	3.21778
hsa-miR-141-5p		2.64523	2.55339	2.62904	2.65369	2.62024	2.62985	2.59073	2.66331	2.64475	2.62452	2.62479	2.53266	2.51111	2.62442	2.63927	2.63832	2.58215	2.62692	2.61193	2.55346	2.54927	2.57889	2.55005	2.56664	2.60045	2.62072	2.5612	2.64241	2.57358	2.57653	2.65041	2.55287	2.53904	2.60881	2.61372	2.54474	2.6343	2.54799	2.60566	2.58258
hsa-miR-142-3p		11.2088	11.8228	11.5111	10.8445	11.7906	11.5765	11.4315	12.022	11.8285	10.915	13.0377	12.9354	13.4878	12.8215	10.8838	10.5911	11.315	12.4673	12.333	12.6862	12.6599	12.5216	10.6712	11.6917	12.5939	12.5252	12.3727	12.8142	11.7983	13.0413	12.2329	12.287	12.8921	12.5872	12.6241	12.3795	12.3488	12.5816	12.6826	12.3664
hsa-miR-142-5p		7.67522	8.10909	7.49518	7.326	8.03329	7.86652	7.78875	7.76087	8.77138	7.28606	9.73646	9.53997	9.97393	8.62275	9.08068	8.43516	8.74265	8.44183	8.57095	9.36615	8.83697	9.03374	8.33013	9.58138	8.88725	8.76455	8.81332	8.52435	8.41171	9.8358	8.46641	7.39718	8.47736	9.28305	8.69863	8.28846	7.76015	8.35257	8.87477	7.88577
hsa-miR-143-3p		3.4105	3.4057	2.6613	3.30768	3.54442	3.61223	3.25563	2.75862	3.62909	3.17061	4.06423	4.15648	4.08369	3.86743	3.10176	2.90933	3.44248	3.99902	3.96218	3.75604	4.12023	4.1845	2.94182	3.46478	3.8707	3.99614	3.87372	4.22774	2.62226	4.03757	4.01912	4.14749	4.36647	3.67469	4.18762	3.90999	3.96713	3.85676	3.89158	4.07245
hsa-miR-143-5p		2.70989	2.65412	2.66947	2.61731	2.67644	2.66347	2.65188	2.6184	2.63888	2.65601	2.59933	2.70936	2.71547	2.6473	2.56092	2.62833	2.61188	2.73445	2.66104	2.66433	2.69471	2.58528	2.69616	2.71682	2.60643	2.6303	2.62496	2.6943	2.63034	2.67559	2.67497	2.69587	2.66737	2.58918	2.63013	2.66653	2.64979	2.7018	2.61106	2.63036
hsa-miR-144-3p		6.46211	5.21519	7.28179	5.68211	7.33694	5.83783	6.24408	8.87403	6.43551	8.28823	4.71099	3.40354	5.11623	4.47012	3.22426	3.36585	4.11808	4.76613	3.86448	5.86911	3.68501	3.32305	2.84574	2.85005	3.93856	4.68036	5.44588	4.76147	5.29171	8.03312	9.23311	6.27322	4.09918	5.16515	4.26123	8.97762	5.09361	4.26252	6.52313	6.82826
hsa-miR-144-5p		5.31277	3.92053	4.15639	5.06808	6.16188	4.67955	5.08218	4.98895	3.88165	7.42996	3.12584	2.94586	3.12636	3.30573	2.7422	3.09499	2.9699	3.78438	3.26862	3.50739	2.98723	2.92738	2.98966	2.67506	3.00971	3.25867	3.92629	3.51195	2.77048	4.94833	6.55776	4.59863	3.33649	3.44394	3.66505	7.12342	3.81172	3.50851	4.00459	4.88282
hsa-miR-145-3p		2.85136	2.8622	2.72945	2.84723	2.83606	2.85299	2.87534	2.78425	2.88847	2.85994	2.87278	2.9197	2.94301	2.97281	2.71668	2.79865	2.84025	2.99351	3.04606	2.8514	2.96957	3.07568	2.78696	2.81254	2.87111	2.94607	2.82942	3.09261	2.73446	2.93942	2.91196	3.02962	2.93329	2.82092	2.9911	2.87573	2.90518	2.84204	2.97727	2.95715
hsa-miR-145-5p		5.54592	5.05187	4.08337	5.54692	5.47447	5.50385	5.14879	4.50485	5.5078	5.17467	5.22226	5.77222	5.81874	6.16996	6.07448	5.97192	5.8898	5.89779	5.77352	5.57466	6.09719	5.92709	6.22215	6.56697	5.39226	5.78245	5.81686	6.28748	3.79498	5.88666	6.09613	6.20181	6.27275	5.65622	6.01257	5.81052	5.96017	5.62727	5.94984	6.16988
hsa-miR-1468-3p		2.62926	2.54524	2.62683	2.65974	2.60131	2.52726	2.57905	2.55172	2.57732	2.55605	2.64005	2.64869	2.62187	2.61751	2.72019	2.60049	2.66592	2.68493	2.71316	2.63447	2.60276	2.57233	2.5368	2.52839	2.6305	2.5652	2.61641	2.59076	2.62381	2.53094	2.61269	2.59894	2.63628	2.60091	2.56142	2.59026	2.59132	2.51172	2.61979	2.60407
hsa-miR-1468-5p		2.59652	2.50418	2.54636	2.57653	2.65464	2.55555	2.57138	2.58862	2.60379	2.55842	2.61829	2.60321	2.60126	2.6281	2.58041	2.62962	2.55159	2.62531	2.57408	2.55959	2.57305	2.51656	2.54325	2.57219	2.57361	2.57894	2.59226	2.60283	2.56565	2.57354	2.57224	2.62824	2.53714	2.57594	2.53071	2.57791	2.5794	2.52817	2.56102	2.59455
hsa-miR-1469		2.59857	2.60303	2.51692	2.5301	2.52906	2.54245	2.56355	2.52847	2.54179	2.55103	2.54535	2.51727	2.56512	2.68291	2.45117	2.53566	2.58724	2.61523	2.52259	2.52879	2.60658	2.56009	2.57143	2.51822	2.63756	2.56226	2.58011	2.64488	2.54142	2.52843	2.54514	2.57119	2.51756	2.53797	2.58004	2.62249	2.64617	2.56087	2.47304	2.5793
hsa-miR-146a-3p		2.73471	2.64652	2.78851	2.6551	2.59516	2.86131	2.6787	2.74757	2.73619	2.75641	2.65994	2.68862	2.66642	2.67421	2.64509	2.6564	2.66822	2.63773	2.76028	2.71588	2.611	2.69602	2.70488	2.72173	2.72155	2.71362	2.70416	2.65514	2.69082	2.69771	2.664	2.65502	2.70311	2.68228	2.72578	2.67195	2.61637	2.69573	2.65122	2.67042
hsa-miR-146a-5p		8.1297	7.94261	5.64487	7.69326	7.34351	8.16517	8.00099	6.27233	7.66613	7.37265	7.30838	7.78265	8.00349	8.42545	7.95033	8.06519	7.93189	7.89725	7.61312	7.99046	8.32517	7.75334	7.9048	7.02763	7.79458	8.10606	7.33674	7.78485	4.61057	7.7939	7.78707	8.22085	7.35122	8.02939	8.00421	7.52481	7.80757	8.19779	8.08584	8.45558
hsa-miR-146b-3p		2.64769	2.59898	2.57037	2.66111	2.66129	2.59739	2.53096	2.58769	2.58711	2.58207	2.58752	2.53916	2.52366	2.64796	2.58493	2.58455	2.58211	2.63911	2.53834	2.66523	2.57898	2.52615	2.53185	2.61903	2.55484	2.59078	2.57089	2.59507	2.53882	2.55711	2.54461	2.54813	2.56418	2.5471	2.60747	2.55806	2.51087	2.56712	2.60315	2.55782
hsa-miR-146b-5p		7.68212	8.03659	5.93017	8.20809	7.89338	8.1879	8.1779	6.34855	8.16876	7.7083	8.72368	7.76571	8.36061	7.24638	7.64703	7.5676	7.05074	7.30953	8.06311	7.80872	7.93414	8.0548	6.90768	6.90407	8.18851	8.30622	8.94515	8.0461	4.43529	7.37722	7.92694	7.58203	7.49472	7.20583	8.63802	7.58547	8.04025	8.63475	8.48712	8.28752
hsa-miR-1470		2.55691	2.83103	2.84374	2.86994	2.85574	2.78668	2.78189	2.84819	2.74627	2.77067	2.8438	2.76485	2.82212	2.79708	2.54667	2.57857	2.60876	2.57026	2.58897	2.58126	2.8146	2.8048	2.80057	2.76315	2.77673	2.84242	2.72394	2.70848	2.84404	2.82879	2.86679	2.72865	2.82	2.85026	2.82389	2.80693	2.75988	2.92572	2.89705	2.79948
hsa-miR-1471		2.7451	2.66955	2.59754	2.65674	2.66778	2.56905	2.60805	2.82185	2.61145	2.83888	2.762	2.61093	2.68004	3.21998	2.76894	2.74547	2.75767	2.72473	2.62131	2.65598	2.70013	2.70474	2.72501	2.61728	2.81328	2.64649	2.73128	2.89064	2.64871	2.68944	2.72744	2.74403	2.79601	2.67604	2.67979	2.68586	2.73397	2.69951	2.64855	2.69572
hsa-miR-147a		2.55974	2.61363	2.68934	2.59226	2.59856	2.64405	2.70696	2.67771	2.6016	2.60186	2.57624	2.59876	2.61611	2.57921	2.64182	2.65328	2.68919	2.59025	2.63234	2.58949	2.59622	2.55505	2.54731	2.56402	2.60152	2.60377	2.594	2.5685	2.65276	2.62237	2.65864	2.59515	2.59565	2.66451	2.57293	2.5878	2.61284	2.61075	2.64515	2.56638
hsa-miR-147b		2.62055	2.59997	2.56342	2.58931	2.62568	2.54305	2.66004	2.55757	2.60646	2.65327	2.61544	2.55567	2.58843	2.63251	2.71598	2.68899	2.69891	2.57955	2.62586	2.63061	2.59338	2.6104	2.63104	2.64614	2.59843	2.57783	2.63066	2.67401	2.60791	2.55955	2.57225	2.62692	2.56535	2.59375	2.6249	2.5841	2.51982	2.59396	2.55964	2.64273
hsa-miR-148a-3p		7.0092	7.02867	5.67069	6.84703	7.78566	7.8751	7.08171	6.20968	7.77344	7.38659	8.30732	8.33867	8.59766	8.03845	6.54383	6.38724	7.50603	8.22136	8.42217	8.31919	8.2507	7.46379	6.27524	6.81024	8.25367	8.16452	7.90175	8.33425	5.02945	7.71387	8.13225	8.1934	9.1435	7.63835	8.63798	7.52274	8.30434	8.60392	8.24813	8.07332
hsa-miR-148a-5p		2.61924	2.53255	2.56566	2.62434	2.59597	2.66197	2.53706	2.62309	2.69927	2.65925	2.60663	2.61323	2.63241	2.53348	2.58417	2.63162	2.52888	2.63833	2.61613	2.56031	2.57134	2.55245	2.54867	2.61813	2.62892	2.63889	2.60727	2.52151	2.59488	2.5856	2.57529	2.60014	2.62543	2.57475	2.58869	2.55861	2.48202	2.65844	2.60713	2.63869
hsa-miR-148b-3p		6.3322	6.17478	3.81532	5.98965	5.9685	6.30224	5.7304	4.36677	6.24197	5.75464	5.38765	5.83643	6.22626	6.1601	5.36399	5.75016	6.32832	6.82741	6.53212	6.33205	6.3674	6.30868	5.54886	5.46856	5.36781	6.60325	5.83378	6.26813	3.17194	6.2915	6.27812	6.8933	6.50714	6.18742	6.37499	6.10607	6.62654	6.29775	6.30774	6.76306
hsa-miR-148b-5p		2.63221	2.65985	2.62986	2.60004	2.64187	2.70995	2.63728	2.66486	2.66082	2.65574	2.6805	2.68118	2.73417	2.62803	2.60563	2.61435	2.69418	2.79116	2.80627	2.65251	2.72629	2.68557	2.65612	2.65303	2.61704	2.59107	2.6198	2.64499	2.62856	2.73013	2.72705	2.71185	2.71302	2.73118	2.69437	2.72326	2.6469	2.62466	2.64297	2.76555
hsa-miR-149-3p		2.65049	2.52426	2.5504	2.59602	2.54329	2.56463	2.55918	2.57648	2.56041	2.56189	2.6959	2.62006	2.53038	2.55147	2.5759	2.5622	2.66293	2.55735	2.57197	2.58203	2.51865	2.55204	2.61442	2.51742	2.59554	2.52532	2.52714	2.54721	2.57257	2.54294	2.54273	2.56751	2.52984	2.54249	2.54654	2.51677	2.67609	2.52106	2.58231	2.54208
hsa-miR-149-5p		2.66371	3.18402	4.32563	3.71206	3.64064	3.42636	3.50752	3.60378	3.22664	3.31469	3.36809	3.22562	3.22816	3.12551	2.6336	2.58506	2.62157	2.59723	2.60613	2.6851	3.33945	3.3779	3.59191	3.45438	3.15655	3.38241	3.39182	3.1392	4.1681	3.25468	3.352	3.15983	3.26556	3.33515	3.38005	3.34571	3.27696	3.38912	3.32737	3.26871
hsa-miR-150-3p		2.85405	2.71676	2.71221	2.59729	2.69045	2.70746	2.58065	2.5575	2.78351	2.71572	2.88921	2.71154	2.70866	2.71052	2.75839	2.74807	2.67847	2.89127	2.66019	2.8166	2.81945	2.73125	2.65852	2.63553	2.86144	2.7307	2.81602	2.80969	2.72283	2.82363	2.78639	2.78316	2.79373	2.79913	2.77132	2.83243	2.90799	2.90635	2.76526	2.79117
hsa-miR-150-5p		13.0551	13.088	11.6614	13.0763	12.8287	12.6026	13.2028	12.0884	12.7452	12.7818	12.9198	12.4587	12.6807	12.4759	13.7224	13.7224	13.2625	12.4486	12.7801	12.88	12.6978	12.8294	13.0065	13.0763	13.1838	13.0551	13.6217	12.5057	12.3607	12.4008	12.4271	12.2295	11.7866	12.9437	13.1284	12.6465	12.899	13.5483	13.0302	12.8557
hsa-miR-151a-3p		6.71048	6.63874	2.88716	5.81574	5.02399	6.30579	5.85506	4.49078	5.79435	6.26448	5.49332	6.13297	6.62749	7.33221	5.89808	6.35661	6.72374	6.2996	6.20138	6.61955	6.36449	6.13426	6.50612	4.15251	5.7085	6.13072	5.99378	4.90825	2.8657	6.17413	5.53751	6.97455	5.90418	5.59118	5.75916	5.09727	6.2701	5.41699	6.22648	6.94563
hsa-miR-151a-5p		8.38781	7.98474	4.71438	7.35743	6.77387	7.83911	7.64809	6.28251	7.2304	7.8546	7.13784	7.58224	7.79668	8.56874	7.27615	7.67321	8.10781	7.76443	7.59353	7.94202	7.88641	7.56928	7.63666	5.82271	7.35902	7.63152	7.9463	6.70997	4.39915	7.72332	7.18799	8.30442	7.41126	7.14703	7.40299	7.1072	7.91213	7.12151	7.69416	8.46496
hsa-miR-151b		6.70597	6.13616	3.36261	5.32996	5.05757	6.11551	5.79174	4.35207	5.58729	5.95537	5.2465	5.86801	6.18331	6.67757	5.71773	6.34985	6.44195	6.01068	6.19894	6.31584	6.07924	5.90959	6.14556	4.36514	5.21086	5.9307	5.95408	5.02373	3.09942	5.89255	5.49132	6.40605	5.56881	5.36936	5.67298	5.26814	5.94897	5.31617	5.92957	6.633
hsa-miR-152-3p		3.18966	3.38106	2.6136	2.8632	2.87851	3.12994	2.86782	2.62591	2.93164	2.89791	2.90697	3.4248	3.39311	3.25055	2.72154	2.68039	3.08856	3.21059	3.33564	3.34259	3.43686	2.98426	2.64128	2.63677	2.90836	3.53738	2.87032	2.86823	2.60727	3.06383	2.96343	3.39335	3.07112	2.99996	3.19497	2.92045	3.06851	3.14003	3.25802	3.25552
hsa-miR-152-5p		2.64931	2.58527	2.64666	2.58785	2.60273	2.60155	2.60681	2.67705	2.62186	2.59607	2.61259	2.63898	2.59373	2.60905	2.6734	2.63831	2.60085	2.60197	2.60531	2.6031	2.64953	2.60232	2.65597	2.60469	2.62663	2.6315	2.62649	2.60154	2.63446	2.61305	2.64851	2.63293	2.61134	2.63683	2.6218	2.62401	2.62501	2.60747	2.66063	2.59758
hsa-miR-153-3p		2.58839	2.58388	2.56129	2.54846	2.62277	2.60067	2.58372	2.58955	2.5952	2.5251	2.56814	2.54964	2.69961	2.56036	2.60204	2.68307	2.62066	2.62798	2.68143	2.65521	2.63029	2.55742	2.56572	2.56738	2.58312	2.60999	2.56834	2.5507	2.52	2.5823	2.63387	2.58028	2.55517	2.54573	2.64325	2.58492	2.53059	2.54072	2.63183	2.57333
hsa-miR-153-5p		2.64053	2.57547	2.67247	2.64044	2.71486	2.59455	2.60371	2.58088	2.59238	2.65154	2.57264	2.61459	2.59313	2.66735	2.5907	2.6178	2.64418	2.65212	2.67648	2.6092	2.67334	2.65286	2.611	2.61697	2.54456	2.58438	2.58791	2.59386	2.61006	2.63418	2.64064	2.64088	2.63961	2.56917	2.56886	2.63729	2.57466	2.62949	2.67552	2.61932
hsa-miR-1537-3p		2.64251	2.76924	2.70125	2.6679	2.71562	2.79615	2.77647	2.76671	2.77789	2.74029	2.78409	2.99025	3.18671	2.89445	2.71202	2.63991	2.69439	2.96361	2.99614	2.88611	3.08458	3.05565	2.67972	2.82042	2.71823	2.95533	2.84592	3.03892	2.63659	2.85966	2.96538	2.93467	3.08432	2.80339	2.9206	2.88019	2.84431	2.79783	2.92017	2.80157
hsa-miR-1537-5p		2.7302	2.7898	2.72087	2.73119	2.74859	2.79827	2.71353	2.68571	2.73613	2.77792	2.73692	2.7377	2.82342	2.72398	2.81776	2.67336	2.68832	2.72725	2.74741	2.70549	2.75679	2.75045	2.745	2.74327	2.70266	2.7355	2.73667	2.70756	2.75499	2.74306	2.74129	2.79507	2.71438	2.6274	2.7223	2.77588	2.72009	2.73614	2.77739	2.72688
hsa-miR-1538		2.62018	2.69654	2.66021	2.58974	2.69452	2.58563	2.60286	2.58502	2.62144	2.6211	2.66678	2.67478	2.68183	2.58473	2.63116	2.60889	2.62287	2.54212	2.58337	2.62798	2.60359	2.66395	2.62637	2.62531	2.61747	2.66416	2.66714	2.62615	2.66326	2.67416	2.70682	2.71804	2.65982	2.60034	2.58049	2.68793	2.62928	2.64196	2.65746	2.62524
hsa-miR-1539		2.84191	3.1115	4.2195	3.6812	3.62714	3.32881	3.37598	3.89318	3.11442	3.23072	3.2763	3.10716	3.25666	3.15085	2.65637	2.58141	2.64927	2.65627	2.6334	2.66333	3.12301	3.29278	3.7064	3.55694	3.13776	3.18522	3.34068	3.07044	3.70161	3.23477	3.32107	3.14909	3.18271	3.29128	3.46176	3.20417	3.14859	3.37111	3.40917	3.23066
hsa-miR-154-3p		2.67105	2.73802	2.70487	2.73242	2.67416	2.77696	2.71901	2.71888	2.77381	2.68135	2.7849	3.01454	2.90738	2.90314	2.69825	2.72747	2.93033	2.82853	2.69566	2.66924	2.81109	2.88248	2.79565	2.66136	2.7876	2.77223	2.74988	2.72943	2.66685	2.76453	2.80428	2.77749	2.82055	2.74991	2.7128	2.68199	2.70736	2.84938	2.70801	2.92002
hsa-miR-154-5p		2.76983	2.86274	2.76908	2.78626	2.8901	3.1305	2.84538	2.72123	2.89249	2.90215	2.77091	3.12671	2.95616	3.41909	2.69099	2.72519	2.9014	3.0161	2.89052	2.92524	2.92634	2.90402	2.75345	2.795	2.86211	2.9035	2.92356	2.6981	2.65819	2.89473	2.85732	3.24338	2.96631	2.70508	2.78674	2.75959	2.9034	3.04643	2.76837	3.10707
hsa-miR-155-3p		2.68439	2.73816	2.67469	2.65767	2.73746	2.80276	2.6279	2.67643	2.7024	2.69899	2.68724	2.7119	2.72632	2.72014	2.71017	2.61656	2.65189	2.56243	2.64263	2.77657	2.75734	2.71864	2.69558	2.72774	2.7138	2.73153	2.74986	2.63767	2.71928	2.69013	2.73276	2.71694	2.71764	2.72137	2.74541	2.69739	2.74064	2.69966	2.64508	2.6401
hsa-miR-155-5p		7.34634	6.99072	5.5951	7.17209	6.77072	7.13325	7.40581	5.22243	7.05225	7.26556	6.75837	6.82986	6.88546	6.57309	7.40063	7.20849	6.8038	6.80116	6.57491	7.05072	7.14618	6.8242	7.10641	7.05961	7.04955	7.76236	7.20796	6.31402	4.26431	6.54878	6.53388	6.70724	5.83177	7.47594	7.15877	6.28222	6.35833	7.57413	7.06995	6.9278
hsa-miR-1587		3.55809	3.50742	4.87896	3.57777	3.52004	3.429	3.86231	5.35601	3.39022	3.86845	4.18818	3.8094	3.5454	4.29029	3.83486	3.73051	3.5435	3.29352	3.17714	3.45549	3.46533	3.5648	4.5685	3.8507	3.58001	3.58847	3.4777	3.6329	6.13459	3.48849	3.60345	3.46475	3.39935	3.69912	3.42697	3.59583	3.53065	3.3062	3.27168	3.2866
hsa-miR-15a-3p		2.78304	2.76822	2.64135	2.70625	2.74206	2.77109	2.74069	2.62127	2.71779	2.75901	2.6239	2.80036	2.60492	2.69133	2.53992	2.64646	2.59782	2.86497	2.78407	2.7264	2.85619	2.74799	2.73676	2.68463	2.65153	2.8703	2.70677	2.83051	2.62578	2.86092	2.73092	2.84751	2.75662	2.67394	2.70638	2.78906	2.7518	2.69735	2.76309	2.73341
hsa-miR-15a-5p		10.7075	10.7894	9.90504	10.6801	11.0296	10.9198	10.7335	9.90949	11.1753	10.9063	11.2419	11.4505	11.2493	11.0341	10.5003	10.6134	10.9085	11.4542	11.3293	10.9531	11.4777	11.58	11.1688	11.5703	11.3118	11.3784	11.0709	11.7135	9.31861	11.4177	11.7451	11.7149	12.0778	11.4365	11.4237	11.4802	11.4033	11.4812	11.2919	11.4231
hsa-miR-15b-3p		2.81989	2.71138	2.74274	2.75428	2.66739	2.76172	2.79803	2.92577	2.81069	2.88294	2.68826	2.8074	2.80701	2.75932	2.81495	2.80729	2.66606	2.71865	2.83275	2.77852	2.77637	2.83143	2.76547	2.65288	2.72394	2.7807	2.91408	2.78675	2.77029	2.8004	2.84498	2.86987	2.83989	2.69596	2.80957	2.93274	2.77783	2.76862	2.74971	2.70192
hsa-miR-15b-5p		12.9178	12.7639	12.399	12.9181	12.871	12.8784	12.7016	12.3595	12.8263	13.1761	12.2574	12.509	12.1891	12.3999	13.0722	13.1147	13.3575	13.1512	13.0887	12.4115	12.6624	12.7605	13.457	13.3287	12.4319	12.5729	12.4021	12.8737	12.5373	12.4701	13.0052	12.8106	13.0733	12.8277	12.7273	12.7561	12.9245	12.7144	12.516	12.7626
hsa-miR-1-5p		2.7058	2.71748	2.82232	2.80106	2.70636	2.79322	2.78307	2.86468	2.7838	2.73473	2.78323	2.73574	2.65608	2.70304	2.8024	2.71389	2.65558	2.60927	2.71425	2.73829	2.72858	2.77395	2.85806	2.80456	2.75205	2.67659	2.78414	2.73097	2.66514	2.74198	2.73997	2.81657	2.70846	2.78117	2.73505	2.81729	2.78644	2.79309	2.7147	2.81632
hsa-miR-16-1-3p		2.55162	2.56266	2.6329	2.56466	2.56547	2.58238	2.56149	2.60657	2.61843	2.60265	2.58455	2.53192	2.53113	2.5232	2.59513	2.55379	2.64266	2.5985	2.60942	2.59388	2.5021	2.52599	2.56557	2.69536	2.57381	2.56899	2.56765	2.50721	2.58956	2.57652	2.54044	2.57698	2.53635	2.58748	2.53635	2.54276	2.52476	2.57989	2.56825	2.631
hsa-miR-16-2-3p		2.78698	2.72253	2.70964	2.76122	2.83752	2.81686	2.81469	2.72652	2.7521	2.84842	2.69687	2.84158	2.85599	2.73792	2.62774	2.67783	2.57856	2.76096	2.75683	2.97715	2.79854	2.9129	2.64676	2.80381	2.83012	2.79509	2.84881	2.86398	2.62706	2.8202	2.83724	2.8194	2.86362	2.69621	2.84276	2.87783	2.70522	2.72246	2.76151	2.87813
hsa-miR-16-5p		12.7734	12.9721	11.5834	12.9547	12.9492	12.969	12.7849	11.7323	12.9703	13.1189	13.0305	13.2472	12.9379	13.3011	12.7937	12.8438	13.0813	13.4508	13.6401	13.0879	13.4392	13.5391	13.2391	13.3511	13.4543	13.0664	13.1376	13.2835	11.4704	13.4006	13.3275	13.496	13.6198	13.044	13.2413	13.3758	12.9566	13.398	13.0819	13.2921
hsa-miR-17-3p		4.33569	4.37971	2.80252	4.31994	4.22471	4.48508	4.39144	2.83518	4.62907	4.70957	3.69505	4.0335	4.55799	4.18848	4.01796	4.04955	4.41768	4.55495	4.21203	4.35964	4.58278	4.42997	3.97827	3.89519	3.80105	4.6416	4.33069	4.30732	2.68285	4.22772	4.77139	4.94144	4.64726	4.30637	4.3326	4.37373	4.50301	4.41297	4.58564	4.79723
hsa-miR-17-5p		9.07641	9.0632	6.97247	9.15899	8.84271	9.08951	9.17257	7.20864	9.07994	9.50624	8.88069	9.06814	9.16105	9.31042	8.58457	8.67976	8.93968	8.87436	8.9328	8.8715	9.38862	9.14813	8.61914	8.5313	9.01361	9.20738	9.26687	8.97467	6.23297	9.16636	9.16798	9.47573	9.30047	8.89581	9.19343	9.24495	9.35125	8.95611	9.03226	9.46383
hsa-miR-181a-2-3p		3.23711	3.13266	2.68961	3.10179	2.92735	3.33719	3.75772	2.59756	3.32512	2.97577	2.75286	3.3798	2.89691	3.00527	2.89101	2.68803	2.87837	2.99797	3.07147	3.02983	3.0138	2.87521	2.8053	2.90389	2.87321	3.59354	2.78749	2.83307	2.52159	2.81899	2.85332	2.92911	2.93375	3.13178	3.10176	2.89979	2.89234	2.75924	2.99294	2.94544
hsa-miR-181a-3p		3.79814	3.54358	2.74565	3.8857	3.27641	3.84693	3.8302	2.7158	3.71623	3.53154	3.16256	3.64819	3.46882	3.36505	2.80762	2.86273	3.11767	3.65416	3.50167	3.52918	3.56615	3.55576	2.90424	3.23687	3.21931	3.47141	3.29277	3.0814	2.6161	3.17402	3.20234	3.3479	3.18723	3.42154	3.57114	3.30606	3.56853	3.73382	3.2263	3.52624
hsa-miR-181a-5p		8.95814	8.93331	8.18987	9.42662	8.99044	9.30054	9.77794	7.47083	9.1546	8.80214	8.27491	9.3331	8.41145	8.60635	8.64723	8.49932	8.49482	8.58223	8.3698	8.36404	8.65696	8.76776	9.02299	9.50379	8.59964	9.04075	8.58429	8.52165	6.39566	8.23978	8.59987	8.5731	8.45552	9.17535	9.12109	8.42141	9.16307	9.18821	8.83103	8.84917
hsa-miR-181b-2-3p		2.60117	2.6703	2.62277	2.63506	2.6237	2.70199	2.60949	2.69985	2.69402	2.59966	2.64798	2.66471	2.60182	2.66855	2.6093	2.66375	2.6488	2.60084	2.67974	2.6496	2.59989	2.66125	2.69441	2.62203	2.65496	2.65441	2.60987	2.63898	2.61307	2.6027	2.61905	2.6585	2.61284	2.62622	2.62244	2.66025	2.59391	2.5876	2.62701	2.64973
hsa-miR-181b-3p		2.61646	2.64062	2.59948	2.60488	2.54396	2.65423	2.56216	2.65481	2.61559	2.64171	2.59251	2.635	2.61727	2.66682	2.61569	2.69212	2.6762	2.67409	2.64793	2.69003	2.59642	2.59902	2.5957	2.59578	2.57145	2.5608	2.64428	2.58357	2.52809	2.63794	2.6073	2.59952	2.58489	2.66336	2.62725	2.60192	2.6331	2.62183	2.57293	2.64603
hsa-miR-181b-5p		6.03145	5.8481	3.72756	6.16328	5.71539	6.43815	6.86676	2.9042	5.8077	5.85115	4.62709	5.86688	4.95314	5.02258	4.92889	4.54545	4.8036	4.90895	5.27294	5.2242	5.17328	5.3254	4.73203	4.99702	5.03672	5.97261	5.43229	4.26983	2.87364	4.59798	4.94333	4.9105	4.75762	5.51974	5.49381	4.68022	5.00267	5.3535	5.63319	5.78841
hsa-miR-181c-3p		2.97557	2.95805	2.68222	2.87875	2.65347	3.11138	2.86792	2.62058	3.11828	2.81348	2.76431	3.12342	3.08777	3.0316	2.73131	2.77428	2.99478	3.1422	3.09671	2.90338	3.01643	3.20364	2.83494	2.88735	2.7524	2.85145	2.82251	3.03885	2.69569	2.84608	2.98148	3.1008	2.9448	2.82579	2.98063	2.91789	2.90296	2.92578	3.03236	2.98255
hsa-miR-181c-5p		4.90218	4.68545	2.66459	5.03519	4.82908	5.02167	5.07915	2.8487	5.04281	4.7142	4.27065	4.9712	4.80928	4.34984	4.44043	4.03206	4.83754	4.97686	4.42885	4.37552	4.60687	5.01978	4.25885	5.09269	3.96669	4.50212	4.18723	4.95701	2.88975	4.45574	4.77865	4.65051	4.69906	4.71338	5.04411	4.39497	4.74386	4.7231	4.77993	4.46832
hsa-miR-181d-3p		2.63037	2.53389	2.56423	2.52591	2.51746	2.58942	2.56838	2.6048	2.56566	2.5746	2.57436	2.52075	2.57337	2.50182	2.64705	2.70091	2.58684	2.62305	2.61543	2.64575	2.52781	2.57332	2.62667	2.53939	2.54934	2.55887	2.57288	2.56613	2.53462	2.56219	2.54325	2.53546	2.53073	2.59017	2.57719	2.56484	2.55691	2.50555	2.56192	2.62885
hsa-miR-181d-5p		3.36983	3.25277	2.78144	2.90067	3.17255	3.37355	3.09524	2.8037	3.0274	3.14652	2.89194	3.20294	3.23695	3.21526	2.74158	2.8951	2.97995	3.27317	3.19276	3.24808	3.13256	3.25925	2.74144	2.85997	3.01752	3.15701	3.06882	3.00987	2.95427	2.98397	3.00696	3.20777	3.08687	3.08646	3.08899	2.95818	3.19499	2.99925	3.19547	3.14269
hsa-miR-182-3p		2.68837	2.66692	2.65622	2.61552	2.65049	2.66385	2.74815	2.71107	2.67293	2.66819	2.63814	2.6087	2.6134	2.60491	2.64288	2.61703	2.62642	2.69889	2.6031	2.57025	2.65301	2.7044	2.6343	2.60211	2.62951	2.68203	2.82809	2.62376	2.68059	2.65384	2.6147	2.57748	2.61869	2.60716	2.64467	2.62592	2.55873	2.61442	2.64349	2.59979
hsa-miR-1825		3.1447	3.32872	4.69806	3.61741	3.3956	3.4503	3.5589	3.82692	3.33364	3.36228	3.33061	3.24039	3.28003	3.17146	2.91749	3.09673	2.77769	2.89328	2.78409	2.91086	3.47495	3.38023	3.73499	3.50715	3.32478	3.26921	3.35013	3.21726	4.94146	3.47378	3.37384	3.2174	3.30405	3.30817	3.42456	3.38379	3.28169	3.34839	3.44779	3.27789
hsa-miR-182-5p		2.5964	2.57948	2.55326	2.63496	2.62813	2.64102	2.61284	2.65891	2.65128	2.78155	2.60459	2.57113	2.64176	2.63697	2.76267	2.66119	2.56763	2.6746	2.73749	2.64318	2.85502	2.60571	2.59094	2.58925	2.61152	2.5874	2.74795	2.63956	2.58117	2.66365	2.67467	2.62281	2.57425	2.65504	2.6046	2.69946	2.53632	2.58963	2.61752	2.63036
hsa-miR-1827		2.66882	2.58554	2.60094	2.60106	2.54477	2.62683	2.5585	2.57737	2.58912	2.53716	2.6285	2.68055	2.67689	2.66834	2.66364	2.60681	2.69828	2.62007	2.75032	2.68992	2.67616	2.6887	2.62009	2.64492	2.67237	2.7107	2.67665	2.64702	2.65289	2.6577	2.70156	2.68901	2.66725	2.67482	2.71941	2.80645	2.66849	2.64421	2.69784	2.75947
hsa-miR-183-3p		2.53974	2.47765	2.49731	2.5403	2.56541	2.50418	2.64218	2.5186	2.53167	2.56475	2.47737	2.52593	2.55978	2.49634	2.64962	2.53454	2.57814	2.49052	2.56585	2.5681	2.60408	2.56862	2.57806	2.51765	2.57386	2.58211	2.54504	2.50395	2.57645	2.53621	2.52259	2.58583	2.52574	2.60557	2.56168	2.50136	2.60349	2.49692	2.53554	2.62657
hsa-miR-183-5p		2.81355	2.84843	2.67338	3.97166	3.40377	3.46307	3.64522	2.78727	2.84616	5.96043	2.56486	2.631	2.60434	2.69101	2.52208	2.8193	2.79611	2.64168	2.6507	2.70725	4.27559	2.70937	2.74408	2.64041	2.70787	2.71135	2.95144	2.81824	2.58908	2.87515	3.94177	2.87269	2.68089	2.73754	2.72064	3.96347	2.74555	2.76617	2.77248	3.50394
hsa-miR-184		2.58322	2.5524	2.60078	2.55231	2.55229	2.58074	2.59426	2.58122	2.58186	2.62347	2.60519	2.55212	2.5201	2.58798	2.63626	2.6758	2.65355	2.69586	2.62619	2.61755	2.57619	2.57558	2.58	2.67228	2.59411	2.57628	2.61254	2.64848	2.67827	2.6089	2.61474	2.66976	2.59711	2.64386	2.57	2.67375	2.63198	2.61547	2.66569	2.66369
hsa-miR-185-3p		2.68058	2.67216	2.61633	2.5844	2.48852	2.5871	2.62843	2.60076	2.7018	2.64902	2.65219	2.73664	2.63146	2.5832	2.66855	2.56352	2.62186	2.60908	2.65277	2.56092	2.64316	2.59767	2.60855	2.64242	2.65151	2.61312	2.61214	2.65342	2.65624	2.64776	2.57891	2.68238	2.6527	2.6458	2.64487	2.6489	2.5807	2.61721	2.66446	2.61568
hsa-miR-185-5p		8.43969	8.36421	5.93517	8.29454	8.27385	8.47199	8.19545	7.38086	8.27267	9.22546	7.82177	8.18318	8.23316	8.44392	7.05843	7.25773	8.08068	8.04695	8.15656	8.0173	8.11624	8.29341	7.24978	7.08908	8.01683	8.25151	8.06537	7.93532	4.12702	8.19454	8.53074	8.55684	8.28032	7.96173	8.06422	8.65521	8.26041	8.01233	7.94961	8.55973
hsa-miR-186-3p		2.68169	2.70646	2.65951	2.72741	2.70533	2.72532	2.7801	2.7425	2.73976	2.66358	2.70409	2.70032	2.60331	2.73314	2.80447	2.71218	2.67571	2.71469	2.75611	2.774	2.69782	2.76079	2.68746	2.7879	2.67653	2.68519	2.67522	2.69178	2.71318	2.74187	2.73628	2.67303	2.72604	2.63843	2.6786	2.73405	2.63566	2.66664	2.65124	2.78275
hsa-miR-186-5p		6.1588	5.86669	4.23113	6.2698	6.05423	6.26304	6.30354	4.55141	6.05728	6.31116	6.08412	6.43249	6.52557	6.3611	6.31291	6.14417	5.95168	6.48384	6.35507	6.27573	6.42329	6.71644	5.78758	6.26824	6.05167	6.35074	6.37143	6.57436	3.49626	6.35491	6.47146	6.45916	6.52964	6.44316	6.7013	6.53566	6.1652	6.55506	6.4099	6.27691
hsa-miR-187-3p		2.58769	2.51107	2.58126	2.5398	2.5567	2.58859	2.56121	2.6516	2.57116	2.561	2.52811	2.56265	2.56779	2.59535	2.60461	2.53631	2.6754	2.5788	2.56097	2.57777	2.51329	2.46419	2.58387	2.53595	2.52636	2.48876	2.59217	2.51998	2.60957	2.54722	2.55121	2.49955	2.55246	2.5324	2.63858	2.54446	2.55237	2.63286	2.56564	2.52901
hsa-miR-187-5p		2.56514	2.51777	2.54403	2.56689	2.46169	2.58498	2.57243	2.49425	2.52154	2.52822	2.52224	2.56078	2.52126	2.49531	2.55879	2.58338	2.51872	2.58081	2.54271	2.55501	2.48255	2.56053	2.51435	2.51398	2.56907	2.58321	2.6143	2.49325	2.563	2.50517	2.54622	2.46968	2.54641	2.52262	2.50315	2.48673	2.51108	2.57487	2.50859	2.525
hsa-miR-188-3p		2.64732	2.5331	2.57416	2.60156	2.5377	2.58107	2.55565	2.59871	2.58233	2.61196	2.57976	2.56803	2.63242	2.5768	2.54428	2.53104	2.59135	2.61607	2.59433	2.65922	2.54096	2.57711	2.61113	2.57282	2.55123	2.60532	2.59238	2.53099	2.67497	2.56586	2.61694	2.55498	2.6173	2.59276	2.57664	2.61231	2.55957	2.56911	2.61117	2.6115
hsa-miR-188-5p		2.9407	2.90174	3.14096	2.76958	2.81218	2.79907	2.76965	3.03373	3.02733	2.9161	3.18315	2.9082	2.89392	3.26759	2.77223	2.7217	2.93486	3.17263	3.05961	3.06599	2.99733	3.03835	2.97866	2.90699	3.74613	3.17533	3.14721	3.39787	3.15842	3.29298	3.15284	3.06208	3.18514	3.10222	3.00081	3.4118	3.21682	3.08858	2.93948	3.1707
hsa-miR-18a-3p		2.58405	2.68892	2.61935	2.65103	2.646	2.66402	2.62424	2.60537	2.58951	2.66827	2.60668	2.65428	2.62139	2.6324	2.57916	2.57563	2.63013	2.59439	2.62679	2.683	2.65992	2.61119	2.62505	2.66525	2.63393	2.59162	2.67049	2.57635	2.60215	2.60859	2.56753	2.62044	2.61354	2.59181	2.57159	2.58927	2.678	2.71349	2.65499	2.59008
hsa-miR-18a-5p		5.89702	5.76824	3.28956	5.61754	5.48041	5.91016	5.69597	4.0158	5.5489	5.8225	5.2777	5.62486	6.26734	6.11902	4.22455	4.54654	5.5918	5.98306	5.88778	5.96331	5.88762	5.74591	4.32204	4.07846	5.23123	5.93266	5.50902	5.42209	2.83972	5.77886	5.72532	6.5495	5.9613	5.33349	5.69324	5.76862	5.83923	5.57745	5.60821	6.21791
hsa-miR-18b-3p		2.62776	2.73717	2.71081	2.78742	2.76511	2.78882	2.7748	2.82514	2.76338	2.83744	2.86601	2.82043	2.77207	2.82368	2.64295	2.6907	2.66514	2.65235	2.68659	2.63911	2.68397	2.76352	2.81888	2.82593	2.77455	2.85289	2.75116	2.73898	2.74315	2.75782	2.74301	2.77643	2.76481	2.78994	2.75285	2.75187	2.78217	2.77886	2.79963	2.80551
hsa-miR-18b-5p		3.70936	3.54346	2.71801	3.59634	3.46701	3.7357	3.56518	2.95078	3.48724	3.81523	2.97409	3.4624	3.94774	3.53516	2.74351	2.60224	3.3067	3.67586	3.7479	3.73195	3.62693	3.55346	2.84867	2.79015	3.23973	3.72745	3.3858	3.35419	2.61306	3.55018	3.59987	4.04536	3.78358	3.09447	3.42744	3.68283	3.5356	3.40567	3.56135	3.76607
hsa-miR-1908-3p		2.69901	3.06708	3.49721	3.03966	3.26174	3.02652	3.12603	3.18916	2.95663	3.10759	3.03497	2.93783	3.02164	2.95901	2.74239	2.74982	2.74133	2.74576	2.74567	2.82065	2.98593	3.12972	3.07701	3.16647	2.96222	3.06123	3.03606	2.94367	3.19285	3.00558	3.02128	2.85424	3.03517	3.06376	3.16761	3.01354	3.02742	3.1117	3.10506	2.9696
hsa-miR-1908-5p		2.64231	2.54597	2.57923	2.59187	2.5874	2.56333	2.51487	2.54209	2.53444	2.5748	2.53219	2.60318	2.56083	2.55951	2.61075	2.62706	2.65982	2.59896	2.64886	2.57918	2.60674	2.59261	2.54947	2.60069	2.56643	2.55585	2.56689	2.55242	2.58301	2.60242	2.55355	2.58624	2.52301	2.54963	2.57036	2.52524	2.60899	2.57592	2.55088	2.62556
hsa-miR-1909-3p		2.58967	2.55673	2.47523	2.49547	2.50296	2.51802	2.5418	2.5123	2.56351	2.52455	2.53925	2.49067	2.49291	2.52667	2.58246	2.5429	2.59312	2.5792	2.55847	2.60776	2.51997	2.47285	2.49364	2.50199	2.52182	2.52938	2.5695	2.53221	2.48365	2.53566	2.55457	2.51086	2.53578	2.5068	2.51426	2.56274	2.5117	2.55862	2.49664	2.55363
hsa-miR-1909-5p		2.57612	2.53991	2.55347	2.58283	2.59179	2.65971	2.56617	2.55606	2.54339	2.53521	2.55678	2.553	2.61184	2.53045	2.54917	2.56743	2.67951	2.57055	2.55389	2.55266	2.55572	2.56497	2.55633	2.5149	2.616	2.53001	2.58151	2.54358	2.61362	2.5774	2.61234	2.63179	2.60826	2.56245	2.60027	2.56573	2.58508	2.58511	2.54348	2.53689
hsa-miR-190a-3p		2.64218	2.64555	2.72783	2.68518	2.69743	2.71498	2.85344	2.73499	2.71683	2.75808	2.7708	2.72044	2.70083	2.71711	2.62378	2.71893	2.5965	2.64384	2.67364	2.62291	2.71896	2.71859	2.73099	2.72282	2.65966	2.66945	2.74598	2.71352	2.70323	2.73358	2.64415	2.75472	2.74153	2.72	2.75929	2.6491	2.63642	2.67084	2.72559	2.68962
hsa-miR-190a-5p		2.91831	2.62921	2.7547	2.70721	2.78187	2.70337	2.76299	2.71542	2.70525	2.72437	2.63556	2.73776	2.63022	2.64397	2.76146	2.81739	2.77008	2.70521	2.68871	2.77176	2.69467	2.65825	2.67195	2.68316	2.65472	2.66335	2.68943	2.69545	2.65305	2.66799	2.68994	2.71831	2.64657	2.68067	2.70937	2.74242	2.75501	2.6741	2.66305	2.72342
hsa-miR-190b		2.72245	2.67871	2.7493	2.63201	2.83403	2.81347	2.71233	2.78488	2.69945	2.67704	2.6168	2.65947	2.63307	2.66228	2.79133	2.73365	2.70562	2.7136	2.73247	2.72927	2.69281	2.80172	2.74014	2.71146	2.71462	2.64315	2.68053	2.72571	2.85802	2.67757	2.69643	2.70097	2.66775	2.67158	2.65221	2.66905	2.65086	2.7563	2.6318	2.75309
hsa-miR-1910-3p		2.57129	2.62854	2.56581	2.63395	2.56625	2.59343	2.58414	2.53801	2.59394	2.59278	2.55779	2.56248	2.59383	2.60464	2.68687	2.65269	2.60939	2.61043	2.68212	2.64274	2.59356	2.62885	2.63129	2.61644	2.67308	2.55411	2.6404	2.73436	2.63636	2.67325	2.61117	2.6234	2.6576	2.63642	2.56971	2.67363	2.70931	2.56398	2.65007	2.56972
hsa-miR-1910-5p		2.55737	2.63034	2.58809	2.6103	2.58072	2.52502	2.68647	2.59417	2.56499	2.59024	2.57146	2.55035	2.54633	2.5417	2.59525	2.55395	2.56034	2.6104	2.5701	2.479	2.54603	2.55431	2.56792	2.49968	2.57036	2.55031	2.62061	2.5933	2.54186	2.57444	2.57285	2.54635	2.56583	2.54527	2.55993	2.53908	2.60413	2.57639	2.58379	2.58898
hsa-miR-1911-3p		2.6797	2.5881	2.64679	2.63007	2.58071	2.6295	2.52015	2.66379	2.65735	2.6031	2.61368	2.64689	2.66726	2.60379	2.61659	2.63512	2.61866	2.65125	2.63539	2.57008	2.55649	2.65966	2.70278	2.62247	2.64632	2.62813	2.66279	2.69532	2.70626	2.64685	2.65604	2.63021	2.67362	2.60269	2.65399	2.64095	2.62473	2.63706	2.61384	2.63921
hsa-miR-1911-5p		2.62258	2.52872	2.60678	2.60504	2.59068	2.62159	2.61135	2.61834	2.62681	2.62835	2.60268	2.61844	2.59764	2.58306	2.69729	2.58212	2.58722	2.58547	2.56666	2.60199	2.56991	2.59871	2.63009	2.56551	2.55626	2.61559	2.60709	2.55757	2.58596	2.57084	2.59071	2.59074	2.57493	2.62426	2.61749	2.54045	2.52774	2.5357	2.58805	2.64478
hsa-miR-1912		2.57445	2.55718	2.56865	2.55994	2.5752	2.53762	2.56626	2.49557	2.58959	2.56894	2.54513	2.53549	2.55568	2.57595	2.58345	2.71128	2.61534	2.57131	2.59942	2.5806	2.53098	2.49873	2.54456	2.52811	2.54048	2.5551	2.4843	2.59197	2.59719	2.50778	2.56772	2.55184	2.496	2.56712	2.55068	2.53646	2.50492	2.52764	2.52812	2.53215
hsa-miR-1913		2.6281	2.56193	2.52326	2.55235	2.60244	2.5528	2.57913	2.58423	2.61402	2.50917	2.57191	2.59159	2.65782	2.58169	2.61455	2.53567	2.56196	2.57033	2.57049	2.6162	2.62052	2.59144	2.58899	2.54535	2.58648	2.57521	2.59769	2.6015	2.50023	2.64694	2.60712	2.58062	2.58638	2.65046	2.59447	2.59283	2.67417	2.54342	2.57737	2.55545
hsa-miR-191-3p		3.64413	3.4444	5.53828	4.23341	4.04314	3.61237	3.8819	4.96152	3.69867	3.61562	3.67197	3.4055	3.58063	3.38572	3.74627	4.03737	3.53153	3.22358	3.40431	3.47079	3.57291	3.58755	4.09107	3.97028	3.50506	3.60465	3.70373	3.31028	4.56093	3.54717	3.5954	3.2854	3.54751	3.85365	3.6612	3.53599	3.44846	3.63312	3.68967	3.51809
hsa-miR-1914-3p		4.49385	3.76888	2.78942	4.64188	4.55333	3.97822	3.78232	2.71768	3.93808	3.91789	3.90713	4.03828	4.17062	3.6196	4.688	4.32617	4.4043	3.94997	4.11634	4.12368	3.77705	3.75778	4.64133	4.90347	3.46828	3.75803	3.81786	3.88221	4.84821	3.70457	4.16342	3.65466	3.88126	4.0181	3.93832	4.22196	4.56517	4.31322	4.27424	4.29319
hsa-miR-1914-5p		2.5815	2.58783	2.64815	2.6108	2.57713	2.58601	2.60163	2.65879	2.58496	2.59232	2.60498	2.59608	2.67521	2.55105	2.54201	2.58079	2.57122	2.56489	2.52015	2.51953	2.56861	2.59479	2.58886	2.5579	2.64313	2.65021	2.63441	2.59181	2.62656	2.60471	2.6548	2.62862	2.66616	2.57471	2.61801	2.54396	2.58473	2.56398	2.56375	2.56512
hsa-miR-1915-3p		3.48807	3.55882	5.3725	3.35917	3.88167	3.71614	3.98859	5.74931	4.13895	4.03722	4.40966	4.20317	4.00963	4.26256	3.45299	3.29101	3.67547	4.17003	3.30129	3.8982	4.00767	3.93688	4.21012	3.61473	4.04625	4.09765	4.25069	4.41833	5.9566	4.33324	4.1938	3.89968	4.17482	4.07709	4.15889	4.51157	4.63928	4.28046	3.79718	3.78879
hsa-miR-1915-5p		2.53922	2.47871	2.55336	2.47506	2.50948	2.54793	2.52781	2.53749	2.53949	2.55081	2.56803	2.6068	2.61457	2.50589	2.57353	2.56139	2.56601	2.51175	2.58797	2.51419	2.58787	2.54653	2.58555	2.5331	2.56623	2.56396	2.54268	2.51944	2.51522	2.6043	2.56667	2.53317	2.52602	2.57082	2.5925	2.5505	2.57928	2.53469	2.50335	2.55247
hsa-miR-191-5p		2.92203	2.95695	2.73609	2.82781	2.78009	2.90645	2.73454	2.62624	2.84907	2.87705	2.87156	3.03064	2.93794	2.93887	3.04735	2.94714	2.86289	2.95626	3.1618	3.01054	3.17311	3.2045	3.12004	3.23227	2.87137	2.98261	2.83606	2.96108	2.67805	2.94368	3.0527	3.02624	3.06796	2.83291	2.99776	2.94765	2.85967	2.91664	2.98842	2.9531
hsa-miR-192-3p		2.69206	2.74166	2.67424	2.68794	2.77007	2.65754	2.66426	2.63583	2.69169	2.78778	2.70474	2.78107	2.76904	2.79	2.64986	2.60901	2.65696	2.61988	2.77605	2.77665	2.72239	2.75482	2.66747	2.6901	2.77722	2.69539	2.74116	2.8257	2.69191	2.75903	2.76635	2.76911	2.7612	2.71913	2.7032	2.70303	2.66092	2.67911	2.7679	2.68056
hsa-miR-192-5p		5.99115	6.14099	4.16513	6.30801	6.51324	6.16048	6.34012	4.8524	6.40693	6.27583	6.48639	7.10347	6.6748	6.25511	5.70532	5.31343	5.84154	6.35583	6.36858	6.51564	6.20537	6.41224	5.19804	5.81553	6.04463	6.30425	5.92852	6.86703	2.95457	6.05515	6.41976	6.45561	6.61481	6.24979	6.45583	6.33377	5.84039	6.46758	6.26627	6.21956
hsa-miR-193a-3p		3.10346	3.79247	2.76546	3.85001	4.05422	4.26262	3.74366	2.68296	4.64555	3.24863	3.6121	4.36838	4.69532	4.4781	3.65786	3.02149	4.24904	4.80621	4.97107	4.35728	4.76583	4.94015	3.80872	4.70833	3.7474	4.30739	4.94191	4.90644	2.74367	4.15826	4.19721	4.93888	4.55424	4.51225	4.41977	4.49573	4.24886	4.67702	4.35286	4.2797
hsa-miR-193a-5p		3.6422	3.44229	2.63887	4.05326	3.7891	4.13964	3.74721	2.60841	3.97309	3.36684	3.33665	4.18504	3.86475	3.89984	3.63458	2.94408	3.78226	4.09437	4.49333	3.87193	3.82134	4.22603	3.49941	4.69923	3.42345	3.49223	3.86205	4.18686	2.76555	3.66378	3.52012	3.88273	3.81145	3.5416	3.78026	3.79338	3.49114	3.86605	3.39547	3.45113
hsa-miR-193b-3p		2.99353	2.89314	2.71469	3.02413	3.08662	3.2681	3.3578	2.78801	3.18776	3.04544	2.85077	2.87974	2.89334	2.75166	3.37701	3.54362	2.76866	2.8457	3.0187	2.89763	2.77652	2.88444	2.96774	2.92458	2.8538	2.82884	3.22879	2.90146	2.67754	2.79959	2.92397	2.81787	2.83363	2.77515	2.99437	2.70614	2.80187	2.93482	2.89091	3.13578
hsa-miR-193b-5p		2.81258	2.68438	2.68669	2.64629	2.59184	2.65568	2.5832	2.66323	2.65255	2.62327	2.66493	2.61065	2.70707	3.0429	2.68615	2.75846	2.67335	2.84109	2.7521	2.78581	2.65384	2.73671	2.68618	2.68114	2.77347	2.56966	2.72315	2.86	2.65897	2.67691	2.66159	2.74106	2.76084	2.60477	2.57241	2.68129	2.78511	2.76741	2.66753	2.72593
hsa-miR-194-3p		2.72751	2.6073	2.63872	2.5807	2.65728	2.61123	2.62262	2.57939	2.62322	2.65824	2.65957	2.62226	2.66685	2.62289	2.54158	2.66149	2.68752	2.58153	2.59638	2.61418	2.63508	2.61004	2.65156	2.62052	2.5579	2.62509	2.57866	2.64892	2.61683	2.58759	2.63796	2.64459	2.64791	2.64556	2.60494	2.62278	2.57465	2.65882	2.57021	2.59114
hsa-miR-194-5p		4.59687	4.28305	2.80147	4.49934	4.61272	4.42094	4.55696	2.9307	4.55817	4.96421	4.32237	5.04684	4.72475	4.24453	3.87071	3.68671	4.31926	4.44096	4.50558	4.5707	4.45542	4.6732	3.52613	4.40494	4.09794	4.63749	4.16599	4.8157	2.61873	4.34849	4.82073	4.7814	4.82333	4.48581	4.57768	4.67191	4.23361	4.59853	4.50044	4.58035
hsa-miR-195-3p		2.53208	2.59528	2.57712	2.63493	2.64748	2.58974	2.54335	2.66215	2.56593	2.65415	2.6067	2.58172	2.58477	2.59803	2.61719	2.63323	2.56308	2.57916	2.61197	2.57292	2.57945	2.6173	2.68927	2.5978	2.60317	2.66766	2.56246	2.59455	2.70316	2.58608	2.61527	2.56149	2.69506	2.64726	2.62672	2.64064	2.60561	2.59356	2.67385	2.61983
hsa-miR-195-5p		4.3963	4.20647	2.84525	4.15691	4.04044	4.59781	4.31743	2.96265	4.34845	4.34671	4.31855	4.6551	4.52247	4.49124	4.31928	4.61922	4.58785	4.5066	4.38319	4.52875	4.55867	4.47448	4.42571	4.52427	4.21654	4.74928	4.51788	4.30369	2.69705	4.42527	4.5366	4.70921	4.70407	4.44767	4.48448	4.48067	4.25895	4.56923	4.48664	4.58194
hsa-miR-196a-3p		2.61848	2.48305	2.50505	2.61887	2.52669	2.55155	2.58864	2.51504	2.55121	2.55078	2.53258	2.53598	2.55984	2.53936	2.56422	2.60844	2.62967	2.59514	2.57651	2.57745	2.54511	2.47041	2.61299	2.47595	2.58233	2.60761	2.51859	2.48991	2.62253	2.52819	2.56212	2.53121	2.54357	2.51867	2.58532	2.54284	2.5472	2.47049	2.5483	2.59055
hsa-miR-196a-5p		2.83658	2.73621	2.75151	2.74355	2.75895	2.77394	2.91282	2.69727	2.73235	3.16573	2.71541	2.88888	2.92426	2.85218	2.85865	2.69677	2.74456	2.97559	2.8654	2.78996	2.9854	2.72013	2.68362	2.77634	2.82229	3.49614	2.72147	2.8164	2.79385	2.77331	2.81241	2.89891	2.7897	3.06057	2.78219	2.81214	2.79172	3.0109	2.84038	2.79969
hsa-miR-196b-3p		2.57374	2.62481	2.63397	2.62238	2.54498	2.59988	2.58396	2.59993	2.6029	2.63846	2.54187	2.60908	2.58804	2.56148	2.52129	2.59532	2.53528	2.64966	2.58604	2.61941	2.57009	2.63078	2.63313	2.58051	2.55794	2.61263	2.62227	2.59149	2.58688	2.67528	2.65341	2.6114	2.58127	2.53449	2.61195	2.65557	2.57945	2.61543	2.61534	2.56399
hsa-miR-196b-5p		3.51875	3.40398	2.78351	3.37863	3.73424	4.05484	3.7575	2.99056	3.48743	3.93281	3.53347	3.40687	3.63601	3.67206	2.97873	2.73343	3.01775	3.74395	3.96193	3.8563	3.60533	3.60305	2.73663	2.95984	3.4681	3.37858	3.81949	3.68999	2.773	3.48487	3.57561	3.89586	3.6212	2.98372	3.63626	3.46156	3.38132	3.9205	3.44962	3.83773
hsa-miR-1972		2.68591	2.6915	2.64475	2.67398	2.84961	2.66578	2.70192	2.73911	2.66473	2.73338	2.64746	2.63795	2.72956	2.70855	2.74141	2.62641	2.72708	2.67993	2.67608	2.72429	2.79048	2.71438	2.65674	2.79259	2.85228	2.71046	2.74704	2.81282	2.6718	2.79384	2.79201	2.82724	2.77112	2.81761	2.7412	2.77046	2.84375	2.73786	2.75728	2.72362
hsa-miR-1973		3.56883	3.39399	5.37018	3.73567	4.48836	3.74557	3.61368	5.28484	3.49284	3.38173	3.04318	3.30482	3.56123	3.55057	4.06728	4.20766	3.62951	3.37093	3.59655	3.54762	3.68692	3.57036	4.28193	4.03982	3.59799	3.76226	3.43503	3.31673	4.05161	3.59672	3.40554	3.73632	3.20119	3.46894	3.42487	3.48107	3.54444	3.60969	3.34345	3.33103
hsa-miR-197-3p		6.88941	6.22562	7.86464	6.68368	6.64997	6.62225	6.72745	7.60767	6.59316	6.34295	6.77271	6.90111	6.47083	6.64256	7.50911	7.36994	7.10135	6.78612	7.18187	6.49698	6.66096	6.87739	7.33125	7.84381	6.3232	6.31139	6.38355	6.70488	9.91809	6.65347	6.68242	6.94639	7.10644	6.48908	6.7901	6.65514	6.36786	6.33395	6.53984	6.63658
hsa-miR-197-5p		5.90565	5.52244	7.10049	6.2427	6.23834	5.80084	5.96908	6.69981	5.76051	5.68049	5.7098	5.69441	5.52503	5.43157	6.43212	6.36468	5.95718	5.5411	5.77158	5.58722	5.62859	5.69821	6.70544	6.5487	5.7363	5.71592	5.88655	5.79547	7.00468	5.49128	5.84124	5.58742	5.668	5.89603	5.76481	5.82815	5.75857	5.90563	5.86221	5.91602
hsa-miR-1976		2.57002	2.7091	2.62577	2.70191	2.5882	2.70541	2.65417	2.65833	2.6489	2.68271	2.65087	2.7271	2.62426	2.65603	2.59785	2.65501	2.54327	2.62229	2.53927	2.60974	2.65413	2.66244	2.65066	2.63186	2.61597	2.61945	2.60215	2.5886	2.69117	2.58147	2.63214	2.67637	2.60987	2.60494	2.60972	2.72749	2.59068	2.64184	2.68222	2.65072
hsa-miR-198		2.65104	2.56344	2.50729	2.62066	2.60177	2.51734	2.60077	2.54794	2.47746	2.52967	2.5351	2.56798	2.56538	2.58269	2.67148	2.68468	2.6526	2.6668	2.63729	2.62216	2.58575	2.55119	2.56114	2.59474	2.5846	2.49534	2.59262	2.64298	2.5188	2.5478	2.53008	2.58532	2.52716	2.51765	2.53446	2.57068	2.58343	2.57769	2.56296	2.53097
hsa-miR-199a-3p		8.91033	9.24711	6.94281	8.46987	8.28153	9.21906	8.68631	8.2638	8.74442	8.53514	9.48708	9.59258	9.60422	9.94268	8.09181	8.60323	9.42826	9.11467	9.24815	9.3204	9.56225	9.1474	8.92896	7.45988	9.27342	9.37008	9.11434	8.69791	6.44841	9.25162	8.60728	10.0743	9.50232	8.79471	8.97219	8.47508	9.39361	8.66104	9.24995	10.0551
hsa-miR-199a-5p		7.04745	6.62651	3.56146	5.8981	5.3783	6.74753	6.13957	4.62359	6.00492	6.33861	6.34673	6.70472	7.09924	7.40688	5.57921	6.48572	6.86374	6.65698	6.79831	7.06012	7.0867	6.57195	6.02433	4.32352	6.38212	6.78167	6.48845	5.70771	3.33202	6.40802	6.03664	7.68491	6.83164	5.85226	6.10474	5.57737	6.95464	5.54088	6.55964	7.69166
hsa-miR-199b-5p		4.96403	4.89888	3.95989	4.92374	5.74863	5.27143	5.22694	4.27767	5.54724	5.00279	5.67284	6.02767	6.05695	5.82315	4.30095	3.88918	4.92098	6.44601	6.59835	6.06074	6.40572	6.48335	3.88472	5.17886	5.79796	6.35516	5.8916	6.3769	3.01819	6.11173	5.65874	6.27195	6.68106	5.92768	6.07999	5.90675	5.74818	6.11125	5.90179	5.85778
hsa-miR-19a-3p		7.54828	7.91259	7.1077	7.28248	7.90168	7.7195	7.66472	7.80315	7.58657	8.22054	8.81495	8.75937	9.22434	8.34751	7.30896	7.27406	8.17478	8.04018	8.0163	8.56644	8.28455	8.15917	7.2224	7.52555	8.01398	8.22941	7.75604	8.15691	6.56133	8.79827	8.39141	8.27052	8.29331	8.31721	7.94277	8.36636	7.72782	7.8263	8.28542	7.932
hsa-miR-19a-5p		2.66037	2.68563	2.63982	2.58365	2.67216	2.6288	2.73071	2.63023	2.63193	2.7051	2.59391	2.68298	2.62796	2.69201	2.76776	2.74858	2.66243	2.70063	2.67625	2.6179	2.69302	2.66935	2.67702	2.65359	2.65452	2.68312	2.63304	2.68655	2.71901	2.68907	2.68462	2.61989	2.68164	2.66752	2.64784	2.68449	2.64061	2.68753	2.67241	2.68844
hsa-miR-19b-1-5p		2.64816	2.62176	2.59514	2.61257	2.58875	2.63058	2.60141	2.54817	2.64057	2.62722	2.60879	2.65288	2.66942	2.5937	2.68102	2.53634	2.52924	2.6894	2.70893	2.65226	2.79785	2.66371	2.56849	2.56396	2.54587	2.68008	2.60051	2.64056	2.59233	2.74094	2.58943	2.68126	2.707	2.57629	2.60748	2.62426	2.63113	2.61465	2.63972	2.65852
hsa-miR-19b-2-5p		2.7182	2.71059	2.85607	2.69853	2.67089	2.76476	2.71318	2.73899	2.69635	2.70358	2.68284	2.74726	2.69899	2.77181	2.7425	2.735	2.69153	2.71684	2.65934	2.79224	2.68088	2.68283	2.70897	2.68962	2.62638	2.663	2.70094	2.66444	2.62706	2.6741	2.69083	2.72328	2.67883	2.73547	2.63604	2.65718	2.71424	2.66968	2.67368	2.74731
hsa-miR-19b-3p		9.6666	9.75943	8.84268	9.67896	9.7365	9.67581	9.83874	9.4401	9.58688	10.3813	10.3401	10.3294	10.7162	10.1392	10.072	10.144	10.1252	9.74836	9.7763	10.2106	10.0557	9.90864	9.88663	10.1711	9.87242	10.0158	9.85687	10.0336	8.19848	10.2605	10.4984	10.194	10.186	10.0124	9.85878	10.2776	9.8115	9.92721	9.99658	9.92205
hsa-miR-200a-3p		2.66095	2.77187	2.6814	2.69237	2.65262	2.6632	2.6733	2.69152	2.72299	2.72513	2.67476	2.7292	2.70463	2.6575	2.66224	2.68126	2.71046	2.71821	2.75971	2.64578	2.69912	2.65458	2.64633	2.65158	2.66932	2.75634	2.72087	2.64443	2.68897	2.72047	2.66226	2.74808	2.74255	2.68566	2.72181	2.65116	2.63565	2.66492	2.60955	2.73058
hsa-miR-200a-5p		2.63449	2.58708	2.62569	2.59025	2.57341	2.61016	2.57189	2.56461	2.56749	2.52361	2.59299	2.57382	2.54497	2.58331	2.57274	2.60472	2.70784	2.55015	2.62881	2.58347	2.58238	2.55314	2.57194	2.59934	2.65543	2.66758	2.54755	2.54717	2.59959	2.59529	2.56508	2.60088	2.52385	2.64095	2.53434	2.52989	2.61026	2.55314	2.55627	2.62123
hsa-miR-200b-3p		3.19352	3.04627	2.61937	2.98549	3.01203	3.0972	3.21727	2.6569	2.97517	3.09522	2.9234	3.20971	3.17291	3.19701	3.31824	3.03341	3.15502	3.1586	3.24844	3.14755	3.21407	3.20374	3.16124	3.47355	2.891	3.18564	3.08227	3.07074	2.64008	3.01097	3.05229	3.13194	3.28703	3.0794	3.01209	2.99835	2.9239	2.96044	3.11418	3.08051
hsa-miR-200b-5p		2.56113	2.51767	2.60102	2.61522	2.53361	2.51908	2.51589	2.52894	2.5114	2.5455	2.54672	2.60297	2.55627	2.59353	2.64578	2.6041	2.62245	2.55387	2.60373	2.53921	2.56062	2.59769	2.62092	2.51347	2.64119	2.59741	2.57005	2.65487	2.59523	2.52674	2.6054	2.56408	2.54382	2.57627	2.55097	2.56523	2.54858	2.50311	2.56556	2.59993
hsa-miR-200c-3p		3.88617	3.57752	3.17924	3.84167	3.7066	3.68031	3.77468	3.01145	3.75614	3.73998	3.33367	3.76602	3.65468	3.70635	4.0616	4.15294	3.89422	3.64184	3.68992	3.55037	3.62742	3.65626	4.15372	3.96923	3.4369	3.6179	3.51421	3.49139	3.53155	3.48161	3.71131	3.7028	3.73548	3.43413	3.6528	3.31377	3.3504	3.50533	3.50451	3.61256
hsa-miR-200c-5p		2.59163	2.60401	2.63411	2.61698	2.61172	2.58547	2.66321	2.61961	2.53597	2.61868	2.57808	2.59846	2.61124	2.54288	2.53457	2.5775	2.51446	2.63625	2.59415	2.6049	2.57751	2.57822	2.67264	2.70044	2.57033	2.59454	2.60719	2.58189	2.63341	2.62382	2.58561	2.65329	2.53878	2.61238	2.56677	2.62718	2.60545	2.54469	2.69053	2.63519
hsa-miR-202-3p		2.69433	2.64597	2.66218	2.61906	2.65099	2.63615	2.54805	2.59951	2.64565	2.58053	2.71562	2.67037	2.79065	2.74023	2.72841	2.67292	2.72969	2.72299	2.78314	2.76476	2.63993	2.74099	2.67082	2.65961	2.70791	2.69326	2.64402	2.69485	2.73236	2.7048	2.77735	2.6575	2.74367	2.73015	2.6379	2.63977	2.71823	2.66374	2.70197	2.6294
hsa-miR-202-5p		2.75916	2.70294	2.81133	2.75214	2.69697	2.75461	2.77275	2.80573	2.7418	2.77228	2.7368	2.79096	2.7653	2.75667	2.70408	2.86535	2.58792	2.63705	2.69616	2.64831	2.77861	2.74322	2.77079	2.78987	2.75089	2.73271	2.70091	2.67559	2.68755	2.79872	2.75234	2.76614	2.72441	2.75359	2.76976	2.73711	2.67607	2.73038	2.74596	2.74953
hsa-miR-203a-3p		2.62512	2.7453	2.60923	2.64588	2.63287	2.64395	2.68795	2.66387	2.61033	2.70017	2.65042	2.64292	2.62852	2.62722	2.61754	2.7351	2.62901	2.75634	2.72408	2.60161	2.66353	2.62526	2.59935	2.63871	2.63067	2.6504	2.66419	2.70356	2.64076	2.55776	2.62973	2.64996	2.62132	2.61968	2.59021	2.5712	2.59019	2.58581	2.63335	2.61794
hsa-miR-203a-5p		2.67688	2.54445	2.72123	2.6726	2.67946	2.62948	2.67713	2.63721	2.61656	2.68621	2.5663	2.68666	2.59233	2.64865	2.64043	2.63157	2.62543	2.63895	2.62777	2.67063	2.67269	2.5885	2.68255	2.7219	2.65566	2.67343	2.6476	2.63322	2.60701	2.62001	2.59436	2.6481	2.63323	2.59026	2.60949	2.63527	2.6054	2.61014	2.66661	2.68218
hsa-miR-203b-3p		2.68417	2.60759	2.6012	2.57016	2.60728	2.64841	2.57083	2.59138	2.62254	2.60435	2.723	2.57925	2.59142	2.64765	2.55588	2.73225	2.71408	2.67454	2.64634	2.61965	2.56094	2.65885	2.5851	2.55774	2.63904	2.62592	2.58799	2.59808	2.64919	2.58399	2.6653	2.59942	2.63607	2.64824	2.63635	2.65562	2.62671	2.6148	2.68808	2.63194
hsa-miR-203b-5p		2.62696	2.64555	2.7055	2.60352	2.66483	2.73292	2.70128	2.65375	2.68073	2.62778	2.70743	2.6025	2.64404	2.65604	2.63563	2.71114	2.64908	2.61056	2.64571	2.55979	2.59803	2.6549	2.68694	2.62495	2.65956	2.69277	2.70444	2.65031	2.69183	2.67738	2.59671	2.66794	2.60909	2.68817	2.6681	2.69655	2.60016	2.7135	2.64161	2.72943
hsa-miR-204-3p		2.6298	2.57257	2.57318	2.52614	2.56165	2.52682	2.57825	2.49914	2.5705	2.52026	2.5859	2.55216	2.54651	2.59117	2.56645	2.62792	2.61616	2.55242	2.59008	2.50107	2.55422	2.53454	2.60061	2.52884	2.57004	2.52509	2.5387	2.52974	2.49301	2.52133	2.50647	2.52277	2.61594	2.5946	2.56339	2.5614	2.57931	2.57866	2.55495	2.57565
hsa-miR-204-5p		2.66532	2.76418	2.8575	2.67272	2.72708	2.76352	2.83694	2.76497	2.72886	2.73512	2.69191	2.88033	2.86327	2.88114	2.67391	2.62628	2.61181	2.65387	2.69403	2.65317	2.8046	2.82873	2.74524	2.7463	2.73531	2.91274	2.77278	2.77021	2.7855	2.72507	2.74265	2.85318	2.82332	2.79822	2.75137	2.65061	2.82028	2.85527	2.83994	2.76274
hsa-miR-2052		2.66412	2.62815	2.60266	2.71524	2.62816	2.63007	2.62645	2.65774	2.58008	2.5619	2.55405	2.61432	2.59633	2.62613	2.71053	2.68777	2.64886	2.58146	2.66784	2.67094	2.56785	2.56363	2.60902	2.592	2.56385	2.57928	2.62204	2.70464	2.5739	2.57428	2.59513	2.56208	2.61037	2.59409	2.59643	2.73701	2.66083	2.64824	2.58414	2.61167
hsa-miR-2053		2.73906	2.68624	2.7793	2.7418	2.74119	2.8116	2.81913	2.79185	2.81494	2.79999	2.73351	2.74708	2.75961	2.79818	2.80834	2.74026	2.73621	2.75443	2.69821	2.72008	2.81028	2.78023	2.74067	2.83941	2.64435	2.68801	2.78896	2.74595	2.6828	2.73777	2.71183	2.80099	2.70067	2.77892	2.74727	2.70821	2.68834	2.71631	2.741	2.75953
hsa-miR-205-3p		2.71026	2.54437	2.60029	2.63499	2.60421	2.58407	2.53568	2.62626	2.57818	2.53755	2.83546	2.7628	2.69576	2.55584	2.70844	2.66156	2.58282	2.64162	2.66163	2.57425	2.57895	2.51826	2.57109	2.53475	2.5736	2.54428	2.62643	2.55376	3.72044	2.6778	2.58587	2.56782	2.57953	2.64891	2.60259	2.55749	2.6333	2.56775	2.62807	2.59665
hsa-miR-205-5p		2.58522	2.63266	2.63836	2.64166	2.60489	2.59055	2.61258	2.58933	2.57854	2.62083	2.65206	2.58822	2.60522	2.59808	2.64085	2.62369	2.59306	2.61835	2.57788	2.57677	2.56321	2.61385	2.58248	2.57573	2.55568	2.56512	2.64427	2.54105	2.62566	2.55939	2.61801	2.56229	2.60333	2.54939	2.57948	2.57466	2.65971	2.61736	2.60681	2.58539
hsa-miR-206		2.56888	2.59114	2.54195	2.54591	2.64758	2.53547	2.56942	2.65067	2.58488	2.5635	2.65378	2.56084	2.54882	2.53335	2.66816	2.67923	2.69053	2.59925	2.67121	2.67024	2.56415	2.52564	2.61034	2.56839	2.58352	2.62293	2.63519	2.58906	3.02245	2.56891	2.62494	2.58849	2.52455	2.56941	2.57577	2.57241	2.55478	2.55755	2.5581	2.54502
hsa-miR-208a-3p		2.62699	2.54718	2.61081	2.53511	2.60016	2.58097	2.56415	2.57877	2.6333	2.57102	2.57295	2.54535	2.56365	2.5288	2.60538	2.64992	2.61554	2.56115	2.65789	2.63582	2.63009	2.49026	2.59364	2.59306	2.53331	2.59006	2.56727	2.64553	2.55185	2.5888	2.53701	2.60887	2.55444	2.57919	2.52901	2.60241	2.49096	2.54322	2.56224	2.55733
hsa-miR-208a-5p		2.62075	2.65408	2.55432	2.6854	2.64191	2.63564	2.64411	2.53501	2.588	2.67503	2.58806	2.66444	2.72045	2.67317	2.56964	2.58386	2.62736	2.68823	2.65833	2.6948	2.63566	2.66077	2.60421	2.59877	2.65365	2.67473	2.67346	2.73233	2.61669	2.87769	2.70852	2.65146	2.74633	2.64799	2.74614	2.6675	2.68265	2.73866	2.62951	2.63912
hsa-miR-208b-3p		2.66187	2.63928	2.65144	2.64756	2.57985	2.59659	2.57482	2.6025	2.6582	2.65336	2.58552	2.60945	2.58415	2.60178	2.63342	2.76476	2.62369	2.62503	2.74206	2.62015	2.55767	2.59203	2.4999	2.55926	2.57558	2.57612	2.58871	2.58759	2.57299	2.61175	2.60204	2.58047	2.6005	2.57798	2.57951	2.58984	2.51971	2.53922	2.54311	2.5329
hsa-miR-208b-5p		2.73931	2.74477	2.75838	2.75019	2.66502	2.79345	2.85331	2.78312	2.75581	2.69218	2.71977	2.73404	2.68933	2.72528	2.71333	2.74733	2.62602	2.74266	2.70452	2.6979	2.78409	2.72192	2.76067	2.75668	2.74317	2.68964	2.79001	2.66154	2.72658	2.73131	2.69978	2.75466	2.72477	2.63907	2.77284	2.70937	2.73988	2.69355	2.69575	2.74099
hsa-miR-20a-3p		3.39245	3.43536	2.7463	3.1466	3.37392	3.56275	3.57127	2.77904	3.47852	3.75278	3.50055	3.73493	3.801	3.55075	3.48988	3.18128	3.63698	3.78875	3.89224	3.80011	3.88236	3.81243	3.12886	3.45973	3.37898	3.66043	3.66891	3.61651	2.69683	3.69998	3.78622	3.78262	3.75323	3.475	3.73341	3.84285	3.45405	3.64473	3.69886	3.63612
hsa-miR-20a-5p		10.4708	10.7667	8.92111	10.5965	10.6193	10.6818	10.7666	9.80998	10.5442	10.8873	10.5734	10.6471	10.8217	10.6916	10.0337	10.1018	10.287	10.1864	10.3225	10.2388	10.6469	10.6051	10.5634	10.3302	10.6235	10.5222	10.6539	10.6652	8.24527	10.5877	10.7379	10.9913	10.8855	10.4414	10.5792	10.728	10.6462	10.5817	10.5066	10.9263
hsa-miR-20b-3p		2.6193	2.58156	2.59531	2.58432	2.53416	2.58934	2.53667	2.51549	2.55296	2.56942	2.54452	2.61645	2.54069	2.57589	2.54275	2.67366	2.64252	2.57736	2.58952	2.56759	2.57712	2.54737	2.56301	2.53886	2.63359	2.61626	2.60384	2.53764	2.54264	2.52029	2.61014	2.51949	2.60387	2.50877	2.53684	2.59562	2.57992	2.55664	2.54687	2.51765
hsa-miR-20b-5p		7.92559	8.18837	6.01929	8.34259	8.18369	8.29276	8.5591	6.84002	8.20976	8.64055	7.87957	8.19525	8.21253	8.29775	7.44471	7.49679	7.85007	7.95782	7.95515	8.05099	8.24627	8.12018	7.36776	7.42137	7.92937	8.23612	8.35936	8.10324	4.91098	8.10851	8.31876	8.52757	8.29667	7.78044	8.23397	8.46601	8.23728	8.04961	8.24455	8.59899
hsa-miR-210-3p		4.54097	3.5829	2.7191	3.68108	4.07703	3.95137	4.36763	2.83225	3.8743	5.1343	2.98057	3.4686	4.40874	3.82648	2.7006	2.63522	2.99396	3.82027	3.18491	3.98786	3.78722	3.05075	2.67637	2.65127	3.08717	3.81427	3.41636	3.10165	2.55106	3.42222	3.47479	3.68736	3.34098	3.38475	3.43115	3.45338	3.37858	4.32707	3.72325	3.85745
hsa-miR-210-5p		2.6142	2.61237	2.60917	2.61393	2.58919	2.66338	2.69738	2.63786	2.63122	2.56442	2.67637	2.57518	2.60644	2.60622	2.63228	2.61533	2.58509	2.58174	2.52396	2.53338	2.65806	2.64989	2.67212	2.60767	2.65115	2.64842	2.64409	2.61777	2.61062	2.67003	2.62687	2.58044	2.69301	2.67823	2.6332	2.59122	2.59	2.54382	2.66508	2.60569
hsa-miR-2110		2.62161	2.56321	2.54806	2.5646	2.62399	2.55039	2.57137	2.48732	2.57328	2.5925	2.50315	2.63048	2.56796	2.56405	2.55762	2.54285	2.59294	2.59855	2.58792	2.63379	2.57225	2.5331	2.58864	2.52202	2.52637	2.58963	2.53751	2.56058	2.55603	2.55238	2.5699	2.55498	2.53572	2.54963	2.55258	2.57343	2.5541	2.5724	2.65829	2.5719
hsa-miR-2113		2.64885	2.55562	2.615	2.61913	2.6708	2.64056	2.58785	2.63655	2.63962	2.62638	2.60364	2.63016	2.63706	2.58648	2.57705	2.56661	2.59474	2.61427	2.62304	2.64202	2.66428	2.5996	2.58858	2.63977	2.58485	2.59947	2.59939	2.57407	2.67098	2.63308	2.65506	2.63476	2.56799	2.62455	2.60592	2.5689	2.62788	2.59234	2.62376	2.58434
hsa-miR-211-3p		2.67821	2.73181	2.67652	2.66663	2.75666	2.71218	2.67786	2.63592	2.74397	2.69541	2.90262	2.87556	3.12397	2.81121	2.64178	2.63671	2.79877	2.85021	2.77919	2.90343	2.78379	2.77121	2.583	2.64162	2.99689	2.7676	2.72871	2.89085	2.66207	3.16555	2.80687	2.73381	2.85492	2.85769	2.77352	2.7001	2.83649	2.79249	2.84072	2.76115
hsa-miR-2114-3p		2.5601	2.53951	2.6209	2.64116	2.58499	2.62423	2.56241	2.54319	2.58679	2.60093	2.59786	2.4992	2.59312	2.56322	2.57816	2.57676	2.58734	2.58285	2.59071	2.60649	2.59954	2.58444	2.62469	2.53792	2.58309	2.59519	2.54136	2.6138	2.58079	2.57253	2.54913	2.63398	2.56884	2.62755	2.59428	2.61129	2.55706	2.62278	2.65467	2.58052
hsa-miR-2114-5p		2.60487	2.66422	2.5678	2.59514	2.6148	2.64312	2.56466	2.56071	2.59816	2.54762	2.61024	2.59888	2.59298	2.51312	2.53319	2.57232	2.58498	2.61069	2.62179	2.681	2.57009	2.54595	2.53203	2.62504	2.56214	2.54928	2.56475	2.52067	2.55758	2.54889	2.54592	2.54599	2.52649	2.55394	2.60592	2.53278	2.5628	2.59987	2.63436	2.59555
hsa-miR-2115-3p		2.70881	2.66873	2.61451	2.62935	2.6755	2.67488	2.62244	2.6112	2.66132	2.63871	2.6156	2.71801	2.70478	2.64295	2.72527	2.65453	2.64662	2.66044	2.75616	2.74884	2.63532	2.6235	2.62574	2.71433	2.65812	2.69321	2.64081	2.66883	2.61803	2.72618	2.73979	2.69768	2.73422	2.69265	2.65848	2.60927	2.64676	2.69539	2.6424	2.64425
hsa-miR-2115-5p		2.78626	2.90378	2.60433	2.79867	3.01688	3.04948	2.80157	2.60858	3.25227	2.84844	2.90599	3.325	3.24022	3.2281	2.75095	2.64035	2.88375	3.27965	3.39709	2.95555	3.02476	3.24983	2.71715	3.07869	3.01653	3.15568	2.92807	3.42963	2.6081	3.35683	3.31254	3.42964	3.5623	2.89868	3.07707	3.04869	3.09467	3.19528	3.27179	3.05922
hsa-miR-211-5p		2.61836	2.75408	2.70222	2.74412	2.74674	2.8267	2.75113	2.81701	2.75558	2.73179	2.72198	2.76793	2.70611	2.70907	2.63626	2.58893	2.60438	2.58114	2.5825	2.58406	2.77426	2.78906	2.72749	2.74193	2.74209	2.6735	2.74207	2.69469	2.68219	2.69602	2.68433	2.835	2.76934	2.76976	2.79136	2.77381	2.70672	2.67236	2.73005	2.70261
hsa-miR-2116-3p		2.71209	3.19076	4.46302	3.66967	3.47877	3.27992	3.51005	3.71808	3.17411	3.21949	3.23699	3.12027	3.25689	3.08673	2.64724	2.66747	2.64679	2.75719	2.66722	2.75933	3.14963	3.2501	3.47486	3.47594	3.228	3.18881	3.25546	3.05493	3.42967	3.2209	3.24333	3.10299	3.24663	3.46896	3.41477	3.16002	3.12057	3.33957	3.34606	3.20904
hsa-miR-2116-5p		2.63597	2.68751	2.57858	2.61899	2.6406	2.68037	2.64403	2.68927	2.65462	2.61136	2.60123	2.69195	2.68462	2.61898	2.76533	2.73134	2.6724	2.68465	2.70494	2.70255	2.59551	2.56492	2.66813	2.70379	2.59725	2.60955	2.65003	2.66696	2.60996	2.63696	2.624	2.63031	2.5657	2.62049	2.61013	2.63884	2.60135	2.62807	2.62738	2.66279
hsa-miR-2117		2.60098	2.59659	2.54457	2.6096	2.64823	2.60617	2.56449	2.66899	2.62841	2.56016	2.6253	2.594	2.59975	2.57289	2.6515	2.59251	2.62194	2.57268	2.65951	2.63946	2.61087	2.66522	2.62102	2.57723	2.63288	2.6396	2.64999	2.64909	2.58799	2.60821	2.62366	2.61235	2.63994	2.68985	2.66015	2.59895	2.59685	2.63373	2.59848	2.61944
hsa-miR-212-3p		2.75373	2.72007	2.75589	2.75913	2.72407	2.81734	2.78476	2.68088	2.76459	2.80581	2.86235	2.97731	3.18803	3.03183	2.63562	2.5697	2.61588	2.71311	2.78525	2.88688	2.87822	2.80175	2.71999	2.75431	2.78805	2.75175	2.81607	2.7924	2.66482	3.04833	2.9008	2.7694	2.84567	2.80315	2.75214	2.80715	2.74083	2.72188	2.84212	2.78074
hsa-miR-212-5p		2.60793	2.66137	2.59154	2.70807	2.64278	2.59114	2.63338	2.66091	2.65992	2.65996	2.61528	2.62688	2.62106	2.63877	2.63631	2.64967	2.65768	2.55482	2.54669	2.59008	2.62824	2.58735	2.63692	2.68058	2.63675	2.68978	2.69149	2.65867	2.59368	2.64757	2.67842	2.68419	2.58272	2.68553	2.651	2.66218	2.56547	2.60805	2.64042	2.64165
hsa-miR-21-3p		3.92052	4.34886	2.69006	4.09988	4.67304	5.12094	4.44676	2.81791	4.6602	4.0282	3.82364	3.9824	4.61489	3.85457	3.10031	3.00189	3.89609	4.11981	4.43701	4.54651	4.35127	4.45113	2.90433	3.21471	4.14038	4.5296	4.50381	4.23821	2.75191	4.57764	4.48909	4.51267	4.75916	4.34765	4.15022	4.13663	4.00249	4.12414	4.6735	4.27012
hsa-miR-214-3p		2.6287	2.5238	2.52825	2.49359	2.52439	2.56069	2.46453	2.51064	2.56127	2.54539	2.5183	2.49986	2.50806	2.49412	2.57685	2.58721	2.599	2.65606	2.54181	2.53728	2.51266	2.5194	2.55001	2.53474	2.5184	2.55163	2.52737	2.51012	2.5877	2.49074	2.52639	2.50336	2.51252	2.50677	2.5201	2.56424	2.46877	2.45639	2.53846	2.53638
hsa-miR-214-5p		2.62993	2.68714	2.61767	2.64225	2.64761	2.64157	2.63867	2.6045	2.61364	2.65919	2.58284	2.62882	2.57266	2.60899	2.6009	2.56723	2.66212	2.64016	2.58368	2.65943	2.60769	2.58915	2.60352	2.68086	2.59611	2.59291	2.55282	2.60527	2.5983	2.62201	2.58677	2.62103	2.60812	2.63105	2.63253	2.58799	2.57267	2.57667	2.62072	2.57186
hsa-miR-215-3p		2.66254	2.67911	2.74421	2.71498	2.62815	2.7241	2.67783	2.79626	2.74183	2.68215	2.65992	2.65791	2.653	2.65775	2.67722	2.65224	2.64657	2.60389	2.68103	2.6497	2.68057	2.60409	2.68243	2.73958	2.68031	2.70606	2.62685	2.63408	2.73879	2.66856	2.72009	2.66463	2.63928	2.63175	2.69883	2.65424	2.71918	2.67856	2.65324	2.75778
hsa-miR-215-5p		4.80195	4.50854	2.91414	5.05854	4.99874	4.82762	4.90563	3.29317	5.04678	4.8893	5.04729	5.81066	5.42831	4.85573	4.53831	4.23951	4.61144	5.15475	5.44334	5.38829	5.05667	5.27541	3.84085	4.35118	4.76795	5.03221	4.7405	5.48247	2.77358	4.83813	5.08235	5.06039	5.25082	4.95716	5.18141	5.01716	4.55991	5.15731	4.94991	4.89769
hsa-miR-21-5p		11.5778	12.4671	11.3095	11.2654	11.8648	12.4193	11.8604	11.6132	11.8253	11.4388	12.7201	13.0508	13.15	13.1952	11.0376	11.1088	12.0173	12.562	12.9268	12.8876	13.1678	12.7963	11.5445	11.3734	13.2818	12.9151	12.6444	12.4893	11.0201	12.5306	12.3306	12.8874	12.7417	12.2578	12.7554	12.4254	12.4357	12.5817	12.7015	12.758
hsa-miR-216a-3p		2.62772	2.59913	2.6419	2.65488	2.65897	2.61766	2.66675	2.62626	2.67151	2.62434	2.58565	2.63776	2.60972	2.68399	2.66582	2.70411	2.66668	2.65172	2.65663	2.63015	2.6387	2.62505	2.69753	2.64281	2.62078	2.60347	2.66247	2.70117	2.80771	2.66332	2.57563	2.56772	2.61996	2.61955	2.6349	2.57368	2.60781	2.6731	2.71833	2.61976
hsa-miR-216a-5p		2.5579	2.58544	2.5912	2.55591	2.53918	2.58538	2.55524	2.5651	2.54544	2.56887	2.52501	2.52249	2.52514	2.53997	2.51784	2.66858	2.62923	2.55018	2.61411	2.57343	2.55706	2.50383	2.52655	2.49163	2.55532	2.56077	2.49895	2.56168	2.54096	2.53166	2.53692	2.51905	2.57014	2.53848	2.57912	2.52142	2.53907	2.59261	2.53419	2.54863
hsa-miR-216b-3p		2.65281	2.68071	2.64926	2.65693	2.74786	2.67594	2.71368	2.75349	2.67067	2.74171	2.73388	2.69088	2.7423	2.64497	2.60686	2.66263	2.56216	2.56852	2.68223	2.69328	2.74639	2.65426	2.62668	2.7044	2.62999	2.65342	2.71387	2.72541	2.70708	2.66365	2.70909	2.6754	2.61541	2.71905	2.73553	2.5744	2.68621	2.63875	2.6362	2.71713
hsa-miR-216b-5p		2.59316	2.53469	2.6052	2.49851	2.62132	2.49926	2.46983	2.5779	2.52354	2.52263	2.51538	2.51874	2.55331	2.60137	2.57857	2.57271	2.68496	2.56815	2.64786	2.58115	2.49644	2.51005	2.54202	2.51338	2.5461	2.49167	2.54098	2.50479	2.52457	2.56548	2.56256	2.53396	2.53397	2.54623	2.5465	2.53273	2.56626	2.54512	2.50068	2.5331
hsa-miR-217		2.62398	2.53979	2.60864	2.62099	2.56531	2.59097	2.58297	2.61427	2.60976	2.57586	2.49859	2.53556	2.5905	2.55132	2.63516	2.63741	2.57289	2.61257	2.61278	2.62917	2.51409	2.57756	2.54123	2.61439	2.55596	2.58279	2.59098	2.5146	2.56947	2.51987	2.53759	2.5331	2.57932	2.57439	2.517	2.66942	2.58443	2.60694	2.57733	2.57056
hsa-miR-218-1-3p		2.59035	2.54783	2.48116	2.55764	2.47524	2.54586	2.49249	2.50348	2.54821	2.56086	2.60603	2.58542	2.53385	2.49327	2.47507	2.58663	2.596	2.57004	2.60473	2.57297	2.55039	2.60912	2.55074	2.61544	2.61112	2.6235	2.5246	2.54214	2.53101	2.55817	2.55466	2.55282	2.50579	2.56115	2.52354	2.54061	2.54577	2.53208	2.50959	2.58765
hsa-miR-218-2-3p		2.52077	2.57075	2.5651	2.6173	2.57337	2.5027	2.53226	2.51592	2.57218	2.52729	2.56815	2.55258	2.58506	2.54746	2.54088	2.572	2.58465	2.60859	2.48596	2.57788	2.5131	2.51263	2.52035	2.5126	2.52432	2.55382	2.55562	2.50734	2.54323	2.50329	2.5614	2.52545	2.52745	2.51953	2.54084	2.49401	2.53289	2.59841	2.53976	2.55312
hsa-miR-218-5p		2.65883	2.72074	2.64663	2.70095	2.67827	2.73818	2.68654	2.69398	2.74474	2.73751	2.70271	2.75866	2.7736	2.70324	2.7896	2.79352	2.63198	2.69239	2.72549	2.59808	2.83497	2.69714	2.71285	2.66899	2.69975	2.64931	2.70303	2.65278	2.70805	2.70724	2.75289	2.70533	2.65027	2.63743	2.67463	2.63737	2.63466	2.70848	2.65798	2.6969
hsa-miR-219a-1-3p		2.58043	2.45532	2.59554	2.60575	2.52995	2.56491	2.51146	2.53989	2.58413	2.54321	2.5054	2.48813	2.54566	2.51736	2.51165	2.4939	2.61699	2.55745	2.57278	2.60224	2.49135	2.51421	2.49055	2.52232	2.47485	2.51088	2.53525	2.4918	2.48551	2.4641	2.51048	2.47582	2.52483	2.50775	2.47604	2.47118	2.49102	2.48347	2.53699	2.48039
hsa-miR-219a-2-3p		2.60476	2.57077	2.61102	2.62183	2.58179	2.65425	2.59752	2.58192	2.59821	2.56513	2.62553	2.63042	2.57731	2.60137	2.59483	2.63367	2.6481	2.61548	2.58293	2.63852	2.56983	2.56461	2.53626	2.60516	2.56886	2.58659	2.59179	2.61093	2.58994	2.57343	2.64261	2.62857	2.58738	2.62104	2.56281	2.60314	2.64629	2.556	2.56417	2.65265
hsa-miR-219a-5p		2.67573	2.75106	2.7111	2.73432	2.80969	2.75154	2.76879	2.76598	2.7732	2.6894	2.79725	2.71766	3.14728	2.78017	2.68063	2.67827	2.6871	2.82486	2.75397	2.96904	2.8896	2.87985	2.74093	2.74001	2.79878	2.80198	2.77987	2.78285	2.68842	2.91608	2.82659	2.76305	2.76396	2.76223	2.77676	2.71144	2.65339	2.71327	2.90918	2.72495
hsa-miR-219b-3p		2.6099	2.60103	2.63629	2.5611	2.5951	2.64976	2.59677	2.6088	2.58673	2.60654	2.60893	2.62761	2.69525	2.58571	2.62883	2.59688	2.63073	2.61666	2.64828	2.67766	2.61791	2.61477	2.5719	2.56245	2.61235	2.54984	2.57775	2.6197	2.67924	2.61539	2.56102	2.62956	2.58968	2.61482	2.56575	2.66749	2.59353	2.6125	2.58823	2.62367
hsa-miR-219b-5p		2.58964	2.59167	2.55391	2.60751	2.54102	2.6137	2.67497	2.59527	2.6234	2.66647	2.58495	2.60254	2.61759	2.5741	2.63839	2.58054	2.53659	2.57685	2.51252	2.52877	2.5735	2.68313	2.61424	2.64479	2.56477	2.60467	2.66531	2.66096	2.59885	2.64132	2.61498	2.66795	2.57588	2.60105	2.56228	2.63706	2.59559	2.59532	2.57228	2.59756
hsa-miR-221-3p		7.19139	6.69996	4.02965	6.2529	6.02394	6.99594	6.49185	4.86222	6.31447	6.60049	6.04798	6.39647	6.90549	7.76841	5.66053	5.93422	6.60722	7.06002	7.14008	6.82182	7.14164	6.88681	6.02851	5.19438	6.34435	6.56447	6.65058	6.23614	3.39932	6.73955	6.16333	7.43992	6.7525	6.30484	6.54941	5.91755	6.89661	6.20954	6.32717	7.61123
hsa-miR-221-5p		4.19648	3.80533	2.80924	3.91512	3.81466	4.34225	4.06542	2.8785	4.1734	4.11672	3.71459	4.09887	4.10541	4.15463	4.14822	4.09904	4.51998	4.43192	4.3249	4.23427	4.1938	4.29888	4.26183	4.37858	3.56555	4.32401	4.02247	3.96441	2.73092	4.09168	4.02232	4.39408	4.26566	4.00155	4.21555	3.93094	3.9279	4.10939	4.17593	4.1654
hsa-miR-222-3p		4.73749	4.42046	2.77485	4.56144	4.43727	4.79961	4.81807	3.24429	4.47533	4.72506	4.08883	4.36114	4.47394	4.6935	4.21718	4.18372	4.3179	4.5577	4.50673	4.68957	4.62923	4.78338	4.02043	3.99699	4.35034	4.61451	4.9022	4.51348	2.68067	4.50874	4.41177	4.86013	4.59531	4.50972	4.6612	4.33121	4.5307	4.64761	4.56468	4.71396
hsa-miR-222-5p		2.53933	2.57812	2.56678	2.62399	2.63117	2.5869	2.56597	2.58177	2.59895	2.56912	2.59166	2.58653	2.58727	2.57989	2.60228	2.56758	2.52059	2.55094	2.6564	2.62334	2.58175	2.56558	2.68821	2.60181	2.62245	2.55825	2.54809	2.63073	2.59903	2.61117	2.53929	2.58164	2.57473	2.62076	2.65266	2.5534	2.60836	2.60017	2.58113	2.64321
hsa-miR-223-3p		15.1831	15.1881	13.7818	15.1024	15.1041	15.1936	15.0716	14.5714	15.1831	14.48	15.6506	15.8685	15.4597	15.8977	15.5193	15.5324	15.6641	15.6645	15.6741	15.5025	15.6431	15.6386	15.6641	15.6641	15.6546	15.6641	15.6641	15.674	13.1082	15.4353	15.4257	15.6693	15.6546	15.6507	15.6641	15.0817	15.6253	15.6641	15.6641	15.6641
hsa-miR-223-5p		4.55022	4.30621	3.50949	4.50359	4.82249	4.71541	4.78975	3.58078	4.17763	4.60804	5.07563	5.2074	5.06263	5.00255	3.57069	3.58027	4.21751	5.09452	5.40931	4.9967	5.00808	5.28406	3.70334	3.99011	4.89363	4.60116	5.05338	4.84571	2.75734	4.88109	3.80153	4.01171	4.98359	4.03803	5.17109	4.68581	4.1834	4.70518	3.80653	4.77669
hsa-miR-22-3p		9.28236	9.22988	6.98273	8.97434	8.87171	9.4706	9.05383	7.7096	9.08015	9.36552	8.85295	9.11631	9.48007	9.56652	8.77242	9.11043	9.25094	9.01282	8.97493	8.97934	9.43408	9.36669	9.38125	8.96926	9.19311	9.59401	9.00059	9.16247	6.60334	9.20764	9.29654	9.71146	9.56101	9.31239	9.45397	9.15314	9.35668	9.49256	9.27179	9.67045
hsa-miR-224-3p		2.64032	2.67661	2.67083	2.6195	2.60083	2.61214	2.68186	2.57921	2.6748	2.65902	2.58383	2.62025	2.65457	2.63181	2.6771	2.69267	2.60704	2.72416	2.60879	2.73779	2.64628	2.60756	2.65187	2.67936	2.60402	2.6255	2.59966	2.61495	2.6221	2.62475	2.61604	2.6473	2.55624	2.61675	2.61663	2.5999	2.54865	2.64195	2.59182	2.71391
hsa-miR-224-5p		3.81109	3.05109	2.70984	2.88601	2.86462	3.26224	2.78543	2.67685	2.89418	3.04286	2.8949	3.51533	3.57383	3.74355	2.7432	4.01412	3.32266	3.44017	3.22121	4.46466	3.04199	2.82967	2.91286	2.78249	2.87522	3.2722	2.84009	2.81517	2.63011	2.7087	2.88475	3.25655	2.97035	2.80463	2.93873	3.11944	2.98058	2.88266	3.28918	4.14792
hsa-miR-22-5p		3.56097	3.27579	2.68174	3.07133	3.17263	3.47054	3.17692	2.71918	3.17069	3.29635	3.24156	3.55766	3.65118	3.5948	3.15381	3.18877	3.43532	3.62553	3.60106	3.73534	3.66812	3.60098	3.13885	3.04236	3.26435	3.68205	3.46518	3.35935	2.60008	3.4676	3.3166	3.76447	3.5449	3.1627	3.46439	3.34917	3.38819	3.40482	3.60433	3.68997
hsa-miR-2276-3p		2.71435	2.69773	2.72764	2.62221	2.66722	2.67658	2.71071	2.67022	2.79675	2.62485	2.69925	2.69324	2.68035	2.69687	2.67896	2.60449	2.68031	2.75808	2.73103	2.67165	2.74829	2.73565	2.71848	2.7288	2.70067	2.68781	2.69795	2.85556	2.71055	2.65912	2.76825	2.75986	2.71622	2.69102	2.7452	2.82118	2.8089	2.66627	2.70276	2.96951
hsa-miR-2276-5p		2.60612	2.67939	2.5606	2.5879	2.56593	2.56486	2.62946	2.60745	2.60641	2.51966	2.59061	2.56559	2.58572	2.5858	2.65091	2.5539	2.58335	2.55062	2.56023	2.55338	2.57143	2.54984	2.62607	2.59954	2.57198	2.58024	2.59812	2.55163	2.64482	2.58029	2.59659	2.56448	2.63015	2.60623	2.55953	2.57397	2.59775	2.56676	2.53467	2.56284
hsa-miR-2277-3p		2.51855	2.56513	2.5815	2.57508	2.56869	2.55726	2.58454	2.67655	2.58133	2.60877	2.59699	2.54526	2.64352	2.60235	2.55463	2.54347	2.5412	2.51386	2.56923	2.60191	2.57147	2.57049	2.54279	2.55818	2.63784	2.66239	2.58138	2.6596	2.62181	2.62127	2.60095	2.58969	2.64883	2.586	2.61659	2.56655	2.61124	2.64094	2.56429	2.5118
hsa-miR-2277-5p		2.58341	2.50626	2.59047	2.52624	2.52853	2.50587	2.51318	2.50446	2.53443	2.59284	2.55784	2.51437	2.53474	2.56286	2.52736	2.63703	2.55619	2.56328	2.59592	2.59694	2.56288	2.48449	2.4844	2.56404	2.55593	2.54444	2.51973	2.55711	2.50062	2.58794	2.61212	2.57002	2.56847	2.53078	2.49471	2.57756	2.55877	2.59095	2.54223	2.60052
hsa-miR-2278		2.68939	2.59673	2.66517	2.64896	2.54971	2.64182	2.69695	2.66798	2.68198	2.55658	2.57939	2.59122	2.58578	2.60385	2.68535	2.65261	2.58963	2.64922	2.74672	2.68471	2.58836	2.58603	2.68813	2.59796	2.57588	2.64101	2.60026	2.62258	3.16323	2.63458	2.67314	2.67369	2.62984	2.66947	2.63767	2.70471	2.62209	2.63636	2.59929	2.68697
hsa-miR-2355-3p		2.61543	2.66624	2.59559	2.68323	2.60382	2.6362	2.60978	2.63751	2.67312	2.65029	2.66982	2.69825	2.67259	2.76248	2.64975	2.63873	2.64893	2.70694	2.59482	2.66671	2.65542	2.69248	2.68513	2.59674	2.6697	2.68825	2.65912	2.67161	2.5907	2.67462	2.71846	2.71067	2.70122	2.69945	2.649	2.5983	2.62418	2.65063	2.65649	2.67023
hsa-miR-2355-5p		2.85857	2.82567	2.62037	2.73171	2.69419	2.75728	2.73189	2.64914	2.91929	2.6823	2.85287	3.02852	3.02485	2.99252	2.91009	3.05059	3.27355	3.15947	3.20399	2.89089	2.95498	3.05264	3.0832	3.13151	2.82651	2.97555	2.76239	3.0825	2.60471	3.07726	2.99573	3.05368	2.95969	2.99309	2.91004	2.77978	2.87808	2.93902	2.96177	2.85683
hsa-miR-2392		3.05953	2.78399	2.8845	2.73551	2.8068	2.67853	2.67878	2.99036	2.73163	3.03017	3.50884	2.94219	2.76223	2.9327	2.91411	2.77378	2.87043	3.09784	2.81338	3.06154	2.82064	2.83508	2.81493	2.95309	3.16901	2.85616	2.94534	3.14709	3.13928	2.96116	3.10627	2.89204	2.98547	2.91029	2.95139	2.97799	3.18164	3.07756	2.74863	3.11102
hsa-miR-23a-3p		11.7136	11.3008	10.2112	11.1337	11.3447	11.4085	10.905	10.1222	11.5028	10.9894	11.4503	11.777	11.4044	11.7089	11.759	11.6982	11.83	11.9651	11.9748	11.4899	11.8848	11.8289	12.0332	12.0815	11.6944	11.6445	11.526	11.9454	10.8091	11.46	11.5728	11.7872	11.9869	11.5311	11.7522	11.4359	11.6305	11.6531	11.4534	11.5713
hsa-miR-23a-5p		2.7846	2.66	2.6315	2.71011	2.61485	2.7886	2.6769	2.70072	2.69544	2.75724	2.85233	2.84149	2.7232	2.79336	2.65552	2.65992	2.75639	2.81546	2.76926	2.91642	2.66232	2.87898	2.70054	2.66565	2.77339	2.76139	2.7192	2.79886	2.67315	2.73269	2.75368	2.714	2.7372	2.76261	2.74632	2.67534	2.74674	2.69439	2.7748	2.75263
hsa-miR-23b-3p		7.89047	7.59817	5.66287	7.36911	7.32236	7.79957	7.30618	5.85056	7.6491	7.33089	7.54349	7.7206	7.69476	8.23983	8.02103	8.6387	8.3729	7.9336	7.91596	8.05074	8.12789	7.88053	8.71435	7.59035	7.3298	7.98275	7.37449	7.70999	6.34767	7.99446	7.60594	8.12263	8.07659	7.61556	7.96302	7.53584	7.95272	7.62342	7.97378	7.97924
hsa-miR-23b-5p		2.67186	2.64733	2.69288	2.64772	2.61169	2.66761	2.6866	2.69571	2.74528	2.74844	2.68395	2.67028	2.6972	2.69502	2.61213	2.6948	2.65769	2.59186	2.65707	2.65263	2.63594	2.674	2.67717	2.74924	2.67461	2.7499	2.69306	2.65638	2.60355	2.73507	2.63917	2.68217	2.72177	2.69596	2.71686	2.68143	2.6887	2.70155	2.59271	2.73371
hsa-miR-23c		2.74896	3.31465	5.01159	3.6877	3.56018	3.53504	3.51446	4.4028	3.28157	3.30946	3.43328	3.31185	3.25869	3.1682	2.67515	2.69469	2.78448	2.66054	2.73536	2.69657	3.15911	3.43433	3.54135	3.48723	3.18092	3.42845	3.38648	3.11359	4.0203	3.3028	3.22124	3.10358	3.30639	3.39205	3.51057	3.28418	3.23588	3.41603	3.35918	3.23921
hsa-miR-24-1-5p		2.76149	2.70096	2.64676	2.71842	2.69026	2.69524	2.65086	2.60374	2.72585	2.76217	2.69267	2.74955	2.78637	2.84842	2.6063	2.67851	2.63426	2.81165	2.77495	2.87165	2.76508	2.71656	2.63808	2.6352	2.61594	2.69359	2.62381	2.74564	2.59992	2.6809	2.71552	2.80581	2.7093	2.64036	2.65302	2.71884	2.72383	2.68849	2.75908	2.66946
hsa-miR-24-2-5p		2.56838	2.52979	2.53992	2.59707	2.52729	2.54538	2.50072	2.47511	2.57832	2.50712	2.53985	2.5218	2.49411	2.52856	2.56845	2.5909	2.5975	2.66375	2.60797	2.60441	2.50647	2.53244	2.44831	2.52568	2.48475	2.50861	2.53134	2.57397	2.48969	2.65099	2.55084	2.54186	2.57029	2.5344	2.58843	2.54122	2.57736	2.50055	2.55	2.50041
hsa-miR-24-3p		10.911	10.7996	9.04197	10.87	10.6863	10.9207	10.556	9.40732	10.948	10.5089	10.8309	11.0671	10.8404	11.0331	10.0718	10.2645	10.4372	10.8581	10.8446	10.6083	11.119	11.1514	10.5274	10.6335	10.8453	10.8682	10.8012	11.0878	8.21617	10.9008	10.716	10.9765	11.1347	10.8295	11.0299	10.7307	11.0112	10.9483	10.744	11.0323
hsa-miR-2467-3p		2.59795	2.57392	2.57005	2.59115	2.54818	2.57884	2.59593	2.61651	2.56404	2.50211	2.60502	2.52963	2.55106	2.5672	2.62295	2.65145	2.58581	2.65624	2.5849	2.66483	2.58459	2.64538	2.59245	2.59925	2.64608	2.57162	2.57202	2.60128	2.54994	2.58529	2.57833	2.56005	2.63902	2.60035	2.54704	2.54054	2.55288	2.53913	2.54218	2.62593
hsa-miR-2467-5p		2.62433	2.57863	2.60711	2.60955	2.56609	2.62479	2.66441	2.58965	2.62864	2.59907	2.66482	2.57039	2.62306	2.59735	2.63267	2.57609	2.59586	2.57561	2.66291	2.63286	2.58982	2.53506	2.60679	2.64842	2.6121	2.62947	2.62987	2.63173	2.58258	2.58449	2.5591	2.5736	2.64207	2.64017	2.57591	2.60288	2.60985	2.64993	2.56261	2.61234
hsa-miR-25-3p		10.162	9.68625	8.24858	9.91578	9.95254	9.97445	9.85992	8.5541	9.63193	10.7095	9.57882	9.84168	9.43967	9.72012	8.18169	8.03235	9.01775	9.88963	10.0207	9.37253	9.79066	9.98937	8.28105	9.01113	10.0431	9.82018	9.88764	10.0053	6.03649	9.87348	10.0278	9.98382	10.1221	9.70232	9.96067	10.178	9.87346	10.0113	9.6329	10.0141
hsa-miR-25-5p		2.67277	2.57672	2.57416	2.63314	2.58864	2.65474	2.57343	2.53495	2.5174	2.63821	2.62481	2.52518	2.55228	2.66429	2.63686	2.67353	2.57097	2.68302	2.61412	2.60949	2.52787	2.62475	2.60442	2.58024	2.56339	2.55719	2.53999	2.62209	2.56638	2.53893	2.56608	2.54657	2.63669	2.57657	2.5983	2.64734	2.66683	2.60732	2.62342	2.60109
hsa-miR-2681-3p		2.69579	2.588	2.61158	2.58564	2.70005	2.55689	2.64257	2.59908	2.62664	2.60617	2.55192	2.57097	2.59164	2.57967	2.69379	2.71296	2.61065	2.6333	2.63425	2.63176	2.5527	2.57371	2.6039	2.57553	2.5728	2.59388	2.65077	2.57141	2.56632	2.67577	2.55274	2.5805	2.54163	2.60498	2.56192	2.60419	2.50575	2.59995	2.60598	2.6304
hsa-miR-2681-5p		2.59154	2.60881	2.53854	2.59399	2.57216	2.5867	2.58282	2.6379	2.5787	2.64443	2.61185	2.58484	2.5724	2.55579	2.51373	2.5215	2.5316	2.63237	2.54989	2.57533	2.60381	2.5353	2.53606	2.52234	2.53179	2.55848	2.63284	2.62932	2.57993	2.57455	2.61695	2.59135	2.58832	2.57917	2.57722	2.55273	2.53061	2.56411	2.58917	2.54073
hsa-miR-2682-3p		2.64837	2.57873	2.65212	2.64505	2.58638	2.63966	2.62264	2.6681	2.55674	2.61551	2.62197	2.59753	2.54223	2.58569	2.60201	2.60672	2.58332	2.60392	2.60341	2.5459	2.56461	2.64823	2.54677	2.55492	2.55535	2.56906	2.58594	2.53668	2.5936	2.61872	2.57283	2.52684	2.61274	2.58735	2.5524	2.60509	2.57285	2.59878	2.63483	2.61312
hsa-miR-2682-5p		2.64335	2.59042	2.62458	2.60294	2.56705	2.65689	2.61776	2.61884	2.58922	2.58976	2.55711	2.55874	2.53195	2.56041	2.55793	2.61209	2.54973	2.63162	2.56382	2.55464	2.57594	2.609	2.56322	2.57454	2.55262	2.51649	2.64681	2.55887	2.52334	2.59618	2.53536	2.5625	2.57941	2.59867	2.58311	2.57435	2.5441	2.54737	2.57552	2.64704
hsa-miR-26a-1-3p		2.70034	2.77859	2.75096	2.73491	2.72441	2.85681	2.69028	2.79184	2.76733	2.71274	2.68601	2.75586	2.75315	2.84978	2.72002	2.76359	2.64946	2.66347	2.70908	2.67207	2.85433	2.72226	2.73226	2.75154	2.72773	2.74746	2.69321	2.72179	2.64308	2.7588	2.71255	2.746	2.6917	2.76393	2.65435	2.67767	2.71928	2.73443	2.79394	2.75063
hsa-miR-26a-2-3p		2.79183	2.73563	2.84115	2.87539	2.72402	2.76166	2.73455	2.73827	2.75291	2.85742	2.7282	2.74005	2.79958	2.77732	2.70417	2.74771	2.69728	2.71906	2.68735	2.74667	2.79613	2.84197	2.72719	2.6808	2.74445	2.71481	2.78953	2.6967	2.7886	2.79673	2.71119	2.84448	2.7659	2.84281	2.85123	2.77422	2.7323	2.72654	2.783	2.76631
hsa-miR-26a-5p		10.6828	10.8139	9.17695	10.6695	10.5006	10.7377	10.5615	9.59166	10.7919	10.1904	11.1444	11.2779	11.1653	11.458	11.0894	11.0859	10.8955	10.8463	10.9385	10.6796	11.1383	11.3049	11.4366	11.4537	11.0147	11.0455	11.0996	11.2266	8.76183	11.1563	11.1537	11.1935	11.3123	10.9559	11.2439	10.8842	11.0817	11.1096	10.9515	11.0346
hsa-miR-26b-3p		2.76335	2.75996	2.57417	2.88651	2.83899	2.89666	2.83784	2.63158	2.81785	2.81315	2.78284	2.90082	2.84827	2.77498	2.63576	2.68067	2.65096	2.83445	2.70236	2.84346	2.92223	2.99029	2.71679	2.73063	2.79291	2.8094	2.73457	2.88781	2.62625	2.78263	2.86373	2.91686	2.95492	2.8283	2.79109	2.8313	2.81983	2.8487	2.8516	2.79841
hsa-miR-26b-5p		10.9056	11.2935	10.6076	11.0469	11.1761	11.2689	11.014	10.5314	11.222	10.905	11.864	11.9947	11.6975	11.5103	11.0047	10.9536	11.0582	11.6856	11.7087	11.5758	11.6235	11.6238	11.2106	11.451	11.5757	11.7077	11.3615	11.7327	9.05564	11.6016	11.5667	11.568	11.6322	11.5351	11.8695	11.6072	11.3736	11.8973	11.4749	11.4248
hsa-miR-27a-3p		10.0111	10.5945	8.73164	10.3555	10.3949	10.4964	10.2238	9.51385	11.1701	9.92982	10.7173	11.0025	10.9831	11.0975	9.94898	10.0516	10.3732	10.7571	10.6581	10.5435	11.1458	11.0531	10.6386	10.6521	10.8064	11.0821	10.7214	11.153	8.83164	10.7981	11.0758	11.272	11.2897	11.0859	10.9497	10.8265	11.3093	10.9989	10.9755	11.1982
hsa-miR-27a-5p		2.57679	2.56712	2.65209	2.54917	2.55491	2.57933	2.59117	2.55652	2.60183	2.54892	2.528	2.5293	2.61227	2.65628	2.5713	2.60231	2.63127	2.57164	2.56842	2.6519	2.57046	2.55863	2.59789	2.54744	2.58727	2.67507	2.69059	2.52765	2.61092	2.58636	2.57871	2.51416	2.6001	2.55947	2.61503	2.5744	2.60576	2.59027	2.63555	2.54754
hsa-miR-27b-3p		7.35846	7.7824	5.06339	7.15976	7.10166	7.89406	7.17172	6.20823	7.68946	7.01427	7.73917	7.88108	7.82362	8.40069	6.33438	6.63603	7.64815	7.85742	7.83488	8.12169	8.32042	8.08473	6.87036	6.22157	7.44265	8.19841	7.38476	7.64535	4.25941	8.15653	7.50173	8.3652	8.21821	7.5199	7.99656	7.51785	8.16421	7.72472	8.03579	8.12849
hsa-miR-27b-5p		2.641	2.5674	2.51629	2.54739	2.55458	2.5943	2.57556	2.57204	2.56271	2.52479	2.6065	2.5819	2.56614	2.64338	2.63076	2.6422	2.62781	2.63527	2.62933	2.59052	2.59539	2.59901	2.59688	2.59401	2.57821	2.52325	2.57807	2.5793	2.59867	2.54768	2.60105	2.56729	2.57424	2.57767	2.58414	2.57249	2.547	2.53573	2.55063	2.59802
hsa-miR-28-3p		2.63007	2.62034	2.52946	2.58483	2.63416	2.58557	2.59765	2.5082	2.5794	2.59358	2.53692	2.55148	2.62295	2.6194	2.58467	2.57094	2.67234	2.59632	2.60966	2.67601	2.68895	2.55652	2.5426	2.55251	2.62064	2.64255	2.63093	2.56678	2.51308	2.5824	2.63018	2.62471	2.65887	2.58716	2.58304	2.53368	2.62292	2.62885	2.66498	2.57361
hsa-miR-28-5p		6.6826	6.77259	4.09296	6.74891	6.62263	6.95912	7.01914	4.67369	6.82704	6.62458	6.31739	6.92095	6.7136	6.85405	6.53207	6.45198	6.76524	6.78268	6.66108	6.78343	6.97194	6.82493	6.63105	6.63697	6.37013	6.97311	6.44785	6.4612	3.0261	6.58869	6.68676	7.02734	6.76451	6.71503	6.96291	6.50447	6.46331	6.84042	6.68574	6.77015
hsa-miR-2861		3.7212	3.77462	5.28371	3.87788	3.98261	3.86714	3.87526	6.10592	4.1501	4.31038	4.58682	4.14799	4.21735	4.34242	3.94256	3.94156	3.9489	4.14506	3.45603	3.7291	4.06354	3.96459	4.4964	4.31619	4.56059	4.0669	4.31081	4.57462	6.58728	4.28753	4.13786	3.9717	4.15108	4.2255	4.03754	4.55553	4.64403	4.56593	4.15421	3.99402
hsa-miR-2909		2.62908	2.59694	2.58172	2.63885	2.61603	2.60934	2.60738	2.60957	2.56732	2.61463	2.62296	2.57838	2.60541	2.58692	2.59215	2.60934	2.58261	2.55373	2.5712	2.621	2.59025	2.55681	2.58063	2.58856	2.59381	2.54953	2.60391	2.58884	2.65174	2.55639	2.50409	2.58164	2.59576	2.61014	2.69104	2.56095	2.63927	2.57395	2.67744	2.60479
hsa-miR-296-3p		2.60569	2.5989	2.65122	2.55322	2.52706	2.52718	2.53195	2.57708	2.51512	2.47958	2.56277	2.50815	2.52497	2.54826	2.5606	2.55188	2.60473	2.54736	2.58563	2.59318	2.55911	2.5235	2.52976	2.55035	2.58455	2.56748	2.59762	2.53777	2.55292	2.55616	2.5358	2.48528	2.51504	2.60045	2.53298	2.56037	2.58019	2.50871	2.5326	2.52865
hsa-miR-296-5p		2.76112	2.82308	2.89335	2.80321	2.89278	2.97127	3.01151	2.99488	2.95983	2.85208	3.07248	3.01987	2.9395	2.85612	2.64695	2.74085	2.71306	2.70355	2.62168	2.73081	2.95723	2.89778	2.90886	2.79557	2.89397	2.98109	2.89019	2.89611	2.96018	3.01577	2.91633	2.7977	2.92346	2.93022	2.88675	2.98051	2.86588	2.89373	2.80451	2.8964
hsa-miR-297		2.62165	2.61097	2.53507	2.65701	2.58808	2.61397	2.57811	2.65074	2.64106	2.62526	2.54863	2.53544	2.58086	2.59181	2.63786	2.65107	2.67537	2.68278	2.72569	2.60618	2.65276	2.59379	2.54115	2.60801	2.56406	2.61877	2.58853	2.55332	2.61907	2.60525	2.58862	2.58088	2.6033	2.6098	2.58885	2.56661	2.61351	2.60992	2.61278	2.58406
hsa-miR-298		2.56272	2.57223	2.58878	2.62459	2.56577	2.52298	2.65938	2.63377	2.54222	2.65135	2.52498	2.5149	2.60312	2.64122	2.59993	2.67797	2.59664	2.54609	2.61515	2.55395	2.53697	2.54602	2.53611	2.65194	2.62693	2.56383	2.5472	2.65449	2.51837	2.53603	2.51474	2.53483	2.5502	2.55679	2.5362	2.55388	2.55709	2.59112	2.52914	2.59172
hsa-miR-299-3p		2.58992	2.57292	2.63926	2.57594	2.54494	2.65935	2.62791	2.5593	2.69108	2.61795	2.5626	2.63508	2.59695	2.70607	2.6582	2.74077	2.61215	2.6843	2.70318	2.65151	2.62394	2.5603	2.63622	2.62244	2.6818	2.64195	2.61602	2.57524	2.62614	2.61193	2.55977	2.64838	2.62273	2.59351	2.63326	2.60342	2.56372	2.62435	2.58168	2.59707
hsa-miR-299-5p		2.83729	2.87076	2.84032	2.79239	2.89461	2.95066	2.92002	2.80887	3.0297	2.93256	2.81982	3.03546	2.84265	3.32556	2.67166	2.79975	3.09745	2.96312	2.63367	2.72599	2.90721	2.88256	2.93307	2.88539	2.85208	2.90894	2.88729	2.84415	2.78067	2.87798	2.79304	3.18888	2.96248	2.82761	2.84052	2.77435	2.88246	3.03214	2.82158	3.02973
hsa-miR-29a-3p		11.2574	11.6104	10.4814	11.5758	11.4709	11.488	11.7104	10.3058	11.7986	10.9297	11.4091	11.5323	11.4934	11.422	11.6888	11.4234	11.5459	11.3985	11.3789	11.4497	11.5172	11.7421	11.9697	12.2223	11.412	11.9336	11.5811	11.6891	9.8756	11.4564	11.795	11.528	11.5849	11.9691	12.0264	11.4823	11.7196	12.022	11.7585	11.3773
hsa-miR-29a-5p		2.82536	2.70352	2.7547	2.7188	2.71257	2.74789	2.79325	2.67027	2.76922	2.72477	2.76817	2.85499	2.86053	2.8296	2.67483	2.63871	2.65579	2.74628	2.76352	2.83087	2.77029	2.83377	2.68436	2.80982	2.65782	2.69671	2.76165	2.84113	2.71385	2.78821	2.70609	2.87426	2.79103	2.70774	2.72727	2.76908	2.74764	2.71754	2.81113	2.85673
hsa-miR-29b-1-5p		5.11935	4.75674	3.10879	5.40952	4.87543	4.77758	5.3184	3.00748	4.6565	4.79205	4.80625	4.81884	4.46158	4.51742	4.01455	3.88399	4.79147	5.26548	5.09365	5.27833	4.84323	5.42897	4.11539	4.26537	3.97952	4.88418	4.58338	4.81564	3.26757	4.69547	4.66569	4.4732	4.15374	4.41762	5.32553	4.62153	4.36763	4.94275	4.56138	4.43523
hsa-miR-29b-2-5p		2.64643	2.64123	2.64321	2.58438	2.62848	2.6807	2.52374	2.62414	2.5946	2.60214	2.5647	2.58575	2.61602	2.56966	2.65669	2.62952	2.6446	2.66103	2.69624	2.66665	2.54434	2.55091	2.59133	2.61638	2.58049	2.60037	2.58345	2.60625	2.63853	2.58045	2.6457	2.60765	2.59478	2.62346	2.6466	2.5811	2.61646	2.57006	2.58779	2.62082
hsa-miR-29b-3p		7.65634	8.68104	7.52879	7.76768	8.13868	8.02975	8.0865	7.73762	8.91042	7.19744	9.5355	9.44465	9.85366	9.12522	8.59427	8.20669	8.83585	9.36494	9.18376	9.65225	9.59478	9.7999	7.90753	8.66714	9.27458	9.89613	9.32408	9.54687	6.68109	9.6234	9.21215	9.2877	9.44582	9.67638	9.68322	9.29096	9.52639	9.78458	9.63391	9.05284
hsa-miR-29c-3p		9.37533	10.2812	8.58069	9.65879	9.95019	9.81096	10.0452	9.05236	10.2469	9.26356	10.5772	10.5715	10.7147	10.2414	10.4411	10.2	9.98388	10.1622	10.0574	10.0196	10.4838	10.5822	10.4648	10.6499	10.4239	10.6281	10.3768	10.647	7.74246	10.5053	10.3375	10.352	10.4386	10.6993	10.7431	10.3595	10.3527	10.7249	10.5553	10.2184
hsa-miR-29c-5p		4.30363	4.10216	2.79759	4.20456	4.39652	4.4381	4.36181	3.18986	4.30389	4.1951	4.02288	4.54268	4.46185	4.3368	2.97386	3.09059	3.64719	4.62056	4.57487	4.38327	4.55879	4.70858	3.05891	3.53496	4.13782	4.59978	4.19789	4.52454	2.85605	4.36978	4.21541	4.58887	4.44681	4.31704	4.69756	4.30671	4.34296	4.59865	4.38025	4.25521
hsa-miR-300		2.58526	2.54093	2.64153	2.59121	2.56809	2.60863	2.57327	2.52597	2.5742	2.5952	2.56528	2.62697	2.56517	2.5853	2.63961	2.58932	2.61594	2.54894	2.54775	2.6193	2.59044	2.57546	2.63942	2.59591	2.53154	2.58291	2.54508	2.57171	2.61987	2.59228	2.56401	2.52912	2.66035	2.53392	2.56576	2.5405	2.61805	2.54519	2.645	2.54936
hsa-miR-301a-3p		4.85791	4.71825	3.18615	4.37383	4.73978	4.92644	4.59506	4.14064	4.54977	4.47657	5.36135	5.53472	6.26846	5.36847	3.62748	3.51457	5.02705	5.41756	5.5139	5.71137	5.37199	5.32224	3.54825	4.58624	4.8077	5.00555	4.55644	4.80379	3.10202	5.71918	4.90305	5.22918	5.19758	4.96675	4.89537	4.87844	4.57296	4.51879	4.99908	4.82783
hsa-miR-301a-5p		2.63754	2.68857	2.68137	2.74996	2.67297	2.79449	2.78911	2.81371	2.61718	2.76392	2.70678	2.68989	2.74939	2.77973	2.73486	2.72371	2.63895	2.70698	2.77164	2.69157	2.69229	2.75316	2.78641	2.77136	2.6595	2.73798	2.75826	2.73797	2.7323	2.72562	2.77975	2.76928	2.74316	2.69112	2.7394	2.7395	2.67806	2.7525	2.6977	2.67044
hsa-miR-301b-3p		2.78221	2.68117	2.67737	2.65746	2.7021	2.74786	2.6445	2.60326	2.6536	2.6806	2.7204	2.78679	2.85408	2.84241	2.62616	2.65254	2.64949	2.85162	2.97101	2.74704	2.84927	2.73814	2.64635	2.71821	2.64364	2.79219	2.64029	2.73923	2.60982	2.81799	2.70724	2.79852	2.79159	2.74632	2.79103	2.6926	2.73474	2.69979	2.68484	2.71814
hsa-miR-301b-5p		2.61804	2.6322	2.61486	2.64062	2.60934	2.64069	2.55992	2.59479	2.57289	2.592	2.66976	2.59018	2.55005	2.59751	2.63027	2.60366	2.56926	2.61455	2.61102	2.61044	2.62449	2.5238	2.61169	2.6118	2.62004	2.57576	2.6459	2.57098	2.67745	2.64275	2.57835	2.52304	2.55033	2.62804	2.59982	2.59177	2.56357	2.5847	2.59144	2.57135
hsa-miR-302a-3p		2.64349	2.70244	2.69829	2.72654	2.72527	2.78819	2.67463	2.701	2.72873	2.79011	2.67661	2.69687	2.65794	2.64396	2.7628	2.69246	2.62508	2.67481	2.74346	2.69207	2.68051	2.73223	2.78727	2.67991	2.64567	2.69894	2.78257	2.71055	2.73416	2.72172	2.69842	2.86254	2.66166	2.75959	2.77743	2.7366	2.70641	2.71399	2.67116	2.66447
hsa-miR-302a-5p		2.66509	2.65011	2.64263	2.65677	2.60133	2.62724	2.59694	2.62363	2.70383	2.61654	2.64903	2.6972	2.61783	2.64978	2.65024	2.66827	2.61897	2.61344	2.59985	2.71165	2.66809	2.61421	2.65145	2.69637	2.64423	2.65933	2.63196	2.64618	2.63539	2.63097	2.63785	2.66201	2.58247	2.64819	2.64246	2.62619	2.63089	2.60152	2.5983	2.62577
hsa-miR-302b-3p		2.74145	2.68483	2.71579	2.85277	2.66991	2.68695	2.80491	2.77286	2.74014	2.74319	2.62141	2.65349	2.68523	2.67392	2.65385	2.65792	2.62448	2.67007	2.71389	2.72458	2.66243	2.72988	2.74374	2.74094	2.69993	2.71141	2.65191	2.66795	2.74916	2.71288	2.76561	2.78306	2.71371	2.70454	2.69808	2.71756	2.69113	2.75291	2.67642	2.7282
hsa-miR-302b-5p		2.62633	2.64229	2.72673	2.60399	2.64796	2.71278	2.65056	2.67158	2.69113	2.68412	2.69862	2.67177	2.65336	2.61954	2.82479	2.69447	2.71602	2.64667	2.65711	2.70115	2.67706	2.60724	2.74575	2.6171	2.69707	2.73574	2.61253	2.67596	2.62637	2.68556	2.65118	2.68085	2.5681	2.60939	2.66022	2.56663	2.69101	2.65109	2.61759	2.72325
hsa-miR-302c-3p		2.70242	2.73792	2.70221	2.6844	2.6429	2.68284	2.70549	2.62885	2.62258	2.67657	2.65078	2.66805	2.65711	2.69978	2.69049	2.60703	2.61597	2.66642	2.73572	2.72557	2.67991	2.75664	2.65119	2.64242	2.58288	2.60916	2.65459	2.55311	2.66613	2.75136	2.7021	2.74025	2.62197	2.59661	2.72805	2.61168	2.66883	2.70971	2.71637	2.62626
hsa-miR-302c-5p		2.54649	2.54693	2.60463	2.53965	2.59575	2.5045	2.62612	2.59133	2.61872	2.54233	2.55996	2.48557	2.57381	2.53655	2.61832	2.59989	2.57869	2.66374	2.60815	2.58708	2.483	2.53267	2.57522	2.53057	2.57041	2.57043	2.54234	2.53411	2.56469	2.53563	2.54867	2.49172	2.50977	2.56261	2.59062	2.58632	2.58074	2.52863	2.51721	2.56873
hsa-miR-302d-3p		2.66837	2.70949	2.73942	2.71432	2.61822	2.74275	2.69948	2.67175	2.64682	2.63446	2.64414	2.6587	2.66318	2.66881	2.62224	2.82086	2.62596	2.6639	2.66847	2.62985	2.66925	2.68386	2.66735	2.6376	2.64453	2.61963	2.63942	2.68563	2.69707	2.74572	2.67054	2.69437	2.68078	2.66439	2.62306	2.67472	2.56844	2.71877	2.64552	2.61841
hsa-miR-302d-5p		2.68197	2.51429	2.6044	2.54815	2.55025	2.52292	2.56375	2.52104	2.59667	2.52061	2.53752	2.52434	2.50312	2.52819	2.59941	2.57508	2.6092	2.61856	2.5557	2.53147	2.5183	2.53836	2.52747	2.53374	2.50182	2.50766	2.58253	2.51013	2.52642	2.49261	2.52902	2.53169	2.59461	2.54926	2.54194	2.53966	2.54059	2.50102	2.5078	2.51616
hsa-miR-302e		2.55193	2.61236	2.64873	2.71411	2.55111	2.65614	2.63106	2.63537	2.66375	2.60222	2.60928	2.61171	2.60163	2.56435	2.5161	2.63638	2.56908	2.65246	2.57538	2.60685	2.61009	2.59639	2.61486	2.59628	2.61694	2.63355	2.62192	2.61849	2.61924	2.59688	2.67359	2.61878	2.58021	2.55334	2.63435	2.66634	2.61906	2.63198	2.65897	2.60653
hsa-miR-302f		2.70059	2.61735	2.70453	2.69863	2.69344	2.65796	2.64852	2.58672	2.64856	2.67998	2.63803	2.72322	2.6522	2.61959	2.6241	2.69655	2.6526	2.61093	2.66814	2.67011	2.61869	2.651	2.67768	2.68574	2.57183	2.67118	2.70301	2.70511	2.59359	2.64304	2.70363	2.74611	2.68802	2.67813	2.64501	2.65205	2.64104	2.69463	2.68112	2.6709
hsa-miR-3064-3p		2.54256	2.65652	2.65331	2.66289	2.62731	2.62481	2.59412	2.61351	2.68803	2.64641	2.66672	2.61375	2.64914	2.61084	2.60188	2.69294	2.55611	2.55923	2.57563	2.60004	2.59091	2.61213	2.62153	2.66627	2.6214	2.63436	2.64835	2.67543	2.63557	2.64702	2.5837	2.53641	2.61822	2.60228	2.70991	2.61803	2.62976	2.67398	2.56072	2.60127
hsa-miR-3064-5p		2.64155	2.63012	2.66113	2.60214	2.63584	2.58656	2.52508	2.58927	2.56413	2.57798	2.56772	2.59683	2.6205	2.60008	2.70545	2.64942	2.60794	2.69153	2.67828	2.66201	2.60443	2.56942	2.57967	2.59834	2.57821	2.59063	2.54423	2.66166	2.94739	2.65052	2.57727	2.62904	2.60789	2.64153	2.58366	2.58321	2.53187	2.61396	2.68709	2.66837
hsa-miR-3065-3p		2.58626	2.61007	2.58194	2.61575	2.67012	2.58091	2.56786	2.62204	2.58151	2.54968	2.62695	2.58354	2.62049	2.60902	2.63853	2.63998	2.6273	2.67711	2.66142	2.66925	2.60107	2.63202	2.60922	2.6488	2.59106	2.66524	2.68777	2.61699	2.55159	2.5856	2.6063	2.60607	2.59604	2.58947	2.58663	2.57658	2.6447	2.62674	2.61556	2.57529
hsa-miR-3065-5p		2.70678	2.66914	2.63217	2.6818	2.60698	2.6157	2.69441	2.63647	2.59771	2.59394	2.65705	2.68165	2.67631	2.62313	2.62829	2.68767	2.63445	2.73865	2.60482	2.71567	2.63353	2.61405	2.60345	2.61293	2.61167	2.57751	2.55389	2.61966	2.61093	2.58601	2.61476	2.60779	2.6442	2.55541	2.58771	2.61137	2.61779	2.66823	2.64727	2.6111
hsa-miR-3074-3p		2.64875	2.57628	2.5932	2.64533	2.54159	2.59478	2.55572	2.57992	2.57549	2.57718	2.61152	2.62884	2.5982	2.58823	2.64651	2.62015	2.57605	2.58409	2.56036	2.56639	2.55534	2.57851	2.62567	2.60613	2.57071	2.61854	2.6145	2.60776	2.56717	2.5777	2.59061	2.56238	2.63152	2.56256	2.64151	2.63668	2.59007	2.54223	2.54088	2.61522
hsa-miR-3074-5p		2.6505	2.4946	2.70762	2.54567	2.57359	2.5699	2.59561	2.54567	2.58922	2.52852	2.50775	2.55555	2.52188	2.50312	2.61303	2.6581	2.5564	2.59963	2.66764	2.59748	2.56356	2.69077	2.57391	2.65415	2.58444	2.60329	2.59957	2.67835	2.57088	2.60887	2.54462	2.54179	2.56629	2.54134	2.53534	2.70325	2.77783	2.61232	2.54314	2.66862
hsa-miR-30a-3p		2.7578	2.7282	2.71466	2.63127	2.70712	2.70211	2.73532	2.60602	2.66529	2.66066	2.61948	2.81701	2.72996	2.73037	2.62987	2.63575	2.72439	2.73557	2.80451	2.75178	2.72463	2.74463	2.63358	2.60309	2.65714	2.70408	2.6518	2.71612	2.60368	2.70979	2.67542	2.82481	2.78041	2.71705	2.73736	2.6639	2.74964	2.70164	2.74079	2.72406
hsa-miR-30a-5p		3.50953	3.24065	2.66939	3.20604	2.85151	3.31192	3.16877	2.74352	3.36865	3.23972	3.06158	3.26777	3.70999	3.61987	3.16004	3.28696	3.59114	3.46171	3.44696	3.40378	3.52711	3.4747	3.41875	3.04881	3.10602	3.45614	3.22318	3.0985	2.64233	3.21625	3.36728	3.63651	3.36412	3.08564	3.17077	3.05994	3.42733	3.01108	3.24646	3.55538
hsa-miR-30b-3p		2.8257	2.82028	2.68137	2.78807	2.81158	2.73783	2.69062	2.82507	2.77061	2.7654	2.75591	2.76466	2.72661	2.78245	2.75122	2.70209	2.7345	2.71515	2.76697	2.74873	2.81002	2.74567	2.64775	2.69187	2.85361	2.84281	2.76106	2.71856	2.71716	2.75664	2.73252	2.83695	2.75865	2.82489	2.77524	2.71991	2.71849	2.75324	2.75019	2.70247
hsa-miR-30b-5p		8.33755	8.5453	6.55176	8.26944	8.33492	8.40182	8.44616	7.05624	8.36474	8.02731	8.78469	8.90501	9.17555	8.99659	8.78827	9.04889	8.61541	8.82193	8.8494	8.67469	9.09238	9.08951	8.497	8.51709	8.95084	9.06089	8.88255	8.96303	5.99638	8.85938	8.863	9.09583	8.95581	8.94793	9.1284	8.7731	9.02756	9.04226	8.863	8.8715
hsa-miR-30c-1-3p		2.76663	2.74835	2.58554	2.65201	2.68339	2.79527	2.66274	2.63248	2.67568	2.7252	2.69081	2.72325	2.72287	2.6639	2.75658	2.6465	2.6474	2.74839	2.72516	2.79481	2.67151	2.73487	2.70097	2.74863	2.77362	2.7121	2.67763	2.7102	2.72363	2.71974	2.70232	2.78892	2.7369	2.73933	2.732	2.72354	2.70904	2.73483	2.8021	2.62616
hsa-miR-30c-2-3p		2.62093	2.61034	2.64727	2.69815	2.7092	2.65888	2.60555	2.66316	2.57325	2.68297	2.6082	2.68625	2.62953	2.69461	2.55941	2.6284	2.60527	2.64935	2.62613	2.66124	2.69193	2.61318	2.63206	2.65497	2.63773	2.61172	2.60687	2.66052	2.56956	2.57781	2.61839	2.68035	2.62376	2.6451	2.64314	2.64653	2.63612	2.65572	2.62889	2.66717
hsa-miR-30c-5p		7.51531	7.41762	5.40403	7.61841	7.59178	7.68996	7.58975	5.74435	7.7796	7.47727	7.56601	8.12245	7.94151	8.07385	8.03259	8.08349	7.78998	8.1298	7.99298	7.68266	8.34891	8.23036	8.11016	8.4947	7.83693	7.96774	7.91143	8.41877	4.94303	7.86175	8.23759	8.28491	8.34668	8.01293	8.27091	8.01974	8.05104	8.03163	8.04392	8.0187
hsa-miR-30d-3p		2.61652	2.73026	2.67714	2.70498	2.65363	2.71572	2.7232	2.65148	2.68617	2.60794	2.70108	2.65021	2.85365	2.68204	2.61997	2.6498	2.67735	2.71904	2.60489	2.70401	2.79377	2.67889	2.60919	2.6401	2.66618	2.6933	2.65103	2.74225	2.63763	2.73439	2.65992	2.73386	2.67034	2.61521	2.66514	2.70452	2.66916	2.71808	2.62511	2.63718
hsa-miR-30d-5p		7.82258	7.38936	6.60166	7.46352	7.00365	7.40754	7.39919	6.29759	7.31947	7.43131	7.23326	7.46206	7.73754	7.96422	8.01366	8.17913	8.19634	7.85989	7.90957	7.74088	7.49474	7.41123	7.81835	7.57437	6.75874	7.35081	7.1862	7.29119	5.97103	7.42441	7.32891	7.83923	7.37361	7.38769	7.39361	7.25601	7.62599	7.19462	7.40214	7.55943
hsa-miR-30e-3p		6.73672	6.64996	4.44886	6.85936	6.95173	7.01506	6.81969	5.10514	7.02191	6.55353	6.82458	7.29696	6.90251	6.9317	5.66209	5.68842	6.63277	7.47118	7.29828	7.05369	7.20645	7.18677	5.49124	6.38511	6.56829	7.08129	6.7812	7.56692	2.9524	6.83636	7.22782	7.4176	7.46276	6.88834	7.32681	6.90575	6.99158	7.2046	6.90277	7.07746
hsa-miR-30e-5p		7.43553	7.63225	5.32315	7.47605	7.63573	7.7202	7.64343	6.52672	7.69704	7.38092	8.1437	8.36545	8.68593	8.17217	5.63938	5.33129	6.8577	8.18758	7.94901	8.02848	8.26386	8.29479	5.20183	6.65055	7.80104	8.28647	7.96935	8.66965	4.83577	8.33884	8.0077	8.42146	8.59665	8.03066	8.32435	8.10964	8.28438	8.24491	8.00541	8.0332
hsa-miR-3115		2.6127	2.74029	2.79711	2.67663	2.60784	2.70301	2.72242	2.67573	2.66344	2.68645	2.64139	2.67479	2.63593	2.74407	2.81115	2.68411	2.62816	2.66729	2.77534	2.6288	2.62508	2.66921	2.6552	2.58557	2.6556	2.67881	2.69826	2.66578	2.66529	2.63279	2.70881	2.59395	2.68791	2.64311	2.72162	2.67452	2.64647	2.70202	2.62916	2.69131
hsa-miR-3116		2.68155	2.52043	2.54651	2.53766	2.5937	2.5874	2.6014	2.5219	2.56511	2.55916	2.56184	2.56399	2.56914	2.53855	2.64843	2.63726	2.68061	2.7145	2.71036	2.56081	2.55178	2.57953	2.55549	2.61953	2.56087	2.55766	2.58954	2.54186	2.56995	2.54399	2.59528	2.52506	2.53135	2.53556	2.51963	2.57447	2.49032	2.51258	2.63168	2.54131
hsa-miR-3117-3p		2.57012	2.58055	2.61561	2.57442	2.57801	2.64018	2.63027	2.658	2.60821	2.6789	2.65382	2.57543	2.60758	2.60723	2.53944	2.64415	2.66374	2.61829	2.62616	2.55548	2.70956	2.62125	2.61657	2.62579	2.61481	2.66484	2.59633	2.58383	2.6669	2.65563	2.72164	2.62349	2.59501	2.66551	2.60144	2.59577	2.60316	2.63493	2.61193	2.58526
hsa-miR-3117-5p		2.64391	2.58933	2.60641	2.60832	2.61039	2.65421	2.55043	2.62718	2.58027	2.57619	2.61558	2.64867	2.6152	2.58107	2.63432	2.67463	2.71221	2.62193	2.65131	2.65767	2.57648	2.65356	2.64438	2.69835	2.58384	2.66342	2.59368	2.62477	2.6052	2.66484	2.61371	2.6385	2.618	2.61992	2.6256	2.58735	2.62533	2.58839	2.68355	2.58887
hsa-miR-3118		2.70024	2.63047	2.68752	2.68815	2.62854	2.62458	2.66377	2.67808	2.62908	2.72397	2.67941	2.70643	2.64585	2.6736	2.67709	2.69042	2.66293	2.68108	2.65825	2.70168	2.66499	2.64035	2.65211	2.71166	2.63426	2.62892	2.65838	2.70458	2.63323	2.68332	2.68472	2.65092	2.63823	2.62559	2.72539	2.65315	2.63023	2.6428	2.60662	2.68796
hsa-miR-3119		2.69294	2.65945	2.59876	2.62904	2.67492	2.72995	2.61834	2.74591	2.66532	2.6784	2.64596	2.60433	2.63482	2.63831	2.65574	2.64652	2.66959	2.59162	2.64426	2.63414	2.65313	2.6627	2.67889	2.66292	2.63116	2.6821	2.64192	2.61615	2.69841	2.64443	2.61657	2.59078	2.62182	2.6536	2.65404	2.61787	2.59508	2.70276	2.73201	2.67038
hsa-miR-3120-3p		2.86887	2.78621	2.61865	2.64259	2.59439	2.69566	2.67206	2.57565	2.72772	2.71142	2.6592	2.60844	2.87664	2.92677	2.90215	2.77475	2.88573	2.79414	2.7761	2.77046	2.70889	2.67431	2.77879	2.66789	2.75099	2.7511	2.67674	2.70354	2.74005	2.75566	2.72223	2.81438	2.69897	2.68466	2.61766	2.64229	2.71379	2.64616	2.79958	2.84493
hsa-miR-3120-5p		2.58016	2.6024	2.63268	2.61423	2.62053	2.60349	2.55089	2.56642	2.61335	2.63058	2.56724	2.58928	2.65563	2.58959	2.60752	2.63531	2.58547	2.54872	2.58903	2.57721	2.59457	2.61689	2.61651	2.58128	2.63181	2.62965	2.59785	2.53583	2.60193	2.63164	2.59768	2.58785	2.60484	2.59518	2.5981	2.58272	2.58952	2.59536	2.66846	2.5817
hsa-miR-3121-3p		2.65047	2.5992	2.5958	2.58184	2.60457	2.56542	2.58082	2.56029	2.6076	2.53337	2.57237	2.55357	2.59418	2.53569	2.6854	2.62517	2.67874	2.68505	2.69221	2.64622	2.59286	2.54635	2.58033	2.58734	2.62275	2.55013	2.55892	2.58625	2.54138	2.55127	2.61132	2.58047	2.59336	2.63329	2.5518	2.5801	2.59729	2.60089	2.57853	2.62722
hsa-miR-3121-5p		2.616	2.73344	2.7106	2.8854	2.81091	2.73013	2.76172	2.87058	2.73043	2.7364	2.75439	2.68924	2.70246	2.71261	2.75063	2.68935	2.57931	2.60456	2.64638	2.68358	2.7822	2.80183	2.85285	2.81213	2.65654	2.73383	2.71331	2.71202	2.67342	2.7375	2.73757	2.78408	2.70456	2.79844	2.73686	2.73838	2.72119	2.72074	2.87371	2.72901
hsa-miR-3122		2.63194	2.58852	2.59387	2.59845	2.50134	2.5374	2.60081	2.60412	2.59349	2.53862	2.56311	2.48782	2.55405	2.59054	2.65368	2.55168	2.60976	2.5487	2.59374	2.55007	2.59161	2.61812	2.5617	2.52046	2.55925	2.56652	2.54699	2.52403	2.60595	2.58719	2.58675	2.54269	2.56434	2.60494	2.56729	2.52528	2.54011	2.55643	2.54328	2.56632
hsa-miR-3123		2.68331	2.66394	2.69156	2.6345	2.59972	2.63865	2.63583	2.66762	2.60597	2.62525	2.55191	2.60061	2.64315	2.57204	2.71013	2.67504	2.61845	2.63664	2.66075	2.67587	2.61746	2.59773	2.52187	2.5974	2.62682	2.57172	2.57578	2.63541	2.53422	2.59593	2.51301	2.64063	2.63174	2.60499	2.57966	2.64553	2.57809	2.57365	2.61658	2.6175
hsa-miR-3124-3p		2.53593	2.59609	2.4816	2.58416	2.59363	2.56165	2.56707	2.55091	2.56041	2.57813	2.51645	2.51764	2.60731	2.55596	2.56455	2.62983	2.54804	2.52566	2.60289	2.56949	2.52877	2.52489	2.50953	2.51476	2.53414	2.53228	2.53151	2.54383	2.51134	2.52914	2.50869	2.48288	2.51151	2.51336	2.53415	2.51688	2.49532	2.5194	2.55312	2.5311
hsa-miR-3124-5p		2.77707	2.69302	2.83461	2.62833	2.5311	2.59442	2.60071	2.58695	2.63996	2.64266	2.48846	2.51662	2.52315	2.53069	2.68942	2.73051	2.63251	2.75843	2.64604	2.61863	2.6587	2.60043	2.60319	2.72534	2.68283	2.61859	2.72416	2.76668	2.92773	2.54887	2.59514	2.5723	2.65519	2.70292	2.61508	2.75002	2.73654	2.65714	2.60351	2.83831
hsa-miR-3125		3.72539	3.27339	2.69014	3.86326	3.6676	3.26851	3.3301	2.80485	3.2632	3.51372	3.49987	3.51547	3.84219	3.39659	4.21747	4.44171	4.17748	3.70057	4.11121	4.06858	3.51028	3.49168	3.99844	4.45741	3.25128	3.44472	3.51015	3.5703	4.12928	3.27405	3.74675	3.54529	3.36683	3.57735	3.44597	3.64818	3.54393	3.5219	3.81162	3.67379
hsa-miR-3126-3p		2.56374	2.57739	2.52581	2.586	2.57069	2.57968	2.61331	2.50896	2.57916	2.60702	2.60898	2.59642	2.54221	2.64165	2.60655	2.53609	2.58866	2.56929	2.54173	2.55325	2.57622	2.5752	2.58637	2.59382	2.55804	2.53502	2.60862	2.50717	2.55734	2.56716	2.58511	2.52627	2.56371	2.55905	2.58242	2.57133	2.5366	2.50507	2.55186	2.54027
hsa-miR-3126-5p		2.56329	2.53597	2.5816	2.58162	2.53067	2.59343	2.50581	2.52999	2.57393	2.4885	2.50317	2.56913	2.5638	2.51408	2.60636	2.61015	2.5553	2.55369	2.59286	2.55251	2.57408	2.53136	2.51832	2.51336	2.55408	2.53902	2.54802	2.5654	2.52522	2.48816	2.50896	2.52703	2.55001	2.52198	2.50711	2.57212	2.5139	2.51045	2.52421	2.52971
hsa-miR-3127-3p		2.60843	2.57598	2.51506	2.57279	2.50735	2.5081	2.52625	2.53548	2.55165	2.54944	2.59635	2.52193	2.44524	2.49038	2.62571	2.57614	2.52177	2.54873	2.59015	2.57883	2.4381	2.54093	2.53038	2.51654	2.49659	2.47564	2.48886	2.4954	2.58604	2.51627	2.48305	2.56503	2.53561	2.54565	2.51501	2.51078	2.50191	2.53067	2.50888	2.57153
hsa-miR-3127-5p		3.18429	2.8471	2.58596	3.0342	3.05159	2.81726	2.93466	2.7125	2.892	3.0466	3.15513	3.30755	3.25505	3.10716	3.82341	3.64418	3.62139	3.24984	3.39817	3.46954	2.98775	2.94705	3.42081	3.65618	2.83599	2.9897	3.14249	3.10526	4.2102	3.04947	3.13957	3.05695	2.86332	3.0542	3.06916	3.25403	3.19978	3.12217	3.36149	3.23063
hsa-miR-3128		2.58396	2.66375	2.61241	2.60303	2.66471	2.68209	2.64426	2.6949	2.62447	2.57949	2.64872	2.6154	2.58295	2.57602	2.64581	2.61208	2.58687	2.64033	2.64114	2.65419	2.58695	2.60687	2.66008	2.5967	2.57116	2.65542	2.55865	2.65092	2.62847	2.68057	2.60551	2.61847	2.68772	2.56714	2.60358	2.64581	2.59726	2.6034	2.56485	2.64172
hsa-miR-3129-3p		2.60184	2.67161	2.68396	2.69809	2.68892	2.65506	2.63487	2.68239	2.67423	2.65622	2.63118	2.70293	2.69244	2.7257	2.62046	2.57487	2.58696	2.62006	2.56308	2.58571	2.62504	2.65924	2.70895	2.63547	2.64668	2.62217	2.65867	2.70591	2.64039	2.6397	2.64608	2.61602	2.67054	2.65142	2.58369	2.63561	2.61691	2.64319	2.69628	2.67145
hsa-miR-3129-5p		2.72016	2.6648	2.65491	2.628	2.61621	2.63518	2.65811	2.65611	2.71656	2.64046	2.58427	2.55598	2.60765	2.61434	2.72818	2.68458	2.743	2.67166	2.66949	2.75584	2.59727	2.59988	2.63347	2.61557	2.62329	2.59122	2.62736	2.64368	2.592	2.60708	2.64374	2.66487	2.65754	2.61557	2.6101	2.61476	2.60337	2.59422	2.63343	2.69612
hsa-miR-3130-3p		2.62614	2.55343	2.53179	2.57813	2.58906	2.5821	2.56123	2.5497	2.56424	2.51845	2.57367	2.56799	2.62381	2.52835	2.62208	2.62423	2.58007	2.6103	2.61606	2.57843	2.6119	2.58464	2.53198	2.60286	2.57191	2.60807	2.53316	2.66558	2.60995	2.59352	2.60803	2.4845	2.56587	2.53776	2.55774	2.50145	2.57593	2.53133	2.54975	2.59579
hsa-miR-3130-5p		2.50628	2.59203	2.5862	2.62292	2.58521	2.58052	2.5414	2.66608	2.63539	2.52937	2.60474	2.61816	2.55208	2.53752	2.58681	2.61458	2.55262	2.53593	2.54301	2.54363	2.59044	2.63731	2.58945	2.58828	2.60134	2.61046	2.64271	2.5608	2.61265	2.54028	2.58733	2.55563	2.57521	2.53835	2.57673	2.55768	2.60002	2.63064	2.55516	2.6276
hsa-miR-3131		2.65684	2.5891	2.577	2.61598	2.49016	2.55839	2.58885	2.60838	2.60918	2.53419	2.66445	2.58423	2.59513	2.55376	2.54509	2.70712	2.63592	2.69922	2.63215	2.64288	2.56927	2.59481	2.51469	2.59089	2.69944	2.53464	2.53109	2.64199	2.61366	2.62034	2.59909	2.60864	2.64195	2.56766	2.61331	2.60713	2.6254	2.64264	2.55538	2.58027
hsa-miR-3132		2.57854	2.58427	2.58023	2.52508	2.57063	2.62188	2.56913	2.55018	2.54413	2.61327	2.57076	2.56818	2.55586	2.57818	2.56705	2.5745	2.60752	2.68555	2.61005	2.69825	2.5955	2.56816	2.53787	2.56325	2.59953	2.57966	2.60631	2.56401	2.56353	2.682	2.61306	2.56931	2.62784	2.70454	2.5517	2.60193	2.64319	2.57754	2.57009	2.56481
hsa-miR-3133		2.68566	2.62062	2.62317	2.7007	2.69089	2.63039	2.79848	2.64417	2.59669	2.72159	2.66777	2.64319	2.64023	2.59142	2.59662	2.67297	2.63136	2.60257	2.66	2.59183	2.65537	2.70398	2.63794	2.73661	2.65427	2.65799	2.62534	2.60575	2.75161	2.65755	2.61717	2.58358	2.64624	2.67363	2.66024	2.66193	2.6157	2.70817	2.67453	2.6615
hsa-miR-3134		2.68576	2.62785	2.70596	2.64108	2.67796	2.57743	2.65341	2.61158	2.66641	2.602	2.58237	2.665	2.66126	2.6954	2.72373	2.80412	2.71481	2.66173	2.68829	2.71208	2.64709	2.64785	2.64284	2.65754	2.6393	2.68004	2.66664	2.63537	2.64617	2.64145	2.70297	2.69556	2.59409	2.71821	2.6995	2.64806	2.61902	2.66147	2.63949	2.62258
hsa-miR-3135a		2.55677	2.59315	2.5569	2.5639	2.53463	2.52823	2.58148	2.54412	2.59514	2.49236	2.53494	2.54316	2.56268	2.51319	2.58136	2.63701	2.60257	2.56335	2.61524	2.5912	2.52727	2.51286	2.54959	2.51218	2.51838	2.55417	2.55926	2.5452	2.52342	2.54624	2.55201	2.56103	2.49825	2.54689	2.4934	2.55352	2.55777	2.56531	2.52228	2.5043
hsa-miR-3135b		3.83431	3.37986	2.98599	3.1327	3.356	3.4187	3.96164	4.06074	3.49943	3.64653	3.70005	3.4135	3.77508	3.25227	3.77528	3.49893	3.65902	3.44323	3.3881	3.61414	3.61294	3.56456	3.63103	3.45322	5.42497	3.73249	3.42241	4.15992	4.15701	4.01431	3.78471	4.39008	3.85708	4.44201	3.50377	3.49926	4.35414	4.01218	3.61402	3.49781
hsa-miR-3136-3p		2.60734	2.64043	2.73565	2.67062	2.72463	2.69213	2.70443	2.67059	2.64858	2.65334	2.67354	2.72151	2.67306	2.66231	2.61564	2.62906	2.63292	2.5972	2.63251	2.61092	2.70122	2.68187	2.68937	2.61589	2.66957	2.61118	2.678	2.64227	2.6518	2.74763	2.70134	2.64826	2.70684	2.71061	2.63622	2.6216	2.67476	2.66343	2.63626	2.74182
hsa-miR-3136-5p		2.67996	2.73095	2.68904	2.66912	2.73842	2.69783	2.65093	2.77666	2.75297	2.71588	2.70164	2.72294	2.77541	2.75835	2.87433	2.72667	2.69561	2.71585	2.7894	2.69882	2.65711	2.94583	2.68742	2.76219	2.80474	2.81402	2.67716	2.68486	3.01318	2.63333	2.70497	2.6856	2.68012	2.7876	2.7285	2.69745	2.635	2.67792	2.70123	2.76988
hsa-miR-3137		2.76834	2.62402	2.63318	2.63756	2.61156	2.63658	2.63201	2.68213	2.69777	2.77157	2.7564	2.61746	2.70539	2.87853	2.82391	2.85023	2.66235	2.85545	2.76189	2.74532	2.6736	2.63646	2.71133	2.62301	2.8056	2.62771	2.63964	2.83844	2.65267	2.65749	2.73723	2.6875	2.74764	2.62641	2.59794	2.80779	2.80336	2.70181	2.68333	2.64834
hsa-miR-3138		2.81641	2.69566	2.73064	2.71301	2.70004	2.68561	2.64482	2.73305	2.6855	2.8173	2.98237	2.81944	2.79797	3.01966	2.86285	2.87394	2.84953	2.92191	2.86196	2.86026	2.83421	2.87182	2.79365	2.76093	3.15188	2.76029	2.69286	2.97033	2.81817	2.74769	2.83238	2.83606	2.73835	2.78004	2.76269	2.75321	2.84265	2.76412	2.83308	2.75456
hsa-miR-3139		2.53736	2.5978	2.58215	2.62066	2.61848	2.54071	2.58869	2.61815	2.54709	2.57566	2.63567	2.6183	2.62002	2.59993	2.55267	2.64424	2.68509	2.66306	2.72554	2.62919	2.65367	2.58699	2.6214	2.56068	2.54997	2.55968	2.65474	2.57474	2.57916	2.55539	2.67259	2.61619	2.56411	2.64016	2.57113	2.6888	2.54526	2.56611	2.60124	2.57981
hsa-miR-31-3p		2.68527	2.76524	2.65	2.68931	2.77272	2.82764	2.85464	2.67116	2.73882	2.68833	2.7979	2.70918	2.93061	2.64457	2.71398	2.72799	2.72554	2.6411	2.79404	2.87696	2.86692	2.77899	2.72796	2.66267	2.73557	2.79593	2.83076	2.83343	2.66013	2.76995	2.79796	2.69991	2.70145	2.67925	2.79625	2.77338	2.70688	2.74801	2.82491	2.76068
hsa-miR-3140-3p		2.60717	2.63115	2.66985	2.59809	2.65191	2.54453	2.63151	2.67265	2.65686	2.65263	2.62519	2.58853	2.61527	2.60737	2.66467	2.67964	2.55045	2.64235	2.67094	2.64709	2.54003	2.51351	2.56949	2.63207	2.62146	2.61062	2.62834	2.59585	2.56384	2.61474	2.62549	2.63732	2.56852	2.56221	2.62547	2.58462	2.58137	2.61064	2.57712	2.6119
hsa-miR-3140-5p		2.61331	2.6459	2.70607	2.66971	2.66863	2.68062	2.6749	2.63746	2.65841	2.64803	2.65733	2.63613	2.5906	2.6728	2.63038	2.69285	2.61326	2.60267	2.62449	2.62416	2.69106	2.62352	2.67711	2.61047	2.61954	2.62889	2.6853	2.64278	2.65133	2.64829	2.63288	2.59945	2.66911	2.65469	2.5597	2.60822	2.68229	2.63282	2.65435	2.6014
hsa-miR-3141		3.17256	2.96954	3.00044	2.82748	2.94352	2.95522	2.87649	3.49577	2.96056	3.14335	4.31679	3.64633	3.2114	3.23647	3.52014	3.05555	3.31273	3.40254	3.23862	3.30239	3.06254	3.12939	3.18835	3.3596	3.87104	3.15725	3.14972	3.58618	4.04377	3.31036	3.46478	3.40031	3.24855	3.22821	3.26501	3.2891	3.4684	3.25526	3.09358	3.24449
hsa-miR-3142		2.58124	2.57061	2.65989	2.60577	2.61305	2.66423	2.68311	2.61765	2.65794	2.67038	2.55493	2.56352	2.56509	2.61657	2.60343	2.6008	2.64989	2.64641	2.60641	2.57675	2.58895	2.63243	2.62168	2.59774	2.59225	2.66558	2.62433	2.54651	2.58591	2.60849	2.62301	2.60355	2.56993	2.60703	2.59859	2.60996	2.57479	2.65994	2.62122	2.65238
hsa-miR-3143		2.64519	2.65007	2.70829	2.64519	2.65781	2.63273	2.64827	2.66605	2.63212	2.58073	2.58826	2.59223	2.62446	2.64706	2.61535	2.66489	2.6167	2.5533	2.66333	2.61264	2.65275	2.56149	2.57336	2.67197	2.53751	2.61877	2.57465	2.57622	2.6056	2.53818	2.60083	2.57182	2.59886	2.61761	2.6511	2.59698	2.63678	2.61051	2.64808	2.64353
hsa-miR-3144-3p		2.57781	2.6776	2.71423	2.65728	2.63679	2.71079	2.61069	2.71971	2.65899	2.65577	2.70307	2.70674	2.61828	2.60821	2.60812	2.61682	2.67386	2.61464	2.64875	2.577	2.67078	2.69357	2.68862	2.65242	2.62159	2.68509	2.63334	2.63643	2.67612	2.63988	2.64521	2.7269	2.68041	2.62059	2.72004	2.62374	2.6445	2.67178	2.67538	2.70942
hsa-miR-3144-5p		2.62336	2.60128	2.52717	2.60088	2.57566	2.58526	2.54159	2.57196	2.56962	2.59609	2.50172	2.55696	2.55223	2.61791	2.64963	2.68558	2.58902	2.62029	2.59996	2.63232	2.60064	2.60076	2.52103	2.60626	2.60253	2.56307	2.5698	2.57966	2.5603	2.52675	2.55304	2.56127	2.52603	2.53558	2.60147	2.66418	2.66261	2.60297	2.59965	2.54191
hsa-miR-3145-3p		2.72208	2.63814	2.69348	2.6932	2.66008	2.72926	2.63673	2.62236	2.61018	2.67308	2.65119	2.64338	2.67327	2.6875	2.69366	2.70095	2.69456	2.73417	2.72085	2.70231	2.65515	2.62204	2.63704	2.66734	2.60587	2.62234	2.6287	2.62338	2.6892	2.63527	2.65702	2.7397	2.58312	2.62705	2.57621	2.64273	2.55818	2.60795	2.58754	2.68416
hsa-miR-3145-5p		2.6129	2.63528	2.6552	2.62005	2.65641	2.58396	2.63377	2.63173	2.69273	2.59073	2.62839	2.61828	2.62932	2.63375	2.59185	2.64576	2.57125	2.6069	2.61685	2.57009	2.68011	2.65498	2.55013	2.6027	2.60103	2.64672	2.62907	2.60055	2.56917	2.62309	2.59259	2.52924	2.6206	2.60809	2.61961	2.56851	2.53695	2.58383	2.59721	2.56713
hsa-miR-3146		2.60168	2.62775	2.59253	2.55381	2.5813	2.54374	2.55003	2.53898	2.58192	2.52897	2.55733	2.59652	2.53155	2.54576	2.60632	2.67276	2.59431	2.64077	2.67889	2.62216	2.49376	2.6092	2.52496	2.54956	2.60317	2.5291	2.53969	2.57601	2.56652	2.54406	2.57001	2.58924	2.53887	2.59248	2.53423	2.5624	2.5759	2.54335	2.59106	2.58213
hsa-miR-3147		2.68647	2.63119	2.66932	2.56815	2.58519	2.60086	2.54531	2.61366	2.68616	2.5772	2.71956	2.68008	2.59165	2.61614	2.69794	2.72204	2.74872	2.71142	2.74711	2.65186	2.62528	2.59223	2.59308	2.60878	2.65955	2.58392	2.61807	2.71626	2.76709	2.63902	2.6609	2.61077	2.61249	2.57847	2.58387	2.67877	2.63828	2.68486	2.5829	2.70663
hsa-miR-3148		2.66817	2.61942	2.6756	2.60813	2.64071	2.62182	2.70838	2.65138	2.6726	2.67004	2.5898	2.57266	2.65206	2.65917	2.6803	2.76484	2.68023	2.68462	2.66811	2.67084	2.53747	2.58056	2.74393	2.65345	2.63909	2.63406	2.63017	2.63404	3.87259	2.67586	2.62697	2.64867	2.67698	2.68889	2.59319	2.64994	2.57329	2.5947	2.69171	2.65944
hsa-miR-3149		2.7278	2.60613	2.71864	2.69149	2.73159	2.6829	2.77136	2.77607	2.68363	2.69232	2.65977	2.68215	2.6998	2.73197	2.73581	2.98435	2.71925	2.67063	2.6884	2.79561	2.67955	2.75365	2.74377	2.8406	2.66668	2.77579	2.68636	2.6516	5.06608	2.77834	2.61439	2.7268	2.62349	2.74393	2.6418	2.68461	2.70641	2.68366	2.76007	2.67066
hsa-miR-3150a-3p		2.5905	2.55667	2.51158	2.5973	2.48794	2.58555	2.58748	2.54989	2.55901	2.57801	2.55429	2.57057	2.52923	2.52777	2.58998	2.57117	2.64071	2.58967	2.56111	2.66578	2.57739	2.60092	2.55498	2.54623	2.53679	2.49561	2.57022	2.47873	2.53139	2.55485	2.58316	2.55816	2.56925	2.56666	2.57294	2.59689	2.59465	2.50951	2.5836	2.54914
hsa-miR-3150a-5p		2.54235	2.67053	2.58224	2.64313	2.58204	2.53542	2.62635	2.64458	2.65889	2.68427	2.58276	2.56424	2.63881	2.57912	2.57329	2.61209	2.5301	2.61137	2.62362	2.53571	2.53323	2.49311	2.5853	2.64743	2.56185	2.61232	2.55857	2.54271	2.56035	2.60923	2.56506	2.56783	2.53174	2.52217	2.58953	2.59512	2.60506	2.6273	2.56359	2.62351
hsa-miR-3150b-3p		2.59556	2.53831	2.60762	2.54465	2.60718	2.53152	2.58372	2.58413	2.61942	2.59019	2.52847	2.58298	2.63796	2.63655	2.56256	2.62341	2.62764	2.63253	2.68331	2.62478	2.55027	2.59958	2.5165	2.59178	2.60111	2.56147	2.62467	2.59342	2.5983	2.57867	2.64155	2.62701	2.60058	2.58302	2.5546	2.59881	2.59386	2.59028	2.62488	2.60484
hsa-miR-3150b-5p		2.5489	2.89755	2.83656	2.86122	2.95541	2.8021	2.83471	2.93541	2.74712	2.86968	2.86614	2.88299	2.88664	2.86513	2.64127	2.59122	2.5987	2.5644	2.59658	2.56675	2.83794	2.9243	2.80843	2.90928	3.00612	2.91878	2.8899	2.78902	2.98254	2.94862	2.95175	2.82183	2.8756	2.89091	2.95718	2.83916	2.83778	2.8809	2.91314	2.81187
hsa-miR-3151-3p		2.65901	2.88158	3.00788	2.9137	2.77559	2.84863	2.86633	3.06471	2.90574	2.80851	2.90402	2.80328	2.90393	2.87444	2.6895	2.69783	2.68002	2.69451	2.61241	2.66307	2.86413	2.91869	2.85956	2.90883	2.91363	2.96075	2.9849	2.87998	3.1293	2.93251	2.85172	2.84599	2.9688	2.89258	2.93727	2.83247	2.92425	2.9455	2.87099	2.85172
hsa-miR-3151-5p		2.61409	2.53082	2.60227	2.52412	2.51388	2.53534	2.52588	2.54652	2.56404	2.54051	2.55934	2.54796	2.529	2.54614	2.5978	2.561	2.64118	2.6111	2.61601	2.6136	2.58441	2.59005	2.53939	2.57055	2.55872	2.52407	2.53099	2.55281	2.57352	2.50982	2.56495	2.50491	2.54018	2.53225	2.53612	2.61736	2.58993	2.54071	2.48103	2.59619
hsa-miR-3152-3p		2.64376	2.63251	2.84756	2.71157	2.6816	2.6509	2.71412	2.65612	2.55778	2.66587	2.59982	2.54336	2.57843	2.56309	2.6492	2.64731	2.67815	2.64649	2.6421	2.6199	2.64631	2.58404	2.60098	2.56602	2.58892	2.60236	2.62935	2.56732	2.65494	2.56587	2.58711	2.5695	2.58339	2.61221	2.66967	2.60081	2.57989	2.59648	2.55757	2.52051
hsa-miR-3152-5p		2.60222	2.66559	2.6041	2.65464	2.63675	2.66363	2.61163	2.6553	2.63188	2.65859	2.60971	2.58189	2.61547	2.5924	2.59612	2.59146	2.61324	2.54849	2.60339	2.57236	2.6691	2.67613	2.61988	2.67252	2.6497	2.65673	2.60454	2.57108	2.62053	2.60216	2.60451	2.62882	2.57533	2.6328	2.67811	2.55168	2.55083	2.65032	2.63051	2.58061
hsa-miR-3153		2.59167	2.57465	2.55811	2.5982	2.642	2.59718	2.58102	2.61677	2.57635	2.59808	2.56916	2.57627	2.54987	2.56894	2.61268	2.60226	2.6689	2.58692	2.61655	2.63448	2.59336	2.56241	2.57641	2.51244	2.58762	2.57603	2.64464	2.58781	2.59632	2.55592	2.58714	2.55579	2.58881	2.56592	2.60926	2.54265	2.65331	2.58441	2.59348	2.56331
hsa-miR-3154		2.76998	2.63044	2.58613	2.57532	2.6317	2.64499	2.63675	2.66277	2.68894	2.6234	2.6574	2.66388	2.72303	2.69379	2.80863	2.75032	2.72737	2.72026	2.72069	2.78338	2.61946	2.66581	2.69048	2.65715	2.74453	2.71114	2.70471	2.77065	2.70348	2.62391	2.71183	2.71173	2.75277	2.67729	2.69764	2.70465	2.74593	2.78367	2.71366	2.67418
hsa-miR-3155a		2.58523	2.5709	2.60541	2.62783	2.60994	2.62971	2.59664	2.67802	2.57555	2.56261	2.55027	2.55867	2.61107	2.62806	2.64839	2.61676	2.60104	2.6357	2.58805	2.61351	2.61028	2.58415	2.60346	2.57459	2.5873	2.61061	2.55832	2.64044	2.64991	2.57444	2.61854	2.60202	2.57978	2.62091	2.60176	2.58376	2.56788	2.55723	2.61429	2.56897
hsa-miR-3155b		2.59641	2.60199	2.58375	2.64003	2.58252	2.55957	2.54442	2.59779	2.49904	2.57868	2.54466	2.54652	2.55209	2.56943	2.55462	2.59179	2.56575	2.56524	2.62915	2.59061	2.56568	2.57123	2.50585	2.57602	2.55503	2.51275	2.53187	2.5484	2.53143	2.52419	2.54302	2.52601	2.60311	2.54595	2.54193	2.5432	2.52084	2.58556	2.57262	2.55063
hsa-miR-3156-3p		2.67671	2.65897	2.71387	2.68365	2.67706	2.73829	2.63026	2.64507	2.65878	2.67581	2.65376	2.68056	2.62674	2.67478	2.64162	2.58601	2.69774	2.62508	2.6418	2.63695	2.72689	2.67161	2.74083	2.65619	2.67258	2.7605	2.67223	2.61871	2.64733	2.68876	2.7323	2.75514	2.67016	2.7283	2.65121	2.70288	2.65317	2.72149	2.68758	2.59949
hsa-miR-3156-5p		3.12074	2.87181	2.71766	2.94622	2.97066	2.74484	2.75671	2.68419	2.79776	2.97334	2.96485	2.99962	3.13948	3.02548	3.391	3.54342	3.23301	3.15427	3.23779	3.41789	3.05215	2.99843	3.31805	3.65731	2.91508	3.00517	3.05266	3.29986	3.1208	3.05522	3.17227	3.1566	2.91796	3.04319	3.00141	3.13452	3.09216	3.06028	3.11345	3.1947
hsa-miR-3157-3p		2.62325	2.59693	2.58501	2.60375	2.60988	2.57626	2.61971	2.55834	2.5952	2.6008	2.57233	2.56671	2.51983	2.56034	2.61738	2.58354	2.62826	2.57384	2.58686	2.5201	2.6117	2.60498	2.52238	2.56898	2.57525	2.51008	2.54657	2.58718	2.60657	2.57145	2.54924	2.52334	2.56839	2.53324	2.58508	2.57315	2.58526	2.58075	2.57133	2.59819
hsa-miR-3157-5p		2.57315	2.64186	2.65765	2.60721	2.61961	2.66978	2.57604	2.56184	2.66787	2.60062	2.52682	2.53883	2.63122	2.54202	2.6174	2.68561	2.67207	2.59387	2.72517	2.59138	2.57505	2.58638	2.6205	2.61946	2.61276	2.68022	2.57916	2.54859	2.56772	2.62544	2.62459	2.60975	2.63555	2.62901	2.61536	2.64478	2.62453	2.54673	2.62	2.58713
hsa-miR-3158-3p		2.59588	2.57077	2.59064	2.5553	2.59712	2.64944	2.65682	2.61675	2.72555	2.61349	2.54965	2.60278	2.5732	2.57364	2.65364	2.5832	2.57304	2.54787	2.55234	2.59859	2.62184	2.63223	2.70759	2.58847	2.64583	2.68272	2.65249	2.56094	2.65292	2.5817	2.62664	2.56225	2.63838	2.60267	2.58964	2.5361	2.58522	2.59109	2.55777	2.60758
hsa-miR-3158-5p		2.62357	2.67899	2.60795	2.61706	2.56448	2.59454	2.54443	2.62595	2.57369	2.60686	2.5652	2.56168	2.57213	2.57796	2.61613	2.53715	2.67814	2.61106	2.70721	2.64592	2.63094	2.5382	2.54102	2.55548	2.6945	2.64301	2.6117	2.55582	2.56236	2.65157	2.62178	2.55485	2.60703	2.67212	2.66008	2.61041	2.63145	2.62785	2.62217	2.60392
hsa-miR-3159		2.53001	2.54297	2.56991	2.56175	2.54514	2.59084	2.51022	2.5117	2.58206	2.59005	2.52897	2.58175	2.59308	2.55062	2.66012	2.58248	2.62613	2.59005	2.56973	2.52277	2.50876	2.52767	2.58546	2.55898	2.56186	2.58669	2.55381	2.54326	2.53257	2.52233	2.52214	2.52201	2.55816	2.53955	2.61434	2.57212	2.55155	2.54389	2.53555	2.55815
hsa-miR-31-5p		4.83474	4.12004	2.68328	5.35703	5.35663	4.33768	4.8642	2.93215	4.89983	4.7589	4.60897	4.17907	4.52141	3.58627	4.02858	3.62858	4.38439	3.40121	4.63167	4.97492	4.57659	4.70918	2.70822	3.10603	4.14022	4.38128	5.12965	4.57226	2.61481	3.62185	4.48165	3.95222	3.33327	3.7545	4.63706	4.52663	4.44223	4.09642	5.00624	4.16927
hsa-miR-3160-3p		2.61803	2.5224	2.6178	2.50961	2.58637	2.65021	2.56736	2.55807	2.57104	2.55234	2.53392	2.54071	2.54983	2.5388	2.59142	2.59076	2.60487	2.57103	2.62281	2.61268	2.54553	2.58735	2.62149	2.58527	2.54296	2.56076	2.59166	2.53288	2.59103	2.55848	2.59896	2.55393	2.52639	2.57011	2.53558	2.59162	2.57696	2.58106	2.58085	2.56947
hsa-miR-3160-5p		2.57498	2.71862	2.6403	2.64285	2.63497	2.68554	2.62767	2.61653	2.61526	2.71787	2.64626	2.6015	2.64685	2.65799	2.53539	2.54223	2.59919	2.65124	2.55042	2.57451	2.7554	2.63737	2.69826	2.72521	2.62203	2.66603	2.64619	2.66131	2.67549	2.61274	2.59944	2.63803	2.68783	2.64776	2.61264	2.62698	2.65178	2.65617	2.58729	2.59487
hsa-miR-3161		2.61855	2.65741	2.62338	2.60228	2.5766	2.59652	2.59227	2.6198	2.59074	2.63034	2.58643	2.61011	2.58124	2.65189	2.6429	2.58631	2.60954	2.64105	2.60303	2.60829	2.59694	2.58523	2.61734	2.58797	2.63547	2.61074	2.64136	2.61508	2.57573	2.5651	2.61412	2.64715	2.6098	2.66254	2.61767	2.59794	2.57317	2.64242	2.62718	2.61262
hsa-miR-3162-3p		3.64629	3.47524	5.53935	4.11067	3.91833	3.81001	3.90709	4.73633	3.61206	3.54927	3.60641	3.3382	3.54071	3.43303	3.74381	3.83848	3.43614	3.19737	3.14821	3.35029	3.55695	3.68694	4.07635	4.09438	3.40404	3.59435	3.85299	3.32062	4.66258	3.66782	3.5562	3.32972	3.54349	3.7717	3.68938	3.40925	3.44176	3.60818	3.54337	3.53808
hsa-miR-3162-5p		5.63209	5.43985	6.92631	5.60212	6.03004	5.79597	6.08062	6.78712	6.10888	5.74555	6.39725	6.09886	6.12138	6.01907	6.0333	6.19731	5.69409	5.76764	5.90442	5.8507	5.8506	5.84974	5.98656	5.93388	6.33667	6.01837	6.2393	6.36788	6.65259	6.0319	5.74009	5.58939	5.98768	5.86212	5.86768	6.365	5.94603	5.82668	5.31524	5.79251
hsa-miR-3163		2.78724	2.63719	2.57785	2.56224	2.67762	2.58377	2.65078	2.59673	2.56918	2.61264	2.5431	2.67587	2.57848	2.62811	2.63923	2.67432	2.74446	2.62314	2.64261	2.65162	2.59645	2.59475	2.55079	2.59025	2.6371	2.59647	2.59796	2.65289	2.60818	2.67996	2.61823	2.65184	2.597	2.60767	2.56947	2.68424	2.6153	2.58758	2.58114	2.59351
hsa-miR-3164		2.66017	2.6084	2.67622	2.62651	2.64612	2.67006	2.6736	2.60868	2.60392	2.65133	2.67522	2.72162	2.6633	2.62545	2.6476	2.62186	2.79841	2.61392	2.68468	2.7398	2.63931	2.6551	2.66016	2.6174	2.63688	2.57405	2.60397	2.60778	2.69573	2.6354	2.67941	2.63489	2.70686	2.64176	2.62237	2.5972	2.65636	2.61814	2.69106	2.60286
hsa-miR-3165		2.64435	2.61133	2.62214	2.60708	2.56599	2.59637	2.64438	2.58876	2.57783	2.62329	2.5789	2.6235	2.55746	2.54989	2.59845	2.58147	2.62884	2.63305	2.62698	2.66047	2.65898	2.61305	2.60431	2.60758	2.51414	2.54853	2.59363	2.57629	2.60695	2.58665	2.55998	2.65091	2.55502	2.54703	2.57154	2.60316	2.51709	2.5963	2.61806	2.53772
hsa-miR-3166		2.59358	2.60105	2.64493	2.66159	2.62687	2.60317	2.65257	2.67722	2.64404	2.58781	2.63065	2.66827	2.61838	2.6135	2.6762	2.64195	2.64052	2.70069	2.58495	2.57989	2.63601	2.65118	2.6261	2.68122	2.64318	2.63264	2.64457	2.68751	2.60848	2.5748	2.62901	2.59814	2.61314	2.62594	2.58477	2.62915	2.64769	2.6711	2.62277	2.66468
hsa-miR-3167		2.62428	2.5637	2.68244	2.62693	2.64349	2.62511	2.58922	2.67726	2.67081	2.60014	2.53385	2.63067	2.68453	2.61901	2.67016	2.6765	2.71903	2.64521	2.69253	2.58719	2.61768	2.65692	2.65562	2.63177	2.64972	2.67289	2.66713	2.59204	2.59929	2.56331	2.61917	2.57359	2.62011	2.58044	2.65101	2.60623	2.61653	2.64702	2.52461	2.68262
hsa-miR-3168		2.61165	2.62193	2.67252	2.5591	2.57044	2.6277	2.56943	2.57275	2.66953	2.62105	2.60378	2.56612	2.62687	2.6059	2.57387	2.58373	2.58902	2.56381	2.61964	2.70135	2.54915	2.62718	2.59998	2.52856	2.66451	2.63646	2.60778	2.58255	2.60414	2.57746	2.56355	2.56438	2.58527	2.57324	2.59164	2.55457	2.56568	2.55513	2.58534	2.52035
hsa-miR-3169		2.65302	2.65301	2.57751	2.60413	2.54945	2.60986	2.5731	2.598	2.56593	2.55113	2.56168	2.52246	2.5576	2.51251	2.69221	2.66004	2.64543	2.65368	2.58824	2.61497	2.55531	2.54421	2.57761	2.58315	2.52211	2.63	2.55352	2.5483	2.58255	2.51282	2.59633	2.52418	2.57727	2.59804	2.60756	2.52336	2.54956	2.55629	2.53018	2.55624
hsa-miR-3170		2.55101	2.53815	2.55978	2.52517	2.51504	2.5135	2.56219	2.54214	2.53953	2.541	2.59723	2.52182	2.55171	2.58774	2.54253	2.58903	2.60045	2.66809	2.52725	2.63028	2.54349	2.50659	2.54366	2.60031	2.50643	2.52802	2.52259	2.53898	2.73353	2.57381	2.49618	2.55375	2.55813	2.51347	2.53154	2.59513	2.49643	2.48657	2.57538	2.52693
hsa-miR-3171		2.73544	2.68371	2.76572	2.72687	2.79415	2.79769	2.765	2.68167	2.73415	2.72909	2.77505	2.70902	2.6597	2.79401	2.74857	2.80781	2.73222	2.65826	2.6415	2.64274	2.81572	2.75258	2.72804	2.70354	2.69876	2.73813	2.70371	2.73716	2.78041	2.70409	2.71639	2.73994	2.73625	2.72668	2.75181	2.65889	2.7068	2.78827	2.707	2.72769
hsa-miR-3173-3p		2.61016	2.55644	2.51633	2.52473	2.58966	2.57481	2.53935	2.55885	2.55725	2.62778	2.58309	2.53279	2.57346	2.6416	2.60687	2.55792	2.58046	2.74709	2.5989	2.68482	2.58878	2.55239	2.54333	2.58294	2.61986	2.5728	2.61546	2.75031	2.63256	2.66325	2.59714	2.48845	2.6476	2.73662	2.64048	2.5877	2.71638	2.58676	2.57871	2.64032
hsa-miR-3173-5p		2.59322	2.75877	2.79864	2.75303	2.63225	2.7382	2.75192	2.75296	2.84903	2.71515	2.75473	2.75147	2.70319	2.7344	2.74378	2.66108	2.68192	2.64744	2.65646	2.63985	2.6907	2.71415	2.77517	2.76852	2.76228	2.73733	2.75995	2.75465	2.7135	2.7326	2.72373	2.78053	2.7408	2.74985	2.65654	2.70939	2.69469	2.72327	2.66372	2.7587
hsa-miR-3174		2.63758	2.63563	2.63398	2.60269	2.72437	2.58149	2.62434	2.68166	2.62401	2.59903	2.57109	2.62047	2.66813	2.6685	2.69716	2.64845	2.82379	2.70274	2.70209	2.68615	2.69673	2.66875	2.67062	2.6857	2.66877	2.66773	2.59685	2.59921	2.57997	2.62357	2.65049	2.62034	2.64522	2.65906	2.66621	2.61362	2.67991	2.63101	2.67337	2.627
hsa-miR-3175		2.66938	2.53577	2.54456	2.57792	2.54233	2.55193	2.59337	2.54041	2.51026	2.55868	2.49166	2.54669	2.55005	2.56974	2.6338	2.60098	2.65278	2.58817	2.57641	2.65374	2.50398	2.56549	2.52899	2.53521	2.52759	2.5436	2.59533	2.49288	2.54626	2.58324	2.50058	2.52171	2.48609	2.53003	2.53787	2.57592	2.57124	2.54615	2.51608	2.5179
hsa-miR-3176		2.56913	2.62414	2.58705	2.59861	2.59526	2.62519	2.59135	2.58876	2.64674	2.58934	2.55528	2.62667	2.71342	2.68377	2.59973	2.65516	2.63252	2.6685	2.60165	2.63378	2.6563	2.60831	2.63446	2.69924	2.6036	2.60751	2.6186	2.63154	2.62055	2.59804	2.59369	2.65301	2.6289	2.60018	2.61722	2.65938	2.64128	2.62086	2.70696	2.63456
hsa-miR-3177-3p		2.58331	2.61393	2.54812	2.55998	2.58349	2.56466	2.57948	2.61452	2.6076	2.49768	2.62338	2.53093	2.56768	2.6563	2.58179	2.59559	2.6001	2.58251	2.57163	2.56407	2.56831	2.57869	2.58874	2.57402	2.55311	2.63711	2.67238	2.58981	2.66951	2.59893	2.63217	2.56246	2.63121	2.5921	2.6997	2.56757	2.67914	2.6004	2.56341	2.53618
hsa-miR-3177-5p		2.58614	2.6219	2.50955	2.53998	2.50767	2.60879	2.55494	2.54337	2.59023	2.53442	2.49813	2.53731	2.48385	2.5411	2.61478	2.5338	2.52731	2.58337	2.52881	2.51815	2.50514	2.50875	2.58417	2.48616	2.54026	2.54579	2.51482	2.55006	2.52724	2.5178	2.55409	2.53041	2.5104	2.52909	2.5125	2.476	2.51712	2.47756	2.48863	2.56632
hsa-miR-3178		2.53214	2.51569	2.53148	2.51724	2.53306	2.51162	2.4891	2.48324	2.46544	2.47913	2.46975	2.46342	2.55867	2.52869	2.55799	2.54265	2.61036	2.58342	2.55654	2.51097	2.54458	2.51281	2.52235	2.52157	2.55244	2.53212	2.53413	2.50325	2.49455	2.45789	2.53476	2.4696	2.52019	2.49899	2.5083	2.51196	2.50521	2.52673	2.53112	2.59557
hsa-miR-3179		2.72558	2.6199	2.64361	2.68168	2.55124	2.58833	2.62962	2.62405	2.62577	2.64309	2.63565	2.58439	2.66047	2.6046	2.62406	2.85375	2.68576	2.62463	2.69002	2.58004	2.58955	2.59333	2.66937	2.68016	2.53934	2.56669	2.63439	2.63485	2.59986	2.61778	2.62035	2.62828	2.59535	2.6287	2.58938	2.63278	2.59335	2.63257	2.5934	2.61754
hsa-miR-3180		2.58316	2.54478	2.56379	2.51596	2.55638	2.48574	2.52837	2.53466	2.5431	2.49921	2.48099	2.43977	2.49036	2.48654	2.51422	2.49823	2.61711	2.54725	2.58078	2.55782	2.49121	2.51456	2.49109	2.52994	2.53494	2.54725	2.4826	2.45092	2.48199	2.52942	2.48602	2.46547	2.49933	2.49811	2.53732	2.52328	2.47957	2.49457	2.47489	2.48922
hsa-miR-3180-3p		2.64466	2.62517	2.55547	2.66511	2.60517	2.63458	2.60396	2.74893	2.68879	2.60602	2.59172	2.60848	2.64746	2.6353	2.6263	2.56444	2.62335	2.67604	2.61517	2.62968	2.60545	2.61196	2.54608	2.56515	2.67116	2.68707	2.69811	2.7983	2.60777	2.66693	2.66343	2.69884	2.75722	2.65626	2.76067	2.7447	2.7404	2.6679	2.74527	2.58444
hsa-miR-3180-5p		2.83182	3.0042	3.53696	3.11136	3.14934	3.01002	2.94606	3.17729	2.89797	2.91076	3.10036	2.93206	2.97753	2.9579	2.62033	2.61253	2.71321	2.7052	2.65743	2.70973	2.86289	3.01997	3.02023	3.05719	2.95041	2.99908	2.96964	2.88757	3.00077	2.98808	2.94641	2.90671	2.93936	2.96525	3.03767	2.90629	3.04464	3.05571	3.04575	2.97914
hsa-miR-3181		2.54015	2.51231	2.46188	2.52403	2.56404	2.50022	2.50023	2.53296	2.49793	2.53151	2.54661	2.53188	2.48555	2.49842	2.54038	2.53662	2.57133	2.56544	2.59661	2.57178	2.5256	2.48266	2.47837	2.46204	2.49471	2.54295	2.50275	2.47696	2.51006	2.53814	2.52981	2.46893	2.50595	2.50515	2.51757	2.49999	2.50144	2.50848	2.50079	2.50275
hsa-miR-3182		2.62784	2.64162	2.67227	2.63118	2.59486	2.61379	2.56146	2.60783	2.56867	2.62214	2.54068	2.58355	2.63493	2.59379	2.6157	2.63168	2.67465	2.69817	2.61607	2.67945	2.61312	2.57405	2.66668	2.58256	2.58925	2.58048	2.64246	2.61576	2.60695	2.6124	2.63326	2.67095	2.64162	2.6074	2.59475	2.6075	2.63473	2.60309	2.58772	2.6605
hsa-miR-3183		2.52747	2.46886	2.49769	2.55178	2.5021	2.46564	2.49072	2.54012	2.50686	2.49941	2.54858	2.49881	2.46724	2.51114	2.58625	2.61938	2.54219	2.593	2.54883	2.58989	2.52452	2.51704	2.48417	2.52058	2.51234	2.48345	2.48103	2.53046	2.46358	2.488	2.45782	2.52066	2.46326	2.49011	2.45915	2.49053	2.46104	2.53381	2.49536	2.49106
hsa-miR-3184-3p		2.64335	2.76698	2.72404	2.74693	2.7444	2.69326	2.71954	2.75119	2.72444	2.80009	2.78501	2.71193	2.73864	2.75232	2.57143	2.64594	2.56641	2.5592	2.59221	2.58216	2.7163	2.70177	2.73129	2.79387	2.71746	2.76058	2.76173	2.70365	2.77521	2.81801	2.71554	2.69605	2.7468	2.75306	2.74269	2.81008	2.73474	2.7292	2.73407	2.65824
hsa-miR-3184-5p		2.5941	2.54242	2.66121	2.59389	2.61379	2.62973	2.58286	2.60884	2.65826	2.64962	2.61864	2.54501	2.56149	2.59693	2.59681	2.6585	2.61229	2.61285	2.55995	2.58737	2.64209	2.57373	2.66308	2.63743	2.58207	2.59965	2.66066	2.57455	2.60339	2.6145	2.64714	2.6208	2.60308	2.64209	2.58194	2.60184	2.56999	2.56664	2.60924	2.57299
hsa-miR-3185		2.52997	2.57517	2.63328	2.52402	2.60436	2.58337	2.59544	2.63622	2.63461	2.57317	2.60838	2.61609	2.59021	2.57886	2.62736	2.54692	2.54692	2.5305	2.58258	2.54444	2.57129	2.53236	2.58257	2.61088	2.57868	2.58599	2.56505	2.55382	2.61769	2.52692	2.58518	2.55962	2.55332	2.62207	2.59584	2.55397	2.61785	2.57315	2.58344	2.57605
hsa-miR-3186-3p		2.71883	2.59264	2.69619	2.57006	2.54609	2.57837	2.58507	2.61823	2.58778	2.56844	2.56772	2.55026	2.60093	2.55569	2.63431	2.61198	2.63855	2.64647	2.58525	2.63638	2.56786	2.58497	2.65453	2.56892	2.50976	2.54408	2.59429	2.60133	2.63347	2.61757	2.62777	2.55258	2.61271	2.55485	2.5292	2.56089	2.58014	2.56744	2.61792	2.62414
hsa-miR-3186-5p		2.59934	2.60579	2.7008	2.63258	2.54026	2.67918	2.65251	2.65245	2.62433	2.58745	2.61745	2.63847	2.62648	2.62103	2.68479	2.5816	2.64174	2.57227	2.6341	2.63778	2.6649	2.57883	2.66378	2.57073	2.66795	2.60079	2.68369	2.54136	2.6361	2.63763	2.64754	2.63401	2.62666	2.64317	2.6068	2.61262	2.63731	2.66869	2.61182	2.59955
hsa-miR-3187-3p		2.55821	2.54547	2.48195	2.46828	2.47122	2.42786	2.55784	2.51388	2.53327	2.49917	2.53155	2.4766	2.53896	2.50649	2.59429	2.61421	2.57068	2.55035	2.55434	2.57255	2.53168	2.49513	2.50131	2.5192	2.48532	2.49676	2.51387	2.49545	2.48331	2.49382	2.47744	2.48136	2.4726	2.5184	2.48909	2.50011	2.48929	2.48452	2.47319	2.53648
hsa-miR-3187-5p		2.53119	2.60599	2.59338	2.58456	2.57121	2.56196	2.54154	2.60847	2.56162	2.56406	2.61668	2.59667	2.55743	2.56731	2.63992	2.60637	2.62817	2.62112	2.62626	2.60445	2.53678	2.61804	2.58362	2.57216	2.54401	2.55341	2.56327	2.54518	2.54615	2.53634	2.53269	2.51355	2.56255	2.53606	2.49597	2.60556	2.51398	2.6363	2.53116	2.54938
hsa-miR-3188		2.60915	2.64087	2.51374	2.53628	2.63686	2.60068	2.62559	2.52935	2.67498	2.65566	2.5899	2.60914	2.7452	2.61285	2.58789	2.63207	2.64156	2.8114	2.62528	2.70431	2.61016	2.6311	2.55161	2.59597	2.59836	2.63532	2.65793	2.80778	2.56795	2.67681	2.70309	2.65168	2.63854	2.63058	2.62652	2.8117	2.68931	2.58082	2.73162	2.69674
hsa-miR-3189-3p		2.61577	2.5504	2.57638	2.53128	2.55415	2.58112	2.64139	2.50364	2.57639	2.61998	2.61812	2.60869	2.55118	2.57794	2.69752	2.79517	2.64467	2.67219	2.64646	2.58347	2.56587	2.59734	2.64576	2.56249	2.62797	2.63371	2.5924	2.64088	2.77118	2.62562	2.57	2.55875	2.58168	2.5995	2.60474	2.59285	2.61017	2.61691	2.56251	2.71249
hsa-miR-3189-5p		2.5925	2.56842	2.51824	2.5419	2.51806	2.50043	2.55258	2.55809	2.56317	2.53971	2.53552	2.56222	2.54046	2.53287	2.58227	2.59381	2.63186	2.54565	2.56405	2.59687	2.52757	2.52501	2.59278	2.54147	2.57149	2.59563	2.51614	2.57357	2.59602	2.5154	2.57357	2.5839	2.57586	2.60267	2.55609	2.57867	2.57043	2.57432	2.57839	2.51099
hsa-miR-3190-3p		2.59772	2.57659	2.58544	2.56737	2.61359	2.62691	2.58404	2.56352	2.60475	2.55244	2.62544	2.57672	2.61974	2.57446	2.62483	2.62961	2.72925	2.70785	2.71579	2.64283	2.58802	2.54864	2.55879	2.59784	2.57132	2.64477	2.62083	2.60014	2.62381	2.56546	2.64819	2.63876	2.68894	2.58138	2.63297	2.54653	2.69619	2.58548	2.55807	2.56227
hsa-miR-3190-5p		2.62357	2.91684	3.28513	3.12076	3.15962	3.11695	3.23782	3.11183	2.92232	2.95492	3.06994	2.90863	2.94834	2.97084	2.5647	2.54449	2.56247	2.61975	2.54544	2.57453	2.91364	2.9999	3.13993	3.13556	3.02669	3.04247	3.00325	2.94283	3.21028	3.02912	3.04388	2.867	3.02734	3.17938	3.11166	2.96656	2.92988	3.11771	3.03033	2.92645
hsa-miR-3191-3p		2.51567	2.48298	2.53508	2.52237	2.52938	2.57828	2.52007	2.53513	2.52946	2.45819	2.51013	2.50799	2.48275	2.49807	2.56805	2.60249	2.62649	2.56284	2.56693	2.55415	2.52807	2.49064	2.52894	2.4658	2.49886	2.53816	2.49593	2.4962	2.47673	2.52351	2.56613	2.46623	2.50941	2.55515	2.45898	2.49144	2.50051	2.52325	2.55514	2.50807
hsa-miR-3191-5p		2.55837	2.64622	2.62685	2.60224	2.63526	2.58599	2.56288	2.64465	2.64639	2.62784	2.55461	2.60052	2.63056	2.6115	2.60185	2.56925	2.58352	2.5404	2.55498	2.59559	2.62334	2.70505	2.62401	2.61318	2.60486	2.61758	2.63852	2.60541	2.60103	2.67962	2.64666	2.64375	2.61724	2.6348	2.59223	2.58256	2.60589	2.53244	2.55672	2.6753
hsa-miR-3192-3p		2.6035	2.61105	2.64316	2.5358	2.54079	2.63606	2.62566	2.5812	2.62221	2.51729	2.61894	2.66798	2.58256	2.62849	2.59867	2.52391	2.57658	2.53693	2.5091	2.51671	2.61157	2.60101	2.6234	2.59311	2.59427	2.62834	2.64574	2.58138	2.69639	2.61863	2.6002	2.60389	2.5947	2.62586	2.60266	2.57596	2.57673	2.59364	2.61042	2.58757
hsa-miR-3192-5p		2.60614	2.60381	2.5757	2.60154	2.54254	2.61952	2.55697	2.56101	2.60311	2.60034	2.52194	2.55712	2.60522	2.5548	2.67309	2.63203	2.5985	2.63453	2.61794	2.64867	2.57749	2.58043	2.54091	2.61425	2.54628	2.55134	2.57069	2.61431	2.53999	2.49297	2.57393	2.56298	2.55129	2.56498	2.54132	2.56372	2.61342	2.5726	2.58373	2.63334
hsa-miR-3193		2.59581	2.6108	2.62074	2.59698	2.55555	2.54681	2.62432	2.47782	2.58653	2.60874	2.61955	2.59046	2.61066	2.60648	2.64737	2.70682	2.65915	2.67704	2.60212	2.65991	2.61864	2.62944	2.5878	2.59586	2.60683	2.61714	2.6074	2.58889	2.56656	2.59991	2.6308	2.62159	2.60108	2.59952	2.58681	2.61566	2.58549	2.65716	2.6842	2.5523
hsa-miR-3194-3p		2.59886	2.57882	2.56004	2.51972	2.58819	2.54502	2.54732	2.53984	2.54707	2.54781	2.55618	2.57493	2.47756	2.57613	2.61302	2.57868	2.61684	2.58925	2.54159	2.53077	2.57953	2.56949	2.58805	2.60318	2.54013	2.55153	2.55247	2.58543	2.60147	2.59627	2.49782	2.57077	2.49076	2.517	2.52582	2.53559	2.55933	2.59084	2.53822	2.50338
hsa-miR-3194-5p		2.68767	2.62519	2.55543	2.65591	2.65606	2.631	2.63828	2.65537	2.63787	2.70837	2.71273	2.6614	2.69893	2.62515	2.66107	2.62925	2.60004	2.68235	2.70862	2.70303	2.69694	2.70844	2.60996	2.68141	2.74354	2.6446	2.70823	2.80186	2.57741	2.68078	2.76672	2.69162	2.70217	2.75667	2.63728	2.75905	2.78003	2.78186	2.76025	2.69718
hsa-miR-3195		3.55168	3.11681	2.95266	3.24288	3.51393	3.69373	3.42519	2.83898	3.52745	3.83492	3.61045	3.48595	3.75315	3.3655	3.24005	2.85473	3.30032	3.77166	3.88292	4.2549	3.70701	3.80169	2.90299	3.31758	4.50416	3.70743	3.77274	4.13885	2.85372	4.28303	3.68918	3.5175	3.71617	3.78947	3.87165	3.79312	3.5708	3.90154	3.45971	3.59713
hsa-miR-3196		3.35966	3.3197	2.92427	3.08299	3.35682	3.42886	3.45539	4.19182	3.40438	3.41359	3.36701	3.33385	3.84367	3.67598	2.84706	2.72679	3.13785	3.70983	3.05456	3.39327	3.33788	3.31984	3.10074	3.1765	3.54095	3.5132	3.62228	3.71544	2.86656	3.66782	3.38885	3.15773	3.40187	3.49219	3.34419	3.67135	3.63445	3.3253	3.38143	3.17535
hsa-miR-3197		2.64842	2.61146	2.59936	2.54642	2.55412	2.61295	2.66416	2.6231	2.59421	2.5815	2.61795	2.54973	2.5398	2.61344	2.63028	2.64234	2.64221	2.54478	2.5786	2.63195	2.63621	2.69072	2.73263	2.65207	2.56626	2.62006	2.60872	2.6113	2.60971	2.65883	2.61893	2.59324	2.60904	2.59133	2.63382	2.60348	2.63129	2.65758	2.61967	2.5676
hsa-miR-3198		5.29712	4.42965	3.22921	5.40557	5.36571	4.60482	4.8527	3.12436	4.67136	4.69725	4.85592	4.81438	4.96521	4.48971	5.92508	5.84965	5.49094	4.75409	5.15046	5.16447	4.5199	4.64799	5.58563	5.83762	4.48568	4.74338	4.84709	4.71846	6.39835	4.69365	5.05906	4.70224	4.54436	5.11829	4.93468	4.90173	4.81413	5.10153	5.11471	5.03565
hsa-miR-3199		2.61222	2.62361	2.5915	2.57446	2.54749	2.62031	2.65222	2.51865	2.5764	2.6221	2.53069	2.64292	2.6202	2.59656	2.57624	2.59905	2.63724	2.60368	2.67481	2.61351	2.58664	2.58544	2.61185	2.59029	2.45637	2.57932	2.56818	2.51886	2.5864	2.55909	2.59792	2.64054	2.521	2.57777	2.58955	2.54647	2.56535	2.57347	2.57692	2.54643
hsa-miR-3200-3p		2.53834	2.61284	2.64446	2.56466	2.5068	2.60881	2.62154	2.58173	2.6262	2.66199	2.61297	2.56398	2.53609	2.55874	2.61594	2.54281	2.5929	2.56569	2.6682	2.61258	2.57058	2.60967	2.62185	2.55058	2.60734	2.61732	2.60928	2.6138	2.627	2.64205	2.66944	2.55374	2.59554	2.51643	2.59779	2.61619	2.55099	2.61274	2.58343	2.63253
hsa-miR-3200-5p		2.59201	2.52372	2.65063	2.59717	2.58598	2.50101	2.47682	2.50599	2.49456	2.60364	2.53842	2.53464	2.52775	2.51504	2.60255	2.60524	2.60932	2.68299	2.57301	2.6786	2.52983	2.53006	2.58174	2.51093	2.49244	2.53464	2.5085	2.51263	2.52073	2.53393	2.65655	2.50463	2.51065	2.48342	2.48964	2.57485	2.57492	2.55148	2.53828	2.55091
hsa-miR-3201		2.67024	2.56894	2.55544	2.59718	2.55038	2.58472	2.43705	2.58803	2.58942	2.50271	2.50211	2.52916	2.55761	2.47111	2.71598	2.63174	2.67785	2.5878	2.66831	2.63848	2.51021	2.48738	2.50822	2.52657	2.58905	2.59368	2.58218	2.52378	2.52774	2.48123	2.52782	2.48797	2.55306	2.55648	2.56938	2.51827	2.52949	2.50697	2.49211	2.53536
hsa-miR-3202		2.64968	2.62978	2.59368	2.58807	2.6449	2.615	2.63807	2.58177	2.71231	2.66703	2.73557	2.60556	2.62869	2.61736	2.65598	2.71605	2.74955	2.73917	2.7419	2.65821	2.62408	2.59971	2.68141	2.70705	2.73983	2.63364	2.69509	2.66925	2.70919	2.70912	2.70114	2.70246	2.68748	2.69602	2.66758	2.68436	2.75952	2.67237	2.6668	2.68991
hsa-miR-320a		6.30341	5.93858	5.16725	6.4153	5.78162	5.91613	6.05084	5.69703	5.92662	6.90439	5.08031	5.4271	5.54851	5.85112	6.57001	6.76563	6.33545	5.61294	5.60924	5.6114	5.84457	5.73794	6.70085	5.87281	5.46419	5.67552	5.97713	5.18473	5.41023	5.37466	5.93093	5.67973	5.57735	5.48154	5.49889	5.65014	5.50532	5.45796	5.64654	6.2119
hsa-miR-320b		7.23914	7.00469	7.12038	7.35288	6.7751	7.03918	7.10253	7.02746	6.94332	7.74182	6.34194	6.50714	6.49184	6.77176	7.46833	7.52282	7.24467	6.49513	6.65555	6.64872	6.72451	6.72749	7.78493	7.04704	6.57351	6.62875	6.86302	6.22891	7.5855	6.42262	6.74443	6.49948	6.58625	6.59464	6.51352	6.46925	6.54896	6.53268	6.5912	7.15455
hsa-miR-320c		6.46406	6.10174	6.24044	6.44969	5.92036	6.06129	6.1562	6.16157	6.13762	6.78299	5.78372	5.86604	5.78665	6.13191	7.00927	7.23127	6.61371	5.81851	6.01376	5.88866	5.9529	6.09272	7.07839	6.35	6.03578	5.88315	6.12942	5.64924	7.32167	5.70024	5.99388	5.79234	5.77798	5.88452	5.81034	5.81188	5.91721	5.85036	5.88735	6.39651
hsa-miR-320d		7.62299	7.35658	8.29724	7.7408	7.20726	7.33293	7.49513	7.7674	7.31034	7.98102	6.86548	6.98794	6.99855	7.33371	8.09273	8.30946	7.82144	6.97621	7.19175	7.13338	7.06522	7.17343	8.26573	7.54022	7.05438	7.0301	7.32597	6.81529	8.83056	6.77431	7.21228	6.92971	7.0092	7.07138	7.06191	6.94678	7.04105	7.01049	7.11291	7.71334
hsa-miR-320e		7.245	6.73211	7.18165	7.20142	6.58262	6.83418	6.91973	6.98174	6.73883	7.49834	6.39359	6.4593	6.46918	6.70643	7.69117	7.70494	7.28764	6.46145	6.68107	6.60851	6.53865	6.62483	7.70236	6.98007	6.51931	6.52544	6.86728	6.21726	7.97561	6.28908	6.67468	6.46641	6.49179	6.5132	6.52773	6.4024	6.51268	6.47545	6.54381	7.08754
hsa-miR-323a-3p		2.65895	2.71822	2.66833	2.67729	2.71846	2.75622	2.79793	2.60418	2.69864	2.69945	2.68725	2.7408	2.71278	2.88504	2.64867	2.67744	2.80936	2.71682	2.69863	2.64112	2.77223	2.71564	2.77625	2.62441	2.62436	2.72676	2.71706	2.65396	2.623	2.71262	2.7092	2.75188	2.71953	2.68335	2.71444	2.6006	2.7336	2.7721	2.65213	2.72626
hsa-miR-323a-5p		2.5794	2.51392	2.53424	2.6092	2.59541	2.54663	2.51961	2.48698	2.47442	2.57103	2.55389	2.62897	2.49023	2.57761	2.63422	2.57685	2.55404	2.56581	2.5134	2.55413	2.5442	2.55515	2.53796	2.5442	2.45681	2.48813	2.55258	2.55911	2.52719	2.53861	2.54491	2.54365	2.47362	2.54274	2.55015	2.56684	2.57499	2.53349	2.53729	2.49199
hsa-miR-323b-3p		2.57377	2.55473	2.57463	2.5233	2.53963	2.46617	2.58111	2.52197	2.55362	2.57316	2.53368	2.57693	2.5375	2.5642	2.62282	2.46548	2.55614	2.57822	2.59072	2.52992	2.51979	2.54564	2.5291	2.50331	2.54763	2.50405	2.53972	2.53273	2.53738	2.5103	2.57175	2.53281	2.58719	2.53181	2.61394	2.53817	2.48239	2.4838	2.49787	2.48722
hsa-miR-323b-5p		2.60102	2.54844	2.61213	2.57097	2.523	2.57886	2.54482	2.63141	2.56602	2.60814	2.55185	2.56092	2.52898	2.55574	2.62332	2.58522	2.60722	2.64731	2.55117	2.63601	2.54048	2.54071	2.53337	2.51501	2.5898	2.58831	2.63321	2.55791	2.62535	2.56484	2.61992	2.54627	2.58657	2.50421	2.57906	2.64757	2.51351	2.53153	2.55517	2.60968
hsa-miR-32-3p		2.82233	2.72625	2.74867	2.66652	2.72252	2.73629	2.77332	2.74127	2.77467	2.72096	2.75126	2.74615	2.70118	2.73564	2.83423	2.79187	2.72056	2.59484	2.80366	2.73654	2.70263	2.73408	2.80681	2.78649	2.73063	2.79852	2.80488	2.7103	4.81567	2.8006	2.73195	2.74684	2.69415	2.67465	2.76029	2.66684	2.68945	2.71493	2.66515	2.82963
hsa-miR-324-3p		7.10329	6.9059	6.42651	7.51949	7.29208	7.34135	7.32873	6.46571	7.27024	7.62108	7.11367	7.08693	7.10907	7.03959	7.35114	7.32092	6.96655	6.98943	6.58794	6.76264	7.25558	7.17785	7.66629	7.65889	6.69545	7.38021	7.33115	7.17595	8.7794	7.20389	7.25901	7.22588	7.2195	7.48305	7.31385	7.34916	7.42667	7.37383	7.30494	7.24444
hsa-miR-324-5p		6.48199	6.48272	3.01786	6.45964	6.18482	6.46398	6.34691	4.1725	6.56178	6.43569	5.64673	6.12613	6.49518	6.48495	5.3916	5.19686	6.52517	6.77132	6.4878	6.28744	6.40306	6.42541	5.60296	5.71421	5.81414	6.39725	5.87766	5.9448	3.17402	6.11592	6.21708	6.95174	6.46753	6.27723	6.23557	6.08387	6.50875	6.14287	6.312	6.61774
hsa-miR-325		2.56983	2.58663	2.59582	2.5731	2.60934	2.57275	2.64156	2.59547	2.59973	2.57469	2.55806	2.57148	2.56316	2.58362	2.58847	2.64182	2.66651	2.59281	2.65352	2.65771	2.66989	2.63832	2.55736	2.59794	2.53443	2.58776	2.57083	2.62968	2.59722	2.531	2.5134	2.63204	2.52692	2.50934	2.56997	2.54707	2.6325	2.58593	2.60175	2.58589
hsa-miR-32-5p		2.69334	2.90098	2.60387	2.73637	2.70167	2.92442	2.74619	2.7855	3.03191	2.68492	3.45519	3.43017	4.21815	3.19559	2.96361	2.88654	2.98718	3.07825	3.11159	3.59771	3.41375	3.48732	2.70287	2.99603	3.07915	3.25351	3.16161	3.21359	2.64843	3.54635	3.05161	3.1066	3.26227	3.1893	3.16596	3.08212	3.04217	3.06442	3.43993	3.08688
hsa-miR-326		3.17259	2.97578	2.74428	2.8891	2.8109	3.06394	2.84654	2.82775	2.98536	2.82626	2.89985	3.02263	3.20722	3.21128	2.68388	2.71877	3.0726	3.04291	2.93153	2.94096	3.09697	3.03134	2.81011	2.71885	2.98002	2.98302	2.94189	2.79762	2.74162	3.05431	2.91643	3.24636	2.97475	2.89542	2.8536	2.80788	3.13251	2.88665	3.01273	3.11055
hsa-miR-328-3p		3.16	2.90651	2.81712	2.92993	2.87185	3.01961	2.89534	2.9564	2.96661	2.93818	2.92085	2.92007	2.96379	3.01248	2.69874	2.72319	2.99131	3.00016	3.14091	2.95581	2.97261	3.13388	2.89563	2.89466	2.85721	2.99581	2.88789	2.8597	3.09899	3.05038	2.9479	3.10268	2.94511	3.00579	2.94284	2.91336	2.98039	2.93938	2.9979	3.07216
hsa-miR-328-5p		2.9182	2.78888	2.7932	2.68572	2.75742	2.70577	2.71723	2.90014	2.89511	3.17798	3.34116	2.80908	2.95278	3.09778	3.19713	2.79864	2.85623	3.10246	2.85917	2.83476	2.98244	2.85371	2.79805	2.84945	4.13101	3.0078	2.75086	3.12981	2.74389	3.04566	2.97376	2.89242	2.97564	3.03648	2.88423	3.07613	3.06116	3.05426	2.85563	2.8136
hsa-miR-329-3p		2.75479	2.7335	2.81113	2.65983	2.66761	2.92817	2.85342	2.76146	2.81113	2.76848	2.73501	2.84601	2.77203	2.99231	2.6458	2.75777	2.77851	2.71418	2.70993	2.69526	2.73926	2.77615	2.83728	2.71495	2.81124	2.80835	2.77089	2.69332	2.75724	2.74027	2.75376	2.87916	2.76517	2.70953	2.7711	2.71952	2.77982	2.89078	2.6625	2.80911
hsa-miR-329-5p		2.75474	2.63216	2.77575	2.65999	2.68272	2.69892	2.70707	2.73816	2.68116	2.67451	2.67554	2.7427	2.69349	2.60435	2.67037	2.7071	2.59076	2.66338	2.60932	2.63994	2.67117	2.66252	2.69349	2.62141	2.69186	2.68366	2.66202	2.61862	2.68351	2.61492	2.69899	2.7027	2.65257	2.61665	2.67676	2.64063	2.64138	2.63529	2.72692	2.65753
hsa-miR-330-3p		3.72261	3.40338	2.65786	3.43189	3.31798	3.77897	3.32396	2.64228	3.5426	3.55167	3.14538	3.6163	3.48765	3.58857	3.93823	3.99915	3.70491	3.66782	3.85398	3.56483	3.51253	3.68368	3.83927	3.97951	3.05084	3.65069	3.33127	3.34942	2.7629	3.30167	3.47268	3.52242	3.5377	3.31487	3.42578	3.18505	3.39522	3.19361	3.60289	3.54056
hsa-miR-330-5p		2.68271	2.6943	2.69697	2.57192	2.5989	2.56833	2.614	2.64444	2.61353	2.61701	2.59609	2.65275	2.58538	2.61405	2.64426	2.54979	2.6059	2.54519	2.66033	2.58609	2.62441	2.64417	2.58068	2.58941	2.58785	2.62204	2.65721	2.59497	2.58237	2.59347	2.66605	2.58029	2.62142	2.5976	2.62641	2.61348	2.62585	2.59259	2.57921	2.51335
hsa-miR-331-3p		8.12316	8.01632	6.82663	8.1854	7.85543	8.12115	7.98261	7.38184	8.01165	8.04615	7.269	7.65579	7.80436	7.85124	7.46497	7.66728	8.15412	7.9493	7.69718	7.75342	7.70973	7.77183	7.82195	7.60158	7.28858	7.73568	7.66627	7.6948	6.53142	7.615	7.70316	8.15152	7.79701	7.88116	7.76456	7.66191	7.81524	7.85017	7.84018	8.07637
hsa-miR-331-5p		2.57781	2.49047	2.56898	2.53857	2.50568	2.527	2.59289	2.57478	2.56208	2.55482	2.52744	2.57669	2.57058	2.56565	2.5516	2.48976	2.59337	2.56053	2.573	2.55578	2.53879	2.59586	2.54493	2.53868	2.51274	2.56007	2.54434	2.50589	2.5926	2.58796	2.59402	2.5704	2.5756	2.55821	2.58032	2.55897	2.53805	2.51319	2.56051	2.54995
hsa-miR-335-3p		2.83204	2.82558	2.87329	2.78597	2.74549	2.79919	2.82662	2.85423	2.87358	2.80572	2.83242	2.83224	3.01473	2.84962	2.75482	2.73786	2.72729	2.79329	2.76738	2.68931	2.9652	2.91732	2.81831	2.93698	2.82954	2.89622	2.87599	2.8213	2.83726	2.90476	2.87922	3.17047	2.86888	2.76957	2.82345	2.84189	2.8229	2.80279	2.85233	2.8453
hsa-miR-335-5p		3.92782	3.94306	2.67033	3.40641	3.0711	3.79889	3.44478	2.81455	3.52552	3.2755	3.96865	4.34174	5.00779	4.48497	4.77471	4.9021	4.90826	4.29732	4.05764	4.50429	4.24937	3.91022	4.99784	4.08318	3.58288	3.83148	3.59406	3.52452	2.6383	4.01351	3.71095	4.39936	3.92238	3.46253	3.73707	3.34307	3.76147	3.5153	3.69987	3.82788
hsa-miR-337-3p		2.67413	2.85929	2.89243	2.82555	2.91727	2.87715	2.83042	2.89218	2.9372	2.879	2.83763	2.96516	2.89673	3.14725	2.70009	2.81176	2.78194	2.80915	2.67287	2.79937	2.81706	2.84587	2.84103	2.879	2.77204	2.78789	2.87983	2.77082	2.73189	2.87265	2.84772	3.0794	2.89287	2.80267	2.79897	2.8064	2.8887	2.93903	2.83943	2.90007
hsa-miR-337-5p		2.6798	2.73466	2.66697	2.68249	2.76257	3.00952	2.70685	2.59448	3.04265	2.81843	2.71935	3.03161	2.90478	3.49561	2.66427	2.91981	2.98466	3.11388	2.68933	2.77349	2.85239	2.74917	2.78425	2.69653	2.75643	2.8218	2.85781	2.75933	2.68774	2.75878	2.8067	3.26775	2.98301	2.66038	2.7159	2.63327	2.79456	3.08171	2.73044	3.12114
hsa-miR-338-3p		6.99095	7.09055	5.09971	6.94638	7.66472	7.53477	6.9695	5.11576	7.3132	5.99774	6.70319	7.57736	7.81469	6.82547	5.97925	5.97015	7.01745	7.91248	7.74083	7.29613	7.62416	8.50953	5.9213	7.58677	7.1185	8.04024	6.92988	8.94871	4.69614	7.58433	8.10195	8.2362	8.96485	8.16174	8.03696	7.37387	7.72079	7.78426	7.71458	7.5715
hsa-miR-338-5p		2.70549	2.64147	2.61477	2.57848	2.60779	2.61732	2.58103	2.62071	2.56795	2.57674	2.66546	2.66196	2.72406	2.64674	2.72749	2.63228	2.62776	2.62182	2.64303	2.73393	2.6111	2.68926	2.70078	2.73655	2.5812	2.62325	2.65116	2.66938	2.69985	2.69452	2.64269	2.65841	2.66517	2.6512	2.69248	2.6101	2.63395	2.68277	2.58892	2.61555
hsa-miR-339-3p		2.68189	2.79901	2.53609	2.62796	2.60576	2.79391	2.6992	2.48578	2.77868	2.88703	2.57348	2.69164	2.61879	2.78689	2.61106	2.61259	2.76689	2.72102	2.72187	2.73711	2.80069	2.72612	2.59901	2.52879	2.67602	2.79638	2.70624	2.65423	2.61857	2.66279	2.61536	2.80353	2.65808	2.61077	2.64082	2.61867	2.74433	2.70935	2.7788	2.73275
hsa-miR-339-5p		2.69987	2.67404	2.50575	2.6165	2.75377	2.7024	2.6721	2.51216	2.6162	2.75429	2.54205	2.61977	2.61407	2.69992	2.64088	2.5801	2.72072	2.67273	2.71964	2.69123	2.71829	2.77263	2.53326	2.47805	2.57282	2.83368	2.57809	2.59429	2.62729	2.64208	2.63385	2.74184	2.64499	2.63935	2.62657	2.64173	2.61074	2.7466	2.67323	2.65873
hsa-miR-33a-3p		2.56525	2.6073	2.58739	2.61701	2.588	2.59632	2.59168	2.53695	2.61776	2.60059	2.57936	2.66646	2.62692	2.60657	2.50597	2.55304	2.59421	2.57101	2.58362	2.61698	2.65434	2.59831	2.57682	2.63606	2.55836	2.60733	2.58665	2.534	2.67003	2.6288	2.62119	2.58079	2.56406	2.59723	2.61181	2.60057	2.59417	2.55963	2.57865	2.56124
hsa-miR-33a-5p		2.7595	2.80179	2.80103	2.88309	2.72015	2.70032	2.653	2.77755	2.94486	2.75407	3.00944	3.12143	3.66451	3.01366	2.75414	2.71489	2.79727	3.0144	2.99226	3.39773	3.0895	2.90075	2.70363	2.64926	2.77952	2.97298	2.86446	2.8583	2.63664	3.09196	2.85503	2.94027	2.9399	2.92514	2.87364	2.81619	2.91358	2.91224	3.09818	2.95992
hsa-miR-33b-3p		2.63302	3.13485	4.0208	3.53048	3.19819	3.1271	3.18852	3.28505	2.94438	3.1281	3.03586	2.94073	3.02661	3.03458	2.6334	2.61511	2.69708	2.71558	2.60906	2.69205	3.09063	3.10231	3.04481	3.26754	3.06558	3.02213	3.0063	3.09402	3.25747	3.14137	3.02905	3.01476	3.10552	3.13624	3.08087	3.09675	2.99766	3.19226	3.18307	2.97128
hsa-miR-33b-5p		2.64566	2.68805	2.67794	2.59677	2.71088	2.66635	2.61597	2.59104	2.57961	2.67955	2.58904	2.70078	2.67132	2.67441	2.61713	2.59457	2.6285	2.69588	2.53661	2.75968	2.56105	2.61012	2.62855	2.55579	2.57211	2.58641	2.66142	2.64961	2.60399	2.56009	2.55127	2.60999	2.55766	2.55508	2.65887	2.55217	2.53227	2.59208	2.67315	2.66749
hsa-miR-340-3p		5.45585	5.25925	3.59787	5.71823	5.49958	5.67979	5.3182	3.75284	5.57389	5.5196	5.23575	5.69848	5.68742	5.53083	4.18978	4.23988	5.19208	6.27597	6.03287	5.67357	5.90482	5.97687	4.17319	3.89412	5.25302	5.55377	5.30729	5.79158	2.84525	5.42291	5.51158	5.95546	5.88774	5.42077	5.84555	5.40743	5.58157	5.6944	5.55466	5.62059
hsa-miR-340-5p		4.92663	5.61583	3.44678	5.22861	5.44419	5.51849	5.04538	3.87766	5.987	4.94826	6.63529	6.83636	7.0896	6.76664	5.52464	5.69337	6.27196	6.74349	6.43744	6.5619	6.36599	6.51709	5.69783	6.25758	6.03672	6.27143	5.74127	6.5099	2.8578	6.56133	6.35667	6.74818	6.52383	6.26401	6.41291	5.70873	5.77663	6.27396	6.27805	5.67579
hsa-miR-342-3p		10.5474	10.2605	9.19006	10.5043	10.1461	10.2744	10.5955	9.1218	10.2794	10.1271	10.1715	10.0442	9.83789	9.57237	11.1844	11.0691	9.91849	9.77166	9.92821	9.78438	9.94184	9.78809	11.0203	10.7806	10.2949	10.3795	10.471	9.62045	9.32382	9.68226	9.82376	9.37536	9.23356	10.0788	10.2725	9.79347	10.0546	10.4517	10.0331	10.1253
hsa-miR-342-5p		7.11775	6.93761	5.02349	7.45363	7.11484	7.04088	7.40507	5.18739	6.77274	7.04642	6.56762	6.09892	6.33112	6.04806	6.96907	6.72189	6.5347	6.20215	6.41059	6.62269	6.16614	6.27958	6.03451	6.23574	6.67992	6.6818	7.16748	6.04869	4.57472	6.00661	6.17716	6.06515	5.47408	6.28848	6.7922	6.12804	6.31914	6.91299	6.79377	6.63937
hsa-miR-345-3p		2.69035	2.57326	2.62538	2.60429	2.58013	2.6421	2.5757	2.63618	2.63041	2.61546	2.72683	2.65174	2.6763	2.62609	2.65131	2.69363	2.69517	2.61075	2.6754	2.74009	2.68579	2.61067	2.58755	2.61011	2.71791	2.55022	2.59034	2.70266	2.73062	2.65116	2.59981	2.59874	2.65301	2.64945	2.61264	2.62464	2.64957	2.67564	2.66113	2.62353
hsa-miR-345-5p		2.64716	2.66783	2.59405	2.69966	2.63172	2.6815	2.62514	2.6034	2.64016	2.65912	2.68423	2.64286	2.59075	2.67569	2.54859	2.59435	2.6652	2.62556	2.64575	2.76629	2.74457	2.72263	2.62541	2.58277	2.93731	2.61892	2.65418	2.79275	2.51627	2.69307	2.69275	2.68281	2.74511	2.81267	2.65189	2.6593	2.73949	2.74073	2.62959	2.71221
hsa-miR-346		2.54047	2.58994	2.66452	2.59531	2.64067	2.55232	2.64222	2.6734	2.64332	2.61121	2.59743	2.64261	2.58768	2.69305	2.58556	2.52909	2.55098	2.62647	2.50077	2.57312	2.65827	2.54403	2.6743	2.57368	2.66526	2.57079	2.62765	2.57531	2.64308	2.66072	2.64872	2.62496	2.54888	2.62898	2.57867	2.5765	2.54875	2.58872	2.60627	2.60852
hsa-miR-34a-3p		2.61806	2.59052	2.61053	2.66943	2.67172	2.59753	2.64028	2.61683	2.63745	2.57078	2.6534	2.68494	2.68991	2.61199	2.64027	2.60746	2.58089	2.55418	2.61414	2.58796	2.65065	2.64695	2.60283	2.69412	2.60298	2.61474	2.68252	2.62047	2.56054	2.57721	2.58833	2.59449	2.59188	2.66067	2.64796	2.66055	2.58946	2.67218	2.59154	2.55935
hsa-miR-34a-5p		4.01461	3.6785	2.99013	3.33455	3.96264	4.24027	3.91208	3.08438	3.53499	3.65881	3.67739	4.30712	4.31196	4.27384	2.76523	3.12794	3.36787	3.97851	3.96853	4.16022	4.83196	4.50543	3.0858	3.17922	4.17442	5.05464	3.9255	4.25382	3.217	4.71844	4.07654	4.70807	4.57877	3.96286	4.47635	3.96027	4.13915	4.40252	4.3935	4.48607
hsa-miR-34b-3p		2.58725	2.68022	2.70141	2.64114	2.65218	2.66541	2.64642	2.67588	2.63375	2.6879	2.61505	2.61678	2.65429	2.65829	2.69207	2.62852	2.64051	2.58849	2.60662	2.5909	2.64415	2.72012	2.61885	2.64107	2.57479	2.62438	2.70429	2.62916	2.65787	2.59584	2.62888	2.70791	2.66863	2.71626	2.71279	2.63878	2.62716	2.68836	2.66409	2.63301
hsa-miR-34b-5p		2.78715	2.77749	2.69246	2.76124	2.77372	2.9901	2.83619	2.64243	2.78152	2.79255	2.81348	2.9761	3.00194	2.97276	2.64717	2.7531	2.77488	3.07477	3.03782	3.1316	3.2096	3.16854	2.72334	2.76382	2.78562	3.0742	2.81175	3.03422	2.6039	2.94481	2.98514	3.02399	3.05003	2.78773	2.95683	3.14301	2.88206	2.8594	3.13623	2.9465
hsa-miR-34c-3p		2.52514	2.60057	2.54198	2.53269	2.58617	2.51877	2.53941	2.60284	2.56314	2.54177	2.6192	2.64922	2.57264	2.49753	2.54684	2.52792	2.54272	2.56351	2.5729	2.48363	2.55178	2.53701	2.52907	2.6008	2.57576	2.54575	2.56816	2.54741	2.53068	2.59304	2.5872	2.55643	2.57382	2.5746	2.58921	2.50946	2.63796	2.57117	2.54195	2.52462
hsa-miR-34c-5p		2.71562	2.63199	2.60314	2.72122	2.70175	2.73458	2.70263	2.70038	2.62505	2.6381	2.62769	2.64495	2.69032	2.69884	2.63796	2.69602	2.64993	2.68895	2.70355	2.74075	2.83109	2.72844	2.61734	2.70018	2.66418	2.75299	2.6731	2.69353	2.58621	2.72787	2.69892	2.70681	2.81018	2.65306	2.77129	2.73895	2.67248	2.66864	2.68965	2.73918
hsa-miR-3529-3p		2.61327	2.6629	2.77432	2.74713	2.7734	2.74298	2.64184	2.69213	2.68183	2.69709	2.64546	2.69372	2.69335	2.67849	2.56532	2.70716	2.62695	2.62089	2.69885	2.68382	2.73192	2.72167	2.68531	2.71964	2.60573	2.66462	2.69446	2.68836	2.71065	2.62084	2.69896	2.63773	2.69858	2.72396	2.69061	2.71161	2.74984	2.69616	2.68252	2.66959
hsa-miR-3529-5p		2.82707	2.59962	2.64422	2.6286	2.65259	2.6296	2.67021	2.62195	2.67039	2.64715	2.64092	2.65571	2.59511	2.63578	2.72233	2.79398	2.69198	2.70705	2.72458	2.68722	2.68104	2.61133	2.68498	2.70961	2.62618	2.65433	2.64708	2.59401	2.68097	2.62465	2.69159	2.69932	2.56527	2.65193	2.67373	2.69494	2.64296	2.60098	2.6484	2.67022
hsa-miR-3591-3p		2.5831	2.68029	2.69864	2.63614	2.71285	2.67351	2.73879	2.7309	2.65026	2.63578	2.65206	2.67856	2.65886	2.68332	2.64015	2.60641	2.53898	2.54681	2.6313	2.59934	2.6596	2.71007	2.66867	2.75121	2.68523	2.68625	2.65894	2.66813	2.71822	2.66228	2.73225	2.66477	2.70583	2.72876	2.6563	2.67717	2.64339	2.65712	2.6965	2.63214
hsa-miR-3591-5p		2.66423	2.64505	2.56483	2.61183	2.60019	2.61811	2.61974	2.62092	2.63351	2.64571	2.60693	2.64498	2.54591	2.59212	2.71961	2.72545	2.74329	2.6782	2.68322	2.6611	2.58956	2.5535	2.59395	2.67508	2.58308	2.6029	2.58535	2.57774	2.67026	2.64269	2.67947	2.6198	2.60996	2.67586	2.647	2.63222	2.62153	2.59544	2.63892	2.6248
hsa-miR-3605-3p		2.68552	2.60844	2.65674	2.69526	2.69704	2.66842	2.67456	2.6604	2.62925	2.69945	2.7013	2.73505	2.65359	2.68077	2.65202	2.66912	2.6679	2.71333	2.79091	2.64193	2.69427	2.73458	2.6853	2.70052	2.66844	2.67308	2.69689	2.75257	2.64508	2.66571	2.6746	2.726	2.70594	2.73046	2.73732	2.6657	2.61282	2.70863	2.66125	2.65286
hsa-miR-3605-5p		2.67895	2.72211	2.60413	2.60199	2.645	2.61924	2.6529	2.60654	2.64052	2.57419	2.6678	2.6662	2.70107	2.74784	2.72448	2.64037	2.72007	2.72513	2.65874	2.68409	2.64595	2.72479	2.66216	2.73061	2.70898	2.62786	2.55619	2.72876	2.63129	2.65336	2.7405	2.68537	2.73146	2.6439	2.72012	2.6611	2.70567	2.68054	2.63931	2.65266
hsa-miR-3606-3p		2.69307	2.80779	2.83555	2.85241	2.78111	2.74612	2.88624	2.75652	2.75767	2.72461	2.79092	2.72176	2.70706	2.73774	2.69392	2.64339	2.75174	2.701	2.699	2.64886	2.73272	2.75288	2.81153	2.79648	2.72208	2.75738	2.78913	2.7569	2.73783	2.7577	2.72594	2.7736	2.78237	2.75515	2.71784	2.77867	2.73586	2.68669	2.75562	2.73742
hsa-miR-3606-5p		2.79995	2.71641	2.69271	2.73098	2.67655	2.66796	2.6738	2.7142	2.72975	2.6262	2.7333	2.65639	2.74381	2.66423	2.81434	2.79262	2.71548	2.63292	2.81732	2.74623	2.64851	2.65186	2.67988	2.73426	2.72702	2.68351	2.73378	2.73464	2.67744	2.66682	2.67792	2.66203	2.73024	2.68926	2.6702	2.61234	2.74395	2.67864	2.82425	2.71468
hsa-miR-3607-3p		3.11251	2.9675	2.64768	3.1581	2.9513	3.17087	3.25418	2.64198	3.14064	3.11758	2.91853	3.00734	3.19705	2.96498	4.0256	3.99188	3.16699	3.20342	3.00423	3.13773	3.19001	3.1697	3.35673	3.5089	2.85262	3.45345	3.18243	3.20066	2.60825	3.04751	3.29185	3.1507	3.10922	3.18786	3.10414	2.89133	3.1633	3.16466	3.32073	3.05694
hsa-miR-3607-5p		2.7747	2.65863	2.62084	2.61138	2.75589	2.67813	2.69332	2.66827	2.62466	2.71813	2.64581	2.64455	2.73766	2.67588	2.70258	2.79264	2.62669	2.79766	2.83839	2.79039	2.72847	2.62996	2.60239	2.68557	2.64312	2.54489	2.62902	2.77884	2.60958	2.68651	2.69534	2.71843	2.6194	2.64302	2.61472	2.67988	2.66804	2.6619	2.73675	2.67082
hsa-miR-3609		2.66079	2.68556	2.78752	2.67838	2.72062	2.63285	2.64639	2.84528	2.68515	2.75164	2.82184	2.68959	2.72389	2.66488	2.88759	2.74378	2.75428	2.66454	2.67096	2.74406	2.73387	2.69426	2.77191	2.68974	2.8643	2.67533	2.67798	2.83692	2.87279	2.71746	2.72992	2.75089	2.69208	2.77092	2.73029	2.67653	2.76262	2.7175	2.70602	2.67676
hsa-miR-3610		2.59463	2.53676	2.51418	2.52141	2.60322	2.54664	2.5571	2.61077	2.60088	2.48905	2.55699	2.51823	2.64253	2.56041	2.68229	2.58175	2.63729	2.64926	2.64878	2.61723	2.56195	2.59784	2.58718	2.55964	2.57613	2.56105	2.55634	2.67051	2.5733	2.54542	2.57338	2.58386	2.60632	2.58331	2.52194	2.60043	2.56321	2.52945	2.53582	2.59739
hsa-miR-3611		2.64424	2.69345	2.66804	2.67822	2.53824	2.62591	2.58497	2.6259	2.57539	2.5901	2.59924	2.55228	2.57409	2.69593	2.73887	2.67384	2.69029	2.68997	2.64607	2.67841	2.66181	2.62242	2.6677	2.61227	2.58929	2.61896	2.5798	2.60161	2.60571	2.67819	2.59721	2.6018	2.56925	2.5184	2.51192	2.54214	2.57484	2.62933	2.62612	2.56479
hsa-miR-3612		2.65918	2.52625	2.63493	2.55899	2.62503	2.56609	2.62615	2.57066	2.60189	2.58513	2.5256	2.54078	2.62735	2.53663	2.59227	2.76879	2.55664	2.67372	2.60501	2.5918	2.5349	2.50698	2.62253	2.63581	2.54944	2.53187	2.56018	2.57569	2.54606	2.53744	2.57463	2.56174	2.58541	2.53554	2.56929	2.57043	2.48986	2.56079	2.54722	2.64752
hsa-miR-3613-3p		2.70335	2.94821	2.90805	3.00265	3.039	2.99782	3.14407	3.0566	2.98049	3.06023	3.01047	2.84237	2.95978	2.90736	2.60879	2.58099	2.59253	2.56836	2.63024	2.54205	2.9296	2.93625	3.1793	3.04847	2.89837	3.06125	3.01696	2.91399	3.07934	2.96876	2.94619	2.79484	2.97017	3.03356	3.03757	2.96197	3.00318	3.01843	3.02915	2.92177
hsa-miR-3613-5p		2.77831	2.61943	2.85448	2.74951	2.76125	2.83086	2.78158	2.87651	2.82297	2.81311	2.78912	2.78446	2.80613	2.72328	2.71021	2.79201	2.90381	2.74617	2.80005	2.73941	2.74607	2.74397	2.8037	2.85924	2.75958	2.72832	2.72761	2.78343	2.80772	2.79748	2.68716	2.80718	2.75223	2.84009	2.75961	2.81381	2.73326	2.71095	2.68172	2.83682
hsa-miR-361-3p		5.7767	5.36404	4.12102	5.7804	5.40892	5.88895	5.96499	4.26815	5.73699	5.70769	5.10471	5.34949	5.44854	5.34115	5.74241	5.9158	5.71332	5.52267	5.40235	5.66881	5.27763	5.51492	5.42823	5.4329	5.2195	5.67889	5.84846	5.51102	4.12964	5.23774	5.59711	5.5265	5.21718	5.46885	5.6352	5.15346	5.29869	5.79207	5.88553	5.51907
hsa-miR-3614-3p		2.69982	2.63679	2.80048	2.69768	2.65	2.71661	2.73177	2.68609	2.73653	2.6629	2.71641	2.66069	2.73924	2.6678	2.70932	2.74777	2.64268	2.65509	2.75504	2.62769	2.67319	2.65275	2.68866	2.68718	2.66408	2.64591	2.6332	2.70579	2.63066	2.72024	2.69963	2.69027	2.65897	2.61269	2.62945	2.6741	2.62473	2.67831	2.67741	2.73121
hsa-miR-3614-5p		2.61553	3.06657	3.30668	3.25805	3.2003	3.03256	3.02347	3.37983	3.05258	3.07016	3.09017	2.9467	2.98076	2.97257	2.60404	2.63599	2.65158	2.70088	2.56569	2.59365	3.00574	3.12139	3.05555	3.21293	3.05051	3.02208	2.98499	3.02452	3.16571	2.99335	3.01265	2.98333	3.1514	3.18243	3.08928	2.98303	3.06877	3.16416	3.08618	3.06581
hsa-miR-3615		2.53709	2.57579	2.59701	2.57393	2.57219	2.58561	2.55142	2.58583	2.60388	2.52054	2.57122	2.53022	2.50554	2.554	2.62689	2.64225	2.55478	2.56986	2.56106	2.52699	2.51335	2.54398	2.57661	2.56957	2.57343	2.60266	2.5677	2.52785	2.6091	2.57818	2.57758	2.53467	2.58914	2.57963	2.55494	2.50946	2.58092	2.56458	2.56162	2.55959
hsa-miR-361-5p		6.93608	6.68953	4.94734	6.84441	6.60571	6.91318	6.93133	4.90692	6.80179	6.65668	6.3134	6.7573	6.77712	7.05069	7.00181	7.0248	7.15525	6.88756	7.07543	6.82754	6.85391	6.93638	7.00012	7.17006	6.34221	6.78682	6.64713	6.74754	4.82261	6.61071	6.82786	7.08825	6.93042	6.62782	6.75161	6.31328	6.65783	6.5568	6.94679	6.7844
hsa-miR-3616-3p		2.65783	2.74295	2.81892	2.69046	2.71985	2.75666	2.72912	2.84781	2.74038	2.7404	2.62777	2.72007	2.74729	2.73382	2.73862	2.73132	2.7441	2.77305	2.73467	2.70718	2.73622	2.76822	2.89817	2.92962	2.75284	2.74424	2.80582	2.81437	2.63777	2.78014	2.74068	2.72915	2.75502	2.76167	2.7685	2.6911	2.83035	2.76067	2.70429	2.72274
hsa-miR-3616-5p		2.66911	2.65908	2.67978	2.6098	2.59523	2.69263	2.65141	2.60988	2.70891	2.61446	2.58294	2.60103	2.58549	2.67837	2.67929	2.68074	2.64037	2.6676	2.68707	2.61281	2.56062	2.58819	2.6907	2.72228	2.58682	2.61314	2.61333	2.6192	2.6983	2.56739	2.62895	2.61665	2.60515	2.55922	2.63081	2.63636	2.56223	2.63534	2.58875	2.61278
hsa-miR-3617-3p		2.61012	2.71319	2.72429	2.76841	2.75184	2.79017	2.68083	2.75624	2.71153	2.63038	2.76134	2.75891	2.72037	2.78376	2.65818	2.64103	2.67823	2.55263	2.68903	2.63002	2.73986	2.71227	2.76153	2.74821	2.74446	2.7592	2.76591	2.78918	2.73956	2.72941	2.73216	2.87319	2.73882	2.7684	2.79592	2.64681	2.70255	2.79562	2.76423	2.74486
hsa-miR-3617-5p		2.68743	2.61806	2.59093	2.62082	2.63551	2.6191	2.58968	2.63225	2.64606	2.61563	2.59744	2.60764	2.66208	2.69234	2.59929	2.63605	2.60575	2.7391	2.70529	2.66552	2.66019	2.6522	2.62062	2.6679	2.62984	2.58018	2.60733	2.62939	2.63191	2.65255	2.64602	2.58752	2.60057	2.59657	2.62299	2.61066	2.56832	2.63784	2.67556	2.57145
hsa-miR-3618		2.65448	2.65879	2.68424	2.59496	2.59257	2.6298	2.63194	2.63061	2.61614	2.67127	2.5378	2.6165	2.57907	2.63293	2.6751	2.64066	2.65737	2.59855	2.62122	2.70384	2.59702	2.61805	2.60723	2.61379	2.60208	2.61232	2.61621	2.56151	2.56837	2.57052	2.60118	2.5694	2.59396	2.60535	2.61446	2.62183	2.59265	2.60008	2.60705	2.58224
hsa-miR-3619-3p		2.60101	2.58452	2.55081	2.59188	2.60861	2.56649	2.60058	2.56932	2.55408	2.6149	2.58463	2.58557	2.56112	2.58932	2.54142	2.53023	2.627	2.57692	2.57955	2.58005	2.61413	2.63883	2.60278	2.57419	2.55332	2.60071	2.61657	2.51493	2.60908	2.57361	2.62783	2.54433	2.57078	2.55691	2.61023	2.51228	2.58483	2.57435	2.54823	2.63856
hsa-miR-3619-5p		2.53968	2.56134	2.54612	2.52229	2.6029	2.52957	2.56038	2.52457	2.54279	2.52411	2.53218	2.54989	2.55113	2.56702	2.61555	2.59322	2.58379	2.61406	2.5987	2.64789	2.59004	2.48535	2.53717	2.52846	2.54022	2.5182	2.53374	2.51761	2.56019	2.49512	2.60572	2.52376	2.56845	2.52815	2.53104	2.5104	2.58589	2.5952	2.53614	2.55355
hsa-miR-3620-3p		2.63674	2.79037	2.99205	2.75161	2.81963	2.84595	2.7538	2.79787	2.77937	2.81844	2.8231	2.80788	2.7883	2.76426	2.64412	2.65562	2.65853	2.61618	2.65407	2.6201	2.80527	2.83813	2.81485	2.94405	2.79505	2.79163	2.85109	2.71055	2.85744	2.93031	2.75824	2.72779	2.88032	2.89381	2.86012	2.76161	2.84091	2.78862	2.82067	2.77367
hsa-miR-3620-5p		2.59783	2.61573	2.53021	2.60514	2.58744	2.55885	2.59667	2.56307	2.56475	2.57062	2.57615	2.58	2.56189	2.64546	2.56656	2.59199	2.53985	2.63472	2.59586	2.61982	2.57078	2.55414	2.61049	2.55102	2.89005	2.5856	2.58009	2.62644	2.56855	2.61278	2.60027	2.5905	2.6592	2.59151	2.5579	2.56893	2.67157	2.61198	2.56772	2.5373
hsa-miR-3621		2.69363	2.54209	2.60442	2.55351	2.59252	2.5633	2.59551	2.53647	2.54514	2.58713	2.56322	2.52817	2.58245	2.55178	2.72004	2.59058	2.62646	2.6067	2.67186	2.61096	2.60448	2.52272	2.64788	2.59882	2.53715	2.59636	2.56715	2.60428	2.57311	2.57718	2.59184	2.55132	2.61764	2.59727	2.54946	2.54053	2.56565	2.55603	2.56676	2.62821
hsa-miR-3622a-3p		2.58513	2.70109	2.64488	2.68836	2.65741	2.67663	2.68864	2.62277	2.65211	2.62756	2.67043	2.68406	2.72669	2.66087	2.54121	2.56485	2.55269	2.5801	2.58394	2.57213	2.72684	2.65911	2.6542	2.61167	2.65	2.64496	2.71238	2.65213	2.72494	2.68884	2.67687	2.70506	2.72854	2.6608	2.66835	2.61052	2.61885	2.71839	2.70861	2.67214
hsa-miR-3622a-5p		2.55385	2.5541	2.53771	2.54134	2.49589	2.51865	2.57223	2.53028	2.56274	2.55248	2.47041	2.53869	2.52559	2.55326	2.56854	2.52479	2.62749	2.61085	2.66018	2.59776	2.57315	2.58815	2.5537	2.52798	2.58609	2.56438	2.55852	2.54086	2.53267	2.51924	2.58992	2.50976	2.56453	2.53817	2.64261	2.55097	2.54874	2.57126	2.55985	2.52028
hsa-miR-3622b-3p		2.55516	2.551	2.59871	2.59372	2.59599	2.58262	2.63044	2.57528	2.58412	2.61691	2.59218	2.57361	2.54185	2.55638	2.53437	2.5779	2.643	2.52515	2.50682	2.51311	2.61245	2.60843	2.63009	2.58894	2.57699	2.54467	2.57655	2.6383	2.61181	2.56271	2.55422	2.59471	2.61542	2.54195	2.58266	2.59154	2.54314	2.54576	2.58872	2.55345
hsa-miR-3622b-5p		2.58717	2.5561	2.55052	2.59059	2.59768	2.55545	2.54604	2.5851	2.56859	2.63579	2.59936	2.61662	2.53912	2.52112	2.65891	2.66295	2.64581	2.6435	2.68468	2.63494	2.60173	2.67822	2.59062	2.6263	2.64473	2.61864	2.59926	2.70757	2.6506	2.56628	2.61495	2.57372	2.6055	2.63923	2.62939	2.64569	2.72526	2.59154	2.64371	2.55487
hsa-miR-362-3p		3.03421	3.38773	2.77477	3.10708	3.13974	3.55303	3.32557	2.72754	3.70684	3.04344	3.77024	4.2119	4.13473	3.67917	3.45576	3.4455	3.65867	3.83299	4.27368	4.08962	4.10343	4.26744	3.27423	4.17097	3.78718	4.06034	3.63805	3.64023	2.71349	3.85079	3.77691	3.72477	4.06332	3.88661	3.85507	3.79302	3.57652	3.79328	3.86135	3.7434
hsa-miR-362-5p		4.66436	4.19306	2.61084	4.85179	4.30279	4.81384	4.75317	2.744	4.13984	5.25876	3.70841	4.48511	4.24118	4.1935	3.35	3.23719	4.13097	4.31528	4.64027	4.37475	4.56039	4.72453	3.17065	3.75311	4.09021	4.32579	4.25989	4.0458	2.69388	4.13812	4.63108	4.29427	4.54671	4.31825	4.29687	4.68182	4.29005	4.28435	4.20203	4.42881
hsa-miR-363-3p		7.21791	7.53098	5.94644	7.76668	7.55116	7.72078	8.47762	5.98291	7.80655	8.45377	6.24736	6.93415	6.47227	6.81248	6.47657	6.59369	6.65747	6.40182	6.50251	6.84546	6.29752	6.45985	6.48583	6.27295	6.57623	6.79433	7.22661	6.41915	3.51658	6.58777	7.48623	7.09314	6.53957	6.33832	7.08361	7.87567	6.82344	6.65715	7.19644	7.74633
hsa-miR-363-5p		2.59966	2.63647	2.61476	2.62339	2.59943	2.67754	2.6325	2.60863	2.56131	2.62232	2.61422	2.63315	2.60848	2.58058	2.68109	2.67327	2.61706	2.5987	2.67287	2.63801	2.60906	2.56988	2.61536	2.63955	2.63935	2.64836	2.64809	2.65471	2.59303	2.54973	2.51536	2.62571	2.59406	2.56782	2.63075	2.58838	2.62972	2.59263	2.61108	2.60532
hsa-miR-3646		2.59685	2.77999	2.87852	2.87694	2.87958	2.75694	2.79118	2.86976	2.75739	2.80345	2.85417	2.87829	2.83842	2.84915	2.61258	2.64953	2.62613	2.63881	2.58352	2.65375	2.93717	2.92026	2.9763	2.87745	2.92519	2.89253	2.76783	2.79497	3.03787	2.84215	2.85563	2.87965	2.8478	2.91424	2.81199	2.80905	2.92852	2.81665	2.84589	2.79744
hsa-miR-3648		2.6721	2.75785	2.6054	2.60935	2.68559	2.66374	2.70354	2.7231	2.77261	2.6942	2.80339	2.76993	2.72718	2.78653	2.55655	2.7225	2.71391	2.87439	2.60443	2.77378	2.74665	2.73252	2.66707	2.69048	2.84695	2.77788	2.72211	2.79753	2.6258	2.76021	2.79983	2.74186	2.75188	2.72466	2.80085	2.87256	2.76675	2.77418	2.76746	2.73188
hsa-miR-3649		2.60744	2.54312	2.53338	2.63546	2.65143	2.58441	2.5614	2.52495	2.55804	2.5407	2.5833	2.58632	2.52059	2.52625	2.55042	2.60332	2.58178	2.61221	2.564	2.57062	2.48745	2.54566	2.58209	2.62172	2.57366	2.5805	2.60673	2.54886	2.54843	2.49675	2.59787	2.49263	2.54272	2.48334	2.56555	2.50503	2.52482	2.49477	2.50103	2.55518
hsa-miR-3650		2.64971	2.56903	2.5093	2.57417	2.58589	2.63118	2.58705	2.59087	2.66094	2.5704	2.55587	2.66706	2.58754	2.52762	2.68567	2.58637	2.65913	2.58267	2.63126	2.58525	2.64601	2.67736	2.62603	2.60845	2.60482	2.59822	2.60309	2.61356	2.64753	2.61728	2.65197	2.62959	2.62534	2.61691	2.62588	2.65403	2.68395	2.64208	2.68323	2.58664
hsa-miR-3651		6.59701	6.33375	8.28601	7.01011	6.86943	6.70272	6.90765	8.50042	6.8806	6.75133	6.01874	6.25239	6.02551	5.98748	7.3559	7.3181	6.57171	6.49967	6.51689	6.25588	6.53158	6.57347	7.58658	7.67926	6.01646	6.27796	6.671	6.68742	10.1412	6.27342	6.58254	6.5221	6.64224	6.62882	6.63249	6.56314	6.40899	6.60764	6.43807	6.27912
hsa-miR-3652		2.93126	2.78564	2.98745	2.67194	2.69909	2.75529	2.77463	2.95328	2.76545	2.77186	2.92876	2.83597	2.79911	3.19834	2.85332	2.87588	2.81572	3.03552	2.83	2.89415	2.79202	2.88714	2.78342	2.82294	3.02727	2.8372	2.77432	3.04877	3.14183	2.84956	2.92712	2.83709	3.00777	2.83919	2.88325	2.96016	2.96231	2.88465	2.74439	2.82502
hsa-miR-3653-3p		6.83325	6.56666	7.05148	7.12014	6.8579	6.87184	7.07011	7.36272	6.83423	7.06443	6.12818	6.49558	6.28832	6.33017	7.89559	7.96653	6.95725	6.37986	6.21914	6.65717	6.68267	6.66165	7.76206	7.43844	6.4817	6.99785	7.31489	6.75544	8.195	6.61889	6.77119	6.72211	6.49109	7.07598	6.81767	6.15632	6.61416	7.16299	6.87728	6.67903
hsa-miR-3653-5p		2.63659	2.7147	2.74307	2.83061	2.74465	2.77064	2.70881	2.81713	2.65493	2.73427	2.73771	2.76807	2.71852	2.66096	2.57205	2.64694	2.66484	2.60309	2.59904	2.63454	2.74374	2.68079	2.66074	2.69435	2.69998	2.7216	2.66177	2.6563	2.81587	2.67536	2.7	2.70664	2.72094	2.73138	2.77118	2.65642	2.71284	2.72767	2.7289	2.69102
hsa-miR-3654		2.59872	2.57108	2.56894	2.57047	2.52924	2.55749	2.56443	2.51985	2.60368	2.56539	2.6108	2.55086	2.54931	2.76122	2.61414	2.61819	2.58182	2.72481	2.64809	2.61644	2.56963	2.58081	2.56284	2.60067	2.59626	2.55676	2.62126	2.62206	2.52895	2.54631	2.57743	2.58676	2.49282	2.57097	2.58891	2.6026	2.56549	2.53651	2.56721	2.62012
hsa-miR-3655		2.61919	2.58952	2.61387	2.58973	2.57329	2.57047	2.53887	2.59803	2.57045	2.52415	2.57772	2.64524	2.55671	2.57428	2.6076	2.56148	2.59439	2.57731	2.58807	2.61703	2.56556	2.51486	2.61709	2.56485	2.56469	2.60563	2.52312	2.55263	2.57644	2.57164	2.58331	2.56784	2.5586	2.56353	2.6236	2.65254	2.62823	2.53749	2.57089	2.57767
hsa-miR-3656		3.68371	3.39578	4.94956	3.70891	3.91618	3.45641	3.36008	5.42403	3.69967	3.98407	5.20422	4.37733	4.042	4.05704	3.28799	3.43144	3.71767	3.97284	3.50305	3.71893	3.77625	3.71861	3.77661	4.2221	3.76633	3.60535	4.52032	4.53919	6.05948	4.04117	3.9514	3.74564	3.9709	3.76254	4.22668	4.4428	3.85398	3.70731	3.81172	3.97441
hsa-miR-3657		2.67362	2.65244	2.73931	2.71967	2.66637	2.60082	2.66075	2.63349	2.65216	2.67641	2.71176	2.67031	2.74823	2.64866	2.61664	2.64946	2.6688	2.74221	2.714	2.72521	2.6363	2.66419	2.68779	2.73911	2.58799	2.63746	2.6405	2.6659	2.7016	2.67406	2.72973	2.69992	2.64967	2.67753	2.67829	2.66426	2.66161	2.65926	2.66672	2.62668
hsa-miR-3658		2.57354	2.59593	2.60882	2.56098	2.62953	2.61128	2.60868	2.52135	2.56213	2.58353	2.562	2.55175	2.57322	2.55485	2.65358	2.64681	2.5907	2.57669	2.63091	2.59784	2.60797	2.61211	2.60285	2.51924	2.57462	2.61613	2.67966	2.53206	2.60275	2.55789	2.56227	2.53659	2.62282	2.55866	2.62756	2.49582	2.57358	2.58333	2.58187	2.5326
hsa-miR-3659		2.64624	2.56479	2.56582	2.58101	2.60398	2.58	2.55627	2.59292	2.59653	2.61579	2.62276	2.60885	2.71011	2.59285	2.6186	2.66817	2.65861	2.67268	2.63108	2.698	2.64857	2.57909	2.60289	2.60811	2.53168	2.61734	2.56173	2.61176	2.57924	2.64439	2.55682	2.58429	2.5362	2.59866	2.54924	2.58406	2.6741	2.68177	2.57661	2.62321
hsa-miR-365a-3p		6.44437	5.48302	6.80371	6.48882	6.10337	6.37122	6.04712	4.90791	6.32037	5.31564	5.64693	6.32854	6.13717	6.16183	7.96589	7.36605	7.43025	7.60432	7.89637	7.17741	6.25943	6.47575	7.26094	7.89146	5.78554	5.88899	6.33287	6.94217	6.11145	5.65093	5.81094	6.66953	5.88111	6.12168	6.36523	6.3417	5.64825	6.33461	5.70291	5.65326
hsa-miR-365a-5p		2.58053	2.58323	2.63112	2.5797	2.55351	2.52925	2.57293	2.53626	2.61376	2.48679	2.72204	2.63296	2.59211	2.55755	2.69812	2.60473	2.64156	2.57062	2.60956	2.62625	2.58087	2.535	2.56647	2.61867	2.59254	2.58767	2.58485	2.62474	2.64661	2.59523	2.57048	2.5852	2.61759	2.62974	2.56888	2.61816	2.63835	2.6074	2.53865	2.58083
hsa-miR-365b-5p		2.57337	2.5878	2.50469	2.59987	2.53757	2.55384	2.4965	2.51332	2.4728	2.5287	2.54073	2.54178	2.52374	2.5773	2.56008	2.56904	2.50688	2.60045	2.62193	2.62418	2.53695	2.5319	2.49157	2.49534	2.51757	2.51417	2.52522	2.50333	2.56473	2.50988	2.54894	2.547	2.55708	2.54242	2.54949	2.5186	2.56704	2.55817	2.54984	2.52517
hsa-miR-3660		2.72309	2.61532	2.60097	2.634	2.57002	2.58476	2.57525	2.55638	2.60051	2.63488	2.59449	2.53573	2.62688	2.56709	2.68471	2.60048	2.65573	2.63332	2.68672	2.58343	2.58608	2.57509	2.59358	2.54259	2.65277	2.64692	2.61584	2.59427	2.66535	2.5848	2.59128	2.59243	2.6402	2.61933	2.61755	2.5844	2.61063	2.63203	2.60483	2.60826
hsa-miR-3661		2.59985	2.55355	2.50292	2.52491	2.53305	2.51139	2.47555	2.51195	2.56422	2.55663	2.50959	2.48819	2.54206	2.53585	2.53195	2.62196	2.67015	2.59424	2.53158	2.56967	2.53109	2.51233	2.54339	2.51374	2.50374	2.57324	2.48088	2.56818	2.48924	2.52606	2.55543	2.51629	2.55601	2.54344	2.53904	2.5474	2.53145	2.47706	2.49269	2.45625
hsa-miR-3662		2.6622	2.64496	2.63601	2.65562	2.63024	2.63833	2.63577	2.56248	2.53905	2.59665	2.60151	2.52329	2.5992	2.63489	2.63458	2.68329	2.66273	2.65206	2.66683	2.68954	2.57099	2.59092	2.60563	2.62172	2.58723	2.6155	2.58456	2.64708	2.60428	2.59104	2.61039	2.58829	2.59732	2.52878	2.59248	2.6203	2.55455	2.55579	2.57895	2.60726
hsa-miR-3663-3p		6.12269	6.38473	4.19703	5.95399	6.92295	6.31485	5.64191	5.92572	6.56925	6.7218	6.70517	6.57224	7.23108	6.9843	5.58148	5.39012	6.07604	7.13958	6.28562	6.25418	6.78756	6.48003	5.88422	6.14937	6.19031	6.40376	7.61244	7.44505	4.22772	7.12433	6.10687	6.15879	7.2334	6.89953	7.22517	7.43561	7.24288	6.33718	6.87475	5.60983
hsa-miR-3663-5p		2.64126	2.57769	2.55421	2.57765	2.59328	2.6203	2.55042	2.56474	2.56911	2.5924	2.71446	2.53386	2.57556	2.56462	2.55968	2.58057	2.61382	2.65757	2.59667	2.55719	2.6687	2.55941	2.62354	2.58167	2.74131	2.54734	2.54064	2.62947	2.59464	2.6379	2.66389	2.58871	2.62803	2.5492	2.57783	2.60854	2.73877	2.73069	2.63888	2.61608
hsa-miR-3664-3p		2.66901	2.63349	2.55881	2.54975	2.57523	2.54822	2.54724	2.55273	2.51824	2.56465	2.54884	2.50702	2.58065	2.5888	2.6571	2.62541	2.59721	2.60683	2.62451	2.65145	2.50774	2.51942	2.55213	2.58518	2.56579	2.55782	2.59371	2.56487	2.58729	2.53453	2.55652	2.60624	2.50626	2.60749	2.49995	2.56809	2.53559	2.52204	2.52938	2.54354
hsa-miR-3664-5p		2.6198	2.61089	2.62332	2.61414	2.5989	2.60288	2.52619	2.61873	2.61127	2.65989	2.59994	2.64356	2.65944	2.60768	2.63423	2.60918	2.58089	2.58386	2.63155	2.58276	2.58949	2.64502	2.63366	2.63521	2.62403	2.63715	2.57469	2.53017	2.60443	2.59556	2.66746	2.63285	2.59518	2.57938	2.5998	2.64575	2.63193	2.61225	2.5931	2.59757
hsa-miR-3665		4.57262	4.82732	4.74408	4.5587	4.90372	4.95598	5.11431	5.45057	5.14773	4.71906	4.3245	4.5877	4.88855	4.66379	3.7167	3.66497	4.17498	4.81212	4.12821	4.69316	4.46934	4.47203	4.59602	4.47839	4.20049	5.2038	4.94309	4.83558	5.17747	4.75295	4.68189	4.14325	4.33296	4.89954	4.91861	4.80891	4.82648	5.01533	4.7175	4.56745
hsa-miR-3666		2.63804	2.55008	2.57122	2.5463	2.5557	2.58138	2.54132	2.59101	2.6162	2.56449	2.52044	2.54629	2.60704	2.64559	2.69281	2.64353	2.63014	2.67959	2.67977	2.6431	2.61385	2.61708	2.62056	2.59126	2.634	2.6214	2.59934	2.64924	2.64131	2.58886	2.59743	2.62189	2.60711	2.6612	2.68443	2.60351	2.55004	2.60691	2.5506	2.6125
hsa-miR-3667-3p		2.55851	2.63629	2.73201	2.68947	2.67367	2.70708	2.69905	2.74121	2.65931	2.6896	2.64448	2.65081	2.63096	2.63581	2.66425	2.54963	2.60214	2.56189	2.57701	2.57313	2.69155	2.6331	2.74034	2.65048	2.66232	2.67122	2.69349	2.59985	2.66476	2.64975	2.61576	2.61744	2.60835	2.57618	2.62993	2.66107	2.69818	2.69589	2.60297	2.66025
hsa-miR-3667-5p		2.8619	2.80747	2.68349	2.63574	2.80271	2.73394	2.67418	2.57571	2.76703	2.67684	2.72677	2.7668	2.7409	2.8109	2.70338	2.65607	2.84275	2.87141	2.77301	2.81713	3.00684	3.02505	2.80722	2.64662	2.91164	2.7772	2.61623	3.02121	2.60459	2.91022	2.82962	2.67439	2.77103	2.74327	2.75078	2.77739	2.82417	2.61561	2.80636	2.82817
hsa-miR-3668		2.62541	2.58855	2.67349	2.63396	2.62993	2.55503	2.63187	2.61051	2.59736	2.62615	2.59142	2.62476	2.59447	2.62817	2.66671	2.79208	2.61107	2.77068	2.66124	2.76438	2.59421	2.60397	2.60358	2.67603	2.60623	2.6092	2.57629	2.57541	2.61559	2.57711	2.58638	2.56657	2.56439	2.55958	2.59141	2.62118	2.58262	2.56803	2.61094	2.64037
hsa-miR-3670		2.61083	2.63637	2.70125	2.66517	2.67138	2.62402	2.69472	2.68144	2.62966	2.67209	2.63853	2.64243	2.62521	2.65994	2.67383	2.59259	2.58599	2.60581	2.66037	2.52904	2.64507	2.74379	2.7974	2.64165	2.68132	2.69236	2.67914	2.6116	2.6644	2.67606	2.68532	2.62177	2.72434	2.68528	2.63882	2.61225	2.65843	2.65251	2.68236	2.64215
hsa-miR-3671		2.60438	2.62984	2.68095	2.57239	2.60967	2.59523	2.6988	2.64054	2.67447	2.63667	2.64629	2.5927	2.56513	2.59978	2.68739	2.63849	2.60289	2.71536	2.68507	2.57019	2.61185	2.60707	2.64113	2.55314	2.53766	2.59523	2.74294	2.60247	2.5762	2.59592	2.60284	2.57697	2.61138	2.60644	2.5715	2.61025	2.55228	2.55842	2.60193	2.56788
hsa-miR-3672		2.68685	2.59974	2.70301	2.64699	2.63733	2.65752	2.75236	2.67702	2.62919	2.72301	2.67024	2.67042	2.61493	2.65892	2.63454	2.70272	2.65343	2.65482	2.7882	2.66179	2.64094	2.69042	2.638	2.72495	2.59605	2.66054	2.65118	2.65141	2.61262	2.62089	2.67403	2.66602	2.5496	2.62176	2.62189	2.64608	2.63708	2.65389	2.68902	2.64305
hsa-miR-367-3p		2.698	2.68376	2.73883	2.68395	2.65547	2.69559	2.70889	2.69496	2.69292	2.70547	2.69511	2.74603	2.71113	2.68366	2.8655	2.69254	2.6939	2.73995	2.69502	2.67758	2.60196	2.65761	2.70114	2.69652	2.63703	2.66661	2.66562	2.66326	2.70399	2.73853	2.65125	2.69702	2.62103	2.60389	2.64582	2.64019	2.65849	2.61919	2.65828	2.63422
hsa-miR-3674		2.66928	2.54466	2.61418	2.61171	2.59371	2.59941	2.59612	2.60164	2.63797	2.59206	2.53174	2.57952	2.55488	2.62547	2.60593	2.59349	2.66316	2.59342	2.60978	2.62733	2.55478	2.54686	2.58592	2.60979	2.53545	2.59629	2.56246	2.60506	2.6029	2.6021	2.60722	2.55829	2.59989	2.50991	2.6487	2.63818	2.56963	2.6343	2.53521	2.54174
hsa-miR-3675-3p		2.8159	2.83922	3.1329	2.90655	2.88898	2.80292	3.09492	2.80055	2.80938	2.89181	2.95376	2.81209	2.84877	2.86306	2.78836	2.6635	2.75556	2.72512	2.70974	2.66841	2.86777	2.93246	2.97269	2.82387	2.83088	2.81952	2.89369	2.91239	2.96775	2.90243	2.8371	2.70628	2.90866	2.78253	2.95705	2.91537	2.88819	2.86072	2.9172	2.85211
hsa-miR-3675-5p		2.6999	2.53898	2.66285	2.67145	2.63598	2.64845	2.64344	2.62365	2.65848	2.64453	2.62853	2.64879	2.57579	2.59544	2.67432	2.63958	2.62877	2.65502	2.70303	2.54341	2.6185	2.56588	2.57739	2.59272	2.59565	2.56912	2.57464	2.56092	2.70301	2.62673	2.60418	2.64066	2.59621	2.57998	2.65779	2.67823	2.58841	2.58192	2.61515	2.59289
hsa-miR-367-5p		2.57658	2.65689	2.65584	2.6656	2.71052	2.71972	2.70187	2.70294	2.6383	2.72493	2.68395	2.75269	2.68026	2.74463	2.65831	2.75334	2.64323	2.57387	2.72191	2.66141	2.66064	2.63705	2.68896	2.70816	2.68717	2.63465	2.60106	2.69171	2.65782	2.66128	2.68557	2.62209	2.66816	2.69378	2.71155	2.70124	2.70284	2.68665	2.6423	2.6863
hsa-miR-3677-3p		2.50212	2.46865	2.52279	2.52628	2.50108	2.4883	2.47194	2.56375	2.50748	2.50924	2.52397	2.48321	2.49072	2.48896	2.53253	2.58383	2.59321	2.59882	2.52395	2.50886	2.56011	2.49488	2.51642	2.49575	2.51078	2.57347	2.4842	2.56864	2.54272	2.48838	2.48493	2.51514	2.51407	2.54997	2.51657	2.50942	2.54009	2.48184	2.5361	2.47895
hsa-miR-3677-5p		2.53542	2.61495	2.59293	2.52395	2.6304	2.60196	2.57829	2.58695	2.5632	2.58035	2.56403	2.53146	2.5421	2.5297	2.5805	2.53836	2.61353	2.57938	2.6573	2.56451	2.5902	2.59852	2.59747	2.50908	2.57001	2.57418	2.58961	2.58905	2.57896	2.57738	2.54157	2.52545	2.59904	2.6176	2.57293	2.55966	2.53458	2.55483	2.59095	2.58039
hsa-miR-3678-3p		2.62327	2.55008	2.58	2.59243	2.53666	2.59029	2.5993	2.57756	2.55895	2.60711	2.5179	2.57888	2.59452	2.54519	2.59265	2.62193	2.5888	2.60942	2.57657	2.58956	2.58244	2.55645	2.61575	2.52702	2.59146	2.5099	2.52496	2.55688	2.5868	2.57144	2.54998	2.49639	2.60527	2.56968	2.56327	2.55141	2.55732	2.64117	2.54101	2.56704
hsa-miR-3678-5p		2.58331	2.63362	2.67754	2.64713	2.67105	2.59474	2.63555	2.59946	2.64965	2.52509	2.6246	2.59146	2.58012	2.56779	2.61707	2.64028	2.55139	2.56977	2.60658	2.59521	2.57087	2.58214	2.64355	2.59313	2.68122	2.6289	2.62631	2.61662	2.66253	2.63381	2.62728	2.59266	2.63422	2.65709	2.65875	2.57915	2.60014	2.67251	2.62346	2.64155
hsa-miR-3679-3p		2.77233	2.86167	2.99797	2.93966	2.99468	2.9952	2.9402	3.01013	3.00346	2.89925	3.02381	2.95013	2.88738	2.87303	2.77592	2.72199	2.74231	2.69265	2.64849	2.5936	2.88326	2.90922	3.03049	2.95113	2.92328	3.01129	3.02977	2.81376	2.93944	2.96971	2.95581	2.8522	2.95598	3.00502	2.97408	2.91588	2.84966	2.91592	2.91993	2.88937
hsa-miR-3679-5p		3.74124	3.34324	4.65522	3.27827	3.58766	3.35015	3.46161	5.74734	3.56082	4.15733	4.7495	3.94884	3.86807	3.9864	4.44231	3.92878	3.93324	3.67008	3.7781	3.67832	3.7376	3.96323	4.43754	4.3055	4.74164	3.68999	3.72452	4.21375	5.24909	3.99121	4.05242	4.05524	3.91498	4.16706	3.87689	4.00679	4.377	3.90434	3.71115	3.53844
hsa-miR-3680-3p		2.63702	2.57488	2.58687	2.55595	2.59228	2.5684	2.62337	2.55972	2.58329	2.56119	2.59223	2.62593	2.50772	2.5655	2.58394	2.5762	2.65395	2.62782	2.54404	2.69539	2.59977	2.5321	2.54718	2.64482	2.61024	2.56547	2.60356	2.57033	2.57017	2.54654	2.5416	2.562	2.5947	2.54929	2.65265	2.59266	2.6536	2.57293	2.59055	2.57884
hsa-miR-3680-5p		2.60579	2.61478	2.63773	2.59401	2.5503	2.67946	2.60811	2.55047	2.65403	2.58872	2.62251	2.61224	2.61077	2.61936	2.58476	2.62949	2.62924	2.6218	2.60662	2.64102	2.65833	2.62148	2.6498	2.56195	2.62914	2.67903	2.61487	2.60251	2.58793	2.61744	2.59161	2.49752	2.57081	2.60376	2.58297	2.57733	2.55397	2.57824	2.63848	2.60498
hsa-miR-3681-3p		2.64059	2.58701	2.71664	2.65966	2.63808	2.73623	2.69965	2.73696	2.70113	2.68217	2.67111	2.71728	2.66722	2.70365	2.67599	2.65414	2.60929	2.60934	2.59681	2.53817	2.65778	2.6852	2.57323	2.68047	2.63058	2.64774	2.69252	2.67661	2.72689	2.68641	2.66135	2.72473	2.63567	2.70388	2.64994	2.59858	2.65079	2.68671	2.68806	2.70355
hsa-miR-3681-5p		2.55325	2.56576	2.55199	2.60151	2.60539	2.58629	2.5655	2.59439	2.5495	2.56759	2.53146	2.58795	2.60796	2.52189	2.60461	2.60513	2.54794	2.60749	2.63895	2.62412	2.57798	2.54733	2.51759	2.52114	2.53955	2.56519	2.59902	2.55296	2.54346	2.5625	2.58429	2.53904	2.59152	2.60382	2.59933	2.53339	2.56064	2.5343	2.57487	2.54508
hsa-miR-3682-3p		2.79351	2.74653	3.16597	2.64302	2.77756	2.6177	2.71352	2.89052	2.69797	2.80656	2.7589	2.64752	2.60749	2.73426	2.71162	2.67236	2.74932	2.67105	2.73848	2.75318	2.64804	2.71738	2.6363	2.71192	2.81652	2.68366	2.69287	2.74898	2.78713	2.69411	2.77666	2.66325	2.69613	2.74931	2.7553	2.61755	2.81548	2.76908	2.71799	2.70746
hsa-miR-3682-5p		2.62391	2.71673	2.84428	2.71859	2.64324	2.79205	2.74511	2.74882	2.69877	2.74968	2.74519	2.77984	2.73914	2.67956	2.70553	2.74515	2.76168	2.63356	2.71345	2.63895	2.74605	2.74416	2.7104	2.78471	2.75341	2.75684	2.76762	2.75397	2.72856	2.74563	2.75098	2.7543	2.71191	2.70037	2.72537	2.65784	2.70275	2.70758	2.70331	2.73292
hsa-miR-3683		2.63782	2.63356	2.6308	2.58015	2.58692	2.60929	2.6632	2.59267	2.61474	2.58855	2.58562	2.61349	2.61043	2.57633	2.63999	2.74555	2.61281	2.63496	2.63633	2.72252	2.63492	2.56072	2.63606	2.68299	2.56469	2.58246	2.57502	2.59626	2.59809	2.58561	2.64423	2.6406	2.59033	2.53625	2.62267	2.59555	2.59192	2.57478	2.61133	2.57339
hsa-miR-3684		2.55489	2.56923	2.67092	2.6664	2.59803	2.59269	2.68092	2.58453	2.57715	2.6419	2.61866	2.66545	2.6089	2.66064	2.5797	2.53609	2.59798	2.57782	2.5844	2.57514	2.63406	2.59689	2.60328	2.71247	2.60874	2.61843	2.64211	2.66359	2.60116	2.62542	2.61969	2.6333	2.59141	2.64987	2.64102	2.67327	2.61113	2.64866	2.64883	2.63535
hsa-miR-3685		2.5649	2.64083	2.60314	2.72901	2.64292	2.62973	2.72954	2.66484	2.58348	2.74161	2.56738	2.59921	2.63485	2.73425	2.53929	2.59788	2.63125	2.59565	2.62498	2.61469	2.73398	2.65212	2.56987	2.62284	2.66204	2.61857	2.65424	2.63341	2.61824	2.61175	2.5374	2.63478	2.60899	2.56582	2.66228	2.63082	2.53771	2.68759	2.63431	2.59745
hsa-miR-3686		2.67101	2.5517	2.61033	2.5808	2.61448	2.58269	2.52582	2.55152	2.54989	2.55685	2.52111	2.55777	2.61484	2.59372	2.64603	2.63911	2.59692	2.61992	2.55295	2.58618	2.53761	2.57848	2.61555	2.56116	2.63367	2.55526	2.53043	2.56397	2.53077	2.51678	2.57658	2.58843	2.60479	2.57175	2.58177	2.626	2.51332	2.55391	2.59664	2.56013
hsa-miR-3687		2.63448	2.5775	2.53777	2.6242	2.65405	2.53551	2.54842	2.64173	2.5432	2.54608	2.53217	2.50632	2.57355	2.52132	2.62554	2.65441	2.58729	2.56379	2.55825	2.58168	2.51582	2.53795	2.50493	2.52054	2.5019	2.52007	2.53793	2.54252	2.52568	2.5403	2.5381	2.5284	2.52258	2.51206	2.57757	2.53266	2.5276	2.53154	2.52243	2.46416
hsa-miR-3688-3p		2.5874	2.53963	2.64347	2.73861	2.63901	2.62989	2.64545	2.65521	2.61681	2.62672	2.61542	2.60211	2.58428	2.6698	2.5802	2.62437	2.55259	2.63195	2.57706	2.62751	2.61193	2.56726	2.67015	2.64037	2.54039	2.60905	2.59486	2.65778	2.62921	2.61398	2.69794	2.62355	2.57501	2.6111	2.65448	2.62903	2.59904	2.65326	2.56779	2.62349
hsa-miR-3688-5p		2.72326	2.61912	2.63425	2.62918	2.58987	2.61368	2.69451	2.60878	2.61554	2.57507	2.65335	2.67995	2.60792	2.70786	2.66357	2.65507	2.65505	2.6739	2.64064	2.62766	2.64615	2.59814	2.61865	2.61047	2.63683	2.64373	2.65148	2.62033	2.60924	2.61887	2.68891	2.62329	2.65563	2.67432	2.58809	2.64575	2.64756	2.64765	2.65114	2.65128
hsa-miR-3689a-3p		2.72819	2.57346	2.61674	2.57273	2.58086	2.52972	2.57453	2.6089	2.59294	2.62996	2.55122	2.53889	2.58619	2.62158	2.62348	2.65561	2.67228	2.65346	2.70994	2.60347	2.5597	2.59907	2.61012	2.65536	2.5926	2.56117	2.53486	2.57039	2.63261	2.5559	2.60534	2.57969	2.56046	2.57321	2.59433	2.61383	2.53596	2.57676	2.62944	2.64957
hsa-miR-3689a-5p		2.64151	2.58135	2.61221	2.60775	2.60625	2.61072	2.61459	2.59708	2.5513	2.53788	2.58518	2.63199	2.56253	2.62797	2.6723	2.67238	2.61332	2.58031	2.63796	2.67201	2.57806	2.64586	2.57285	2.761	2.59691	2.58007	2.6457	2.58165	2.60628	2.64539	2.55837	2.61266	2.59119	2.57773	2.63199	2.61031	2.53953	2.56096	2.63545	2.60254
hsa-miR-3689b-3p		2.73357	2.63433	2.66216	2.56892	2.64415	2.55154	2.67217	2.65988	2.59543	2.62606	2.55867	2.54506	2.64008	2.54113	2.65861	2.66985	2.64482	2.65576	2.64987	2.72493	2.55721	2.5555	2.57751	2.62321	2.59882	2.63694	2.55417	2.60484	2.69703	2.63967	2.62221	2.63219	2.5388	2.58451	2.65022	2.58925	2.59189	2.55167	2.63428	2.62951
hsa-miR-3689d		2.56684	2.61463	2.66755	2.59996	2.60583	2.56131	2.59827	2.57432	2.61041	2.61002	2.60082	2.54045	2.60145	2.55195	2.63641	2.66346	2.59652	2.56524	2.6764	2.57424	2.62379	2.62742	2.54744	2.60994	2.60286	2.61678	2.58759	2.57748	2.60742	2.59681	2.52905	2.52599	2.53626	2.566	2.57663	2.59496	2.54125	2.58349	2.60364	2.57771
hsa-miR-3689f		2.67869	2.56518	2.54149	2.57549	2.58077	2.57644	2.59051	2.60107	2.53101	2.62393	2.54106	2.58479	2.60763	2.57214	2.61481	2.60281	2.57053	2.71456	2.56569	2.51158	2.55829	2.54198	2.5953	2.61687	2.56152	2.51826	2.53047	2.57358	2.56436	2.63674	2.61922	2.66866	2.56893	2.54031	2.53207	2.62904	2.48619	2.53495	2.60636	2.62489
hsa-miR-3690		2.59434	2.66176	2.58533	2.63993	2.59992	2.58123	2.52743	2.57195	2.53402	2.63441	2.5751	2.66383	2.62078	2.56009	2.57428	2.64459	2.55797	2.62057	2.61715	2.62054	2.67556	2.57481	2.5417	2.78398	2.54936	2.52496	2.58606	2.56687	2.53119	2.53905	2.54584	2.60373	2.60444	2.55026	2.59029	2.62241	2.59868	2.48827	2.51967	2.47005
hsa-miR-3691-3p		2.53721	2.63241	2.63817	2.61574	2.5678	2.59139	2.61077	2.67768	2.65056	2.59661	2.6225	2.58655	2.59796	2.67953	2.56144	2.63366	2.58538	2.6454	2.56565	2.61335	2.60822	2.53184	2.6133	2.56195	2.55352	2.61125	2.57417	2.59151	2.63836	2.60797	2.59755	2.55944	2.56845	2.57817	2.68247	2.52178	2.58231	2.57426	2.60218	2.62451
hsa-miR-3691-5p		2.61784	2.64112	2.58968	2.59546	2.54972	2.56769	2.5153	2.59991	2.5907	2.54587	2.56244	2.53538	2.53907	2.55973	2.61684	2.66613	2.58259	2.59929	2.56851	2.58981	2.5421	2.52951	2.5326	2.55991	2.56949	2.57383	2.63182	2.5459	2.55853	2.55098	2.59861	2.55576	2.59617	2.56288	2.6034	2.55456	2.54861	2.55891	2.55446	2.57626
hsa-miR-3692-3p		2.61789	2.55694	2.54734	2.57808	2.57433	2.51246	2.53713	2.60533	2.59895	2.56068	2.52959	2.53153	2.50727	2.52274	2.64382	2.66463	2.66327	2.60241	2.58677	2.55402	2.56117	2.5624	2.60394	2.54923	2.58016	2.60028	2.54934	2.54976	2.58922	2.50472	2.57456	2.58668	2.56346	2.5693	2.55812	2.53461	2.52	2.53606	2.51171	2.55084
hsa-miR-3692-5p		2.74177	2.56757	2.53645	2.64167	2.64722	2.62107	2.57647	2.61781	2.59078	2.61934	2.63719	2.69222	2.59924	2.66487	2.67756	2.70587	2.66827	2.71591	2.74436	2.66979	2.64371	2.65571	2.64389	2.6604	2.58941	2.70543	2.65672	2.68999	2.83978	2.66244	2.62024	2.62353	2.6051	2.65945	2.58713	2.65974	2.67214	2.57547	2.64368	2.61632
hsa-miR-369-3p		2.6842	2.7274	2.68379	2.6754	2.67915	2.71522	2.70615	2.78543	2.76593	2.6937	2.63676	2.76815	2.75478	2.84355	2.72207	2.72869	2.74158	2.72428	2.8253	2.69639	2.69287	2.718	2.69298	2.67751	2.66277	2.73736	2.68937	2.70646	2.72396	2.69123	2.71881	2.75003	2.66304	2.64438	2.66984	2.71314	2.612	2.7713	2.67268	2.75182
hsa-miR-369-5p		2.68076	2.77632	2.77095	2.75144	2.85068	2.89499	2.84965	2.7225	2.83489	2.83719	2.76345	2.95704	2.74697	3.06847	2.62757	2.69884	2.87173	2.8466	2.70459	2.62499	2.85437	2.81326	2.73966	2.72727	2.79775	2.80574	2.81089	2.78793	2.67294	2.73324	2.74491	3.06446	2.82699	2.74738	2.74629	2.73594	2.80179	2.87798	2.72	2.97957
hsa-miR-370-3p		2.60917	2.68069	2.54618	2.58346	2.59122	2.70922	2.62602	2.63384	2.60564	2.71069	2.6665	2.70762	2.67045	3.10691	2.66887	2.61533	2.70578	2.72545	2.73813	2.73726	2.62941	2.58886	2.57564	2.57236	2.70984	2.56827	2.66362	2.61055	2.55706	2.6056	2.64202	2.72696	2.64834	2.63718	2.58052	2.62472	2.70305	2.79168	2.62745	2.70362
hsa-miR-370-5p		2.58185	2.57696	2.65787	2.56667	2.6187	2.6399	2.63407	2.59037	2.57398	2.59894	2.60286	2.55562	2.63974	2.59926	2.62808	2.60377	2.61024	2.58704	2.63705	2.63102	2.60282	2.58319	2.6212	2.59159	2.59883	2.64322	2.61644	2.58459	2.63776	2.65361	2.62441	2.58264	2.67416	2.59821	2.64104	2.63544	2.6467	2.58557	2.58474	2.60978
hsa-miR-3713		2.62905	2.54424	2.57686	2.61044	2.56902	2.53536	2.60772	2.62354	2.63586	2.58766	2.65954	2.57841	2.63115	2.5918	2.62554	2.55842	2.64983	2.63451	2.57596	2.62725	2.61187	2.5966	2.57532	2.50463	2.63306	2.56821	2.58513	2.54623	2.67553	2.58805	2.57839	2.54203	2.62217	2.59203	2.61759	2.61855	2.63076	2.6154	2.64834	2.60961
hsa-miR-3714		2.56785	2.62799	2.69134	2.62538	2.6525	2.57489	2.67102	2.67227	2.61999	2.60865	2.6625	2.66685	2.56371	2.63033	2.6152	2.57122	2.58833	2.56436	2.57882	2.69118	2.62899	2.60417	2.60427	2.626	2.5982	2.6317	2.64275	2.61483	2.65727	2.61455	2.62588	2.59173	2.68549	2.58053	2.638	2.61406	2.57791	2.65899	2.58334	2.63222
hsa-miR-371a-3p		2.65116	2.61722	2.71593	2.69574	2.64663	2.59898	2.65814	2.69661	2.72888	2.6823	2.5771	2.61931	2.6876	2.77445	2.70807	2.69992	2.64401	2.6467	2.55935	2.60691	2.67512	2.58863	2.64595	2.69974	2.68667	2.74696	2.66247	2.70409	2.74	2.66699	2.71808	2.74174	2.65324	2.6657	2.69955	2.70956	2.65885	2.70664	2.70756	2.64612
hsa-miR-371a-5p		2.70927	2.57173	2.67317	2.52926	2.65771	2.62528	2.60292	2.72301	2.67792	2.64937	2.63927	2.59784	2.61681	2.613	2.69219	2.68217	2.62633	2.66471	2.67672	2.63546	2.63029	2.65053	2.67667	2.63061	2.66948	2.71209	2.68665	2.65287	2.73928	2.69217	2.6295	2.6911	2.58908	2.57758	2.65675	2.635	2.71905	2.68885	2.58056	2.76795
hsa-miR-371b-3p		2.66523	2.68773	2.63786	2.71634	2.58842	2.68527	2.6216	2.6061	2.6387	2.62837	2.62098	2.63629	2.66081	2.6179	2.57089	2.66823	2.63846	2.65529	2.66853	2.58664	2.67522	2.67039	2.63931	2.64924	2.69774	2.66458	2.66684	2.62253	2.58534	2.66227	2.65125	2.62671	2.72095	2.64093	2.67203	2.61426	2.63084	2.66609	2.63164	2.63672
hsa-miR-371b-5p		2.64749	2.74667	2.95336	2.68266	2.67253	2.78449	2.75329	3.21973	2.7777	2.81577	2.85159	2.81252	2.77065	2.98744	2.68843	2.74307	2.66815	2.80124	2.6546	2.68075	2.81774	2.7438	2.8474	2.80735	2.93244	2.71019	2.77383	2.85774	3.89598	2.8357	2.83069	2.87847	2.82546	2.81402	2.73991	2.90932	3.14007	2.77465	2.7948	2.61841
hsa-miR-372-3p		2.5859	2.56822	2.61595	2.6856	2.63705	2.62855	2.60174	2.71548	2.60803	2.62388	2.58946	2.59988	2.64529	2.61642	2.62405	2.6293	2.62605	2.55071	2.65662	2.67047	2.64284	2.54433	2.59777	2.58972	2.66283	2.59568	2.54476	2.60405	2.60699	2.56576	2.57362	2.59232	2.62681	2.57755	2.63344	2.60051	2.63387	2.61267	2.61553	2.60035
hsa-miR-372-5p		2.62726	2.57603	2.70881	2.64686	2.70433	2.68546	2.667	2.61672	2.62439	2.72552	2.59502	2.65418	2.67011	2.62649	2.68225	2.69757	2.69152	2.68676	2.68722	2.65473	2.72938	2.64053	2.6602	2.67494	2.59264	2.59323	2.64517	2.57938	2.70855	2.62513	2.71152	2.6609	2.67224	2.65471	2.68163	2.68609	2.61553	2.63481	2.67161	2.64222
hsa-miR-373-3p		2.64401	2.61184	2.73795	2.67501	2.66713	2.58188	2.63154	2.67973	2.65978	2.63162	2.60808	2.60804	2.62193	2.6399	2.64326	2.58807	2.59083	2.5754	2.62284	2.65765	2.62324	2.60375	2.59232	2.64673	2.56425	2.60016	2.62648	2.66914	2.76146	2.67433	2.60484	2.6978	2.64383	2.68723	2.65273	2.69181	2.58818	2.59803	2.62309	2.64862
hsa-miR-373-5p		2.56941	2.61136	2.53481	2.56924	2.59704	2.52515	2.54893	2.59264	2.54635	2.59111	2.56754	2.55528	2.60146	2.56694	2.60059	2.5298	2.69841	2.60627	2.60444	2.68374	2.65098	2.55054	2.59287	2.58723	2.55918	2.55859	2.63443	2.58783	2.51941	2.56399	2.52911	2.53884	2.56106	2.52168	2.55875	2.53811	2.5593	2.54645	2.5793	2.54013
hsa-miR-374a-3p		2.77826	2.60078	2.88887	2.72001	2.65637	2.70119	2.75496	2.66362	2.63979	2.70819	2.69439	2.73522	2.6246	2.69275	2.73375	2.83143	2.6288	2.69376	2.72193	2.69852	2.69794	2.68968	2.67726	2.66978	2.70219	2.78549	2.68016	2.57109	2.74797	2.67569	2.61499	2.71524	2.72406	2.62851	2.69704	2.71468	2.6428	2.6811	2.68914	2.74386
hsa-miR-374a-5p		6.9065	7.46362	6.56713	6.71686	7.12349	7.22025	7.04086	6.7489	7.30008	7.22484	8.18516	8.4747	8.39018	8.09685	7.96775	8.01656	8.15274	8.06619	8.12951	8.24185	8.01486	8.01668	7.81812	7.9061	7.72455	7.93024	7.49734	7.96093	4.64829	8.07189	8.00029	7.95833	7.83396	7.76205	7.97093	7.9426	7.48272	7.84987	7.92297	7.41872
hsa-miR-374b-3p		2.76625	2.67234	2.89652	2.82204	2.76397	2.74779	2.8692	2.76787	2.70316	2.70631	2.69971	2.7573	2.67973	2.7657	2.72655	2.77236	2.72097	2.66521	2.7965	2.72798	2.6909	2.72078	2.69887	2.69601	2.6634	2.74618	2.71182	2.6657	2.64921	2.76814	2.66662	2.77601	2.67096	2.6934	2.70001	2.75501	2.73508	2.69005	2.676	2.74045
hsa-miR-374b-5p		7.52316	7.80095	6.67045	7.42763	7.47546	7.72985	7.49899	6.592	7.77972	7.21433	7.76053	8.18826	8.0857	8.00054	8.45263	8.62829	8.31006	7.93122	8.00566	7.80701	8.07369	8.14102	8.86892	8.51493	7.53611	8.09765	7.67908	8.06949	7.45663	7.72019	7.88755	8.37052	8.12422	7.79862	8.19868	7.65787	7.63086	7.9279	7.9639	7.90215
hsa-miR-374c-3p		2.77168	2.66387	2.71666	2.70641	2.69095	2.64948	2.76397	2.71429	2.70337	2.74519	2.73404	2.65272	2.68051	2.64834	2.77275	2.71275	2.65423	2.6948	2.67734	2.69725	2.61633	2.68525	2.65579	2.70597	2.66104	2.68197	2.63121	2.73646	2.66009	2.72043	2.6562	2.67673	2.64434	2.64451	2.63937	2.70679	2.63824	2.67515	2.6935	2.70484
hsa-miR-374c-5p		3.31297	3.3116	2.66144	3.0738	3.21169	3.55348	3.22598	2.722	3.50182	3.2136	3.45304	3.80667	3.77454	3.79902	4.08023	4.19832	3.59421	3.50641	3.3796	3.39564	3.80049	3.82136	4.22737	3.89684	3.26216	3.81433	3.54311	3.65663	2.82517	3.55539	3.70616	3.79388	3.78757	3.49911	3.78928	3.43475	3.3829	3.5821	3.63631	3.587
hsa-miR-375		2.64862	2.54515	2.60995	2.53194	2.54292	2.58181	2.52201	2.53619	2.55464	2.57617	2.56801	2.56232	2.53589	2.52235	2.60237	2.64198	2.60243	2.68462	2.58265	2.59998	2.54916	2.5457	2.54581	2.53988	2.54467	2.6016	2.5523	2.5711	2.54101	2.4866	2.52057	2.52894	2.57776	2.49949	2.58022	2.53202	2.49343	2.49914	2.47289	2.58786
hsa-miR-376a-2-5p		2.72429	2.71558	2.70423	2.71947	2.65703	2.69638	2.75588	2.69209	2.70652	2.71938	2.72074	2.69856	2.70559	2.64474	2.74135	2.76637	2.71581	2.66996	2.70132	2.68097	2.69088	2.72864	2.73388	2.7921	2.7058	2.65304	2.74108	2.68041	2.68607	2.68214	2.69809	2.80251	2.7071	2.72924	2.68275	2.78419	2.72784	2.75509	2.71636	2.65093
hsa-miR-376a-3p		3.37095	3.6773	2.71948	3.05126	3.50084	4.56395	3.5471	2.80489	4.13098	3.56224	4.02627	5.2041	4.55885	5.7493	3.05228	5.22202	5.52954	4.74031	3.75835	3.82789	4.0786	3.80622	4.34155	2.79494	4.26639	4.15067	4.1953	3.18351	2.74362	3.65159	3.80411	4.87221	4.48453	3.44847	3.18137	2.8802	3.71923	4.93057	3.34175	5.01652
hsa-miR-376a-5p		2.6909	2.66278	2.80845	2.67575	2.79007	2.85389	2.81318	2.74953	2.73883	2.85933	2.72428	2.78332	2.83458	2.98881	2.77107	2.80819	2.62488	2.80367	2.70708	2.65124	2.76947	2.76332	2.82137	2.64864	2.66336	2.8574	2.83385	2.7385	2.68709	2.82323	2.70706	2.8595	2.7564	2.69908	2.7322	2.71515	2.73424	2.8087	2.69771	2.90337
hsa-miR-376b-3p		2.64096	2.69794	2.59032	2.60012	2.68794	2.7203	2.67388	2.60515	2.73465	2.68328	2.70453	2.92954	2.89991	2.99477	2.76191	2.7939	3.05298	2.78397	2.72094	2.78913	2.76914	2.65762	2.68098	2.62875	2.76831	2.76726	2.71671	2.68383	2.65175	2.67647	2.75088	2.81633	2.77914	2.70202	2.62408	2.60804	2.74827	2.72268	2.69541	2.78999
hsa-miR-376b-5p		2.70052	2.70561	2.83851	2.73412	2.73983	2.73272	2.69156	2.70954	2.76932	2.74211	2.71752	2.70601	2.77983	2.7115	2.74372	2.75242	2.71081	2.74949	2.7761	2.77404	2.67835	2.72796	2.75592	2.7644	2.71313	2.73702	2.72251	2.74182	2.69803	2.7045	2.76811	2.80663	2.69416	2.72465	2.76897	2.72023	2.7726	2.72935	2.71713	2.74477
hsa-miR-376c-3p		3.69033	4.30968	2.86318	3.53973	4.13411	5.44844	4.3702	2.74089	5.20361	4.35462	4.76193	5.923	5.12282	6.73285	3.20976	6.22569	6.32687	5.48407	4.30786	4.50078	4.75793	4.43006	5.13896	2.97927	5.01261	4.92917	4.88625	3.3092	2.76524	4.19564	4.33644	5.5911	5.18315	3.87695	3.54592	2.98856	4.17449	5.65176	3.63067	5.61775
hsa-miR-376c-5p		2.66543	2.72486	2.70704	2.71859	2.72464	2.69156	2.73425	2.68537	2.73306	2.69939	2.68143	2.72334	2.64629	2.6822	2.67765	2.79711	2.64538	2.62643	2.66528	2.73921	2.78043	2.67363	2.7098	2.74935	2.6549	2.70553	2.6496	2.73733	2.72366	2.74557	2.65724	2.73085	2.6593	2.70225	2.70487	2.72156	2.67383	2.75323	2.72635	2.73874
hsa-miR-377-3p		2.79223	2.80176	2.69227	2.68597	2.82087	3.08636	2.82267	2.64255	2.9497	2.86595	2.94077	3.41364	3.41405	3.81506	2.72553	3.11948	3.48873	3.38465	2.84514	3.08327	3.01624	2.85461	2.73687	2.81971	3.03094	3.09881	2.90809	2.74162	2.74243	2.96688	2.93222	3.4372	3.06005	2.8226	2.70873	2.68228	2.90691	3.20453	2.90216	3.34596
hsa-miR-377-5p		2.63902	2.649	2.74723	2.68019	2.68111	2.73687	2.6259	2.61147	2.63103	2.59962	2.66752	2.63459	2.60286	2.66356	2.68336	2.6352	2.65557	2.58526	2.64295	2.68421	2.655	2.67795	2.62947	2.57066	2.61399	2.65715	2.67657	2.53798	2.60873	2.73091	2.62234	2.62146	2.64033	2.65921	2.64823	2.55554	2.61946	2.62347	2.59984	2.67618
hsa-miR-378a-3p		5.59904	5.53336	3.51782	6.16388	5.67435	5.84021	6.02638	3.40726	5.55192	5.75577	4.83492	5.33721	5.2725	5.01783	4.53739	4.91463	5.31293	5.38003	5.75057	5.2965	6.26986	6.19319	4.4238	5.07749	5.44858	5.6341	5.43203	5.16832	2.94788	5.40874	5.5405	5.34371	5.38588	5.6085	5.26674	5.96187	5.49707	5.46922	5.06746	5.21069
hsa-miR-378a-5p		3.23119	3.06431	2.69051	3.11842	3.05111	3.25785	3.1384	2.64683	2.94906	3.29019	2.80762	3.04603	3.02768	2.97306	2.78536	2.73087	2.86944	3.27296	3.36506	3.10491	3.43055	3.44518	2.73993	2.79454	3.08854	3.05935	3.05459	3.08158	2.60401	3.15821	3.08157	3.03124	3.18411	2.95225	3.06896	3.34566	3.0961	2.99911	3.08224	2.97903
hsa-miR-378b		2.63087	2.62063	2.66313	2.67948	2.60804	2.61532	2.61126	2.62967	2.63474	2.6456	2.67288	2.62838	2.78516	2.63166	2.82533	2.79596	2.86935	2.82249	2.83168	2.82307	2.675	2.67338	2.66753	2.7485	2.74106	2.74409	2.68495	2.75013	2.68248	2.68121	2.79336	2.79607	2.69392	2.68948	2.69184	2.72477	2.82045	2.67701	2.74048	2.68267
hsa-miR-378c		2.56262	2.56586	2.61654	2.51702	2.60158	2.5712	2.53902	2.55176	2.53556	2.52296	2.6049	2.59902	2.52394	2.54182	2.66544	2.64432	2.75212	2.57438	2.69145	2.6328	2.56703	2.58305	2.57592	2.53548	2.62664	2.60773	2.57878	2.51316	2.61833	2.628	2.55297	2.54777	2.5779	2.57429	2.54929	2.57502	2.5437	2.63901	2.63066	2.5455
hsa-miR-378d		3.16518	3.10813	2.5785	3.04999	3.04249	3.16845	3.1081	2.56285	3.04156	3.27946	2.98777	3.07334	3.25176	2.9377	2.82183	2.82032	3.16048	3.34019	3.40266	3.22778	3.4993	3.47775	2.63378	2.87392	2.98143	3.10573	3.03084	3.10362	2.58746	3.10426	3.25989	3.10633	3.10666	3.12676	3.06996	3.31183	3.15629	3.20972	3.18571	3.01178
hsa-miR-378e		2.7261	2.64424	2.5793	2.55644	2.65477	2.63057	2.67584	2.56544	2.67864	2.58256	2.61996	2.59957	2.64483	2.6196	2.66175	2.7302	2.69087	2.63756	2.67155	2.615	2.63888	2.62362	2.55001	2.65014	2.72018	2.67348	2.65426	2.67021	2.62527	2.6135	2.60305	2.60242	2.64908	2.66151	2.6543	2.68764	2.6552	2.61646	2.61956	2.6024
hsa-miR-378f		2.74947	2.70803	2.57162	2.66318	2.59927	2.63519	2.60999	2.62346	2.62729	2.67346	2.63608	2.59592	2.71686	2.61568	2.62769	2.61871	2.64961	2.66704	2.73571	2.72208	2.7425	2.73547	2.60069	2.62696	2.674	2.65766	2.70353	2.66314	2.55989	2.66612	2.68745	2.71331	2.58246	2.6628	2.62189	2.73394	2.66616	2.71673	2.69127	2.62498
hsa-miR-378g		2.73264	2.64625	2.5247	2.64188	2.62471	2.62381	2.72009	2.51366	2.66826	2.64079	2.63119	2.69224	2.7933	2.71187	2.7412	2.66752	2.7081	2.79166	2.81297	2.71839	2.7842	2.75454	2.59633	2.62372	2.63278	2.68798	2.645	2.79476	2.52327	2.73613	2.81596	2.73523	2.69769	2.73788	2.63539	2.84226	2.68238	2.73093	2.80146	2.70193
hsa-miR-378h		2.60353	2.61713	2.68043	2.66674	2.60842	2.63291	2.59903	2.55053	2.64103	2.63944	2.55872	2.59229	2.62279	2.58941	2.61851	2.58674	2.60492	2.69224	2.65131	2.63238	2.62009	2.61072	2.56099	2.67336	2.59759	2.56353	2.60759	2.60041	2.51914	2.59729	2.509	2.53568	2.66389	2.55876	2.56626	2.61643	2.5891	2.61686	2.60125	2.57223
hsa-miR-378i		5.80552	5.67908	3.97436	6.372	5.79385	6.091	6.19135	3.42253	5.67381	6.00049	5.29876	5.70288	5.67346	5.15618	5.11926	5.12789	5.58019	5.9751	6.00349	5.75379	6.74069	6.54155	4.76169	5.39906	5.70557	6.01463	5.91724	5.65587	2.90305	5.82706	5.91545	5.70088	5.66225	5.95931	5.62348	6.33795	5.97939	5.85659	5.44053	5.65478
hsa-miR-378j		2.65737	2.57422	2.62298	2.60576	2.578	2.56517	2.5635	2.59157	2.53048	2.58602	2.56501	2.55756	2.59309	2.58974	2.64329	2.73369	2.62342	2.69114	2.6347	2.67051	2.53785	2.58682	2.58191	2.55349	2.56247	2.56958	2.53853	2.62225	2.54757	2.51322	2.57243	2.5927	2.50143	2.61715	2.57097	2.57743	2.55768	2.54819	2.52861	2.58825
hsa-miR-379-3p		2.65325	2.62025	2.59721	2.71262	2.60811	2.62262	2.68823	2.65752	2.6358	2.6077	2.75611	2.64012	2.70169	2.60423	2.66888	2.77651	2.67094	2.61249	2.60515	2.57331	2.64922	2.60095	2.71772	2.68732	2.61984	2.58445	2.62957	2.63754	2.59862	2.65239	2.63596	2.629	2.64277	2.65118	2.60036	2.64145	2.70776	2.70304	2.65127	2.7051
hsa-miR-379-5p		2.88053	2.87071	2.62485	2.67413	2.79045	3.04255	2.75058	2.62352	2.81786	2.8574	2.75885	3.22651	3.00181	3.93325	2.62271	2.72413	2.98824	3.3085	2.77403	2.83777	2.76618	2.75306	2.62886	2.62319	2.81345	2.83675	2.85509	2.67582	2.61678	2.73522	2.74795	3.16875	2.88567	2.6159	2.69047	2.61782	2.74597	3.15122	2.68086	3.07983
hsa-miR-380-3p		2.737	2.66758	2.74217	2.74404	2.69041	2.78092	2.72456	2.73194	2.76396	2.70083	2.67169	2.74469	2.68063	2.78042	2.73599	2.80359	2.59596	2.71668	2.69041	2.69213	2.66396	2.67547	2.6984	2.85107	2.68992	2.73486	2.66813	2.6925	2.66952	2.67011	2.66984	2.73807	2.63806	2.65731	2.6676	2.74561	2.68794	2.72021	2.72206	2.69022
hsa-miR-380-5p		2.57703	2.52897	2.6182	2.54495	2.56364	2.56335	2.56957	2.58154	2.59699	2.58409	2.54587	2.53054	2.63558	2.49933	2.60382	2.56096	2.57811	2.57993	2.59845	2.59414	2.62042	2.55129	2.52157	2.49441	2.58107	2.59307	2.53613	2.5678	2.56814	2.53491	2.58352	2.59188	2.54841	2.54101	2.55365	2.538	2.55458	2.51031	2.60179	2.54303
hsa-miR-381-3p		2.72977	2.8768	2.66131	2.72746	2.81787	3.21966	2.72262	2.64625	2.95152	2.93303	2.79258	3.27365	2.99606	3.87953	2.62787	2.9238	3.43307	3.2075	2.85629	2.95179	2.94766	2.75938	2.86214	2.63179	2.83944	2.97643	2.93317	2.6791	2.67003	2.81435	2.86106	3.44222	3.05614	2.73042	2.68237	2.60125	2.86863	3.26387	2.75898	3.29345
hsa-miR-381-5p		2.61737	2.68159	2.67551	2.6772	2.70511	2.67182	2.67738	2.65547	2.65092	2.62106	2.64364	2.62449	2.6473	2.70806	2.66678	2.6978	2.61507	2.63838	2.65822	2.65426	2.63062	2.56318	2.63512	2.6736	2.65099	2.61789	2.63704	2.64799	2.63443	2.59573	2.62244	2.71769	2.63678	2.60129	2.63219	2.74348	2.64225	2.58774	2.6063	2.68691
hsa-miR-382-3p		2.55835	2.61032	2.62507	2.62384	2.69519	2.62314	2.56972	2.60601	2.58245	2.56144	2.59597	2.58618	2.53926	2.6341	2.62474	2.62743	2.62143	2.61592	2.61477	2.60011	2.63005	2.62004	2.60001	2.53602	2.5736	2.62239	2.6014	2.59726	2.56819	2.61502	2.48984	2.60428	2.60489	2.52638	2.60317	2.61162	2.64375	2.62161	2.60363	2.53808
hsa-miR-382-5p		2.77862	2.85278	2.68928	2.72251	2.81903	3.21276	2.81301	2.66677	2.81632	2.89203	2.72794	3.10532	2.88225	3.61592	2.63136	2.70725	3.06649	3.24461	2.85752	2.81671	2.77492	2.84396	2.69754	2.60948	2.81002	2.87733	2.80326	2.64772	2.93101	2.66311	2.70249	3.15289	2.91604	2.66422	2.71883	2.6838	2.79183	3.10347	2.6791	3.19935
hsa-miR-383-3p		2.57808	2.57441	2.62696	2.56953	2.6186	2.66885	2.64186	2.64847	2.62429	2.55116	2.64494	2.6364	2.59448	2.58933	2.62956	2.56389	2.56205	2.49418	2.5978	2.59965	2.57644	2.61313	2.64679	2.59248	2.66392	2.62234	2.60524	2.65523	2.66445	2.55224	2.60646	2.59422	2.59374	2.6596	2.66437	2.54417	2.63433	2.65187	2.57025	2.60607
hsa-miR-383-5p		2.58495	2.63897	2.5269	2.60299	2.57491	2.6035	2.62142	2.62305	2.53635	2.58012	2.64008	2.59567	2.54276	2.56879	2.65127	2.59388	2.65259	2.59675	2.57474	2.68137	2.56565	2.62664	2.6326	2.61405	2.54124	2.57208	2.52724	2.56297	2.68467	2.5962	2.59278	2.62303	2.57375	2.59294	2.5508	2.61022	2.58994	2.61596	2.56988	2.64117
hsa-miR-384		2.62328	2.66186	2.72883	2.72815	2.64743	2.74149	2.75789	2.77808	2.72245	2.69649	2.63455	2.6583	2.61792	2.71332	2.65992	2.60255	2.61792	2.68363	2.779	2.63183	2.66964	2.67963	2.72274	2.71295	2.67832	2.67577	2.64732	2.65837	2.65801	2.68514	2.65253	2.67756	2.64898	2.67001	2.61578	2.63955	2.68463	2.64765	2.68996	2.70591
hsa-miR-3907		2.62003	2.59644	2.58668	2.62032	2.71429	2.68625	2.66735	2.71087	2.68116	2.61775	2.74359	2.72288	3.0753	2.75192	2.65084	2.53253	2.64361	2.56776	2.63106	2.69075	2.75573	2.73715	2.63212	2.67359	2.70149	2.64628	2.71867	2.62828	2.99686	2.99679	2.68114	2.65416	2.67145	2.74558	2.60662	2.53588	2.7018	2.61833	2.69113	2.60491
hsa-miR-3908		2.63356	2.65891	2.66788	2.66115	2.7203	2.62776	2.67119	2.63569	2.71477	2.62796	2.58447	2.66252	2.61331	2.61989	2.73078	2.69422	2.68693	2.63874	2.70543	2.63587	2.59503	2.64428	2.66217	2.59358	2.63333	2.6371	2.66752	2.64095	2.68371	2.6325	2.62097	2.67751	2.60866	2.68851	2.64998	2.69117	2.61282	2.58922	2.67387	2.67838
hsa-miR-3909		2.54971	2.50309	2.48402	2.56007	2.50502	2.56119	2.50761	2.5053	2.51695	2.51492	2.5627	2.51796	2.53102	2.51305	2.50077	2.61258	2.56338	2.55763	2.58474	2.63363	2.52787	2.51345	2.47205	2.55543	2.50181	2.54954	2.50819	2.5238	2.52717	2.55101	2.51457	2.53315	2.49513	2.54788	2.58503	2.62132	2.51221	2.49114	2.52399	2.50496
hsa-miR-3910		2.59912	2.58146	2.55328	2.5377	2.62265	2.56985	2.60312	2.65905	2.61324	2.54517	2.58996	2.58405	2.56994	2.60525	2.55975	2.57976	2.60086	2.57815	2.62627	2.61903	2.5945	2.52818	2.56918	2.54167	2.57921	2.52926	2.55694	2.5774	2.53117	2.57718	2.50721	2.6201	2.55277	2.53989	2.58056	2.56823	2.52211	2.56131	2.58081	2.55709
hsa-miR-3911		2.79828	2.74899	2.65705	2.70123	2.7634	2.62014	2.66764	2.77279	2.76971	2.72901	2.82072	2.64903	2.75895	2.73778	2.62399	2.63828	2.64685	2.82269	2.74502	2.69589	2.7121	2.68813	2.64972	2.73476	2.90058	2.70921	2.69228	2.89119	2.63307	2.78671	2.75805	2.88834	2.85312	2.82746	2.70033	2.84761	2.9117	2.76302	2.74943	2.73831
hsa-miR-3912-3p		2.66121	2.70895	2.66616	2.67216	2.6085	2.68895	2.62738	2.67505	2.64398	2.65339	2.70076	2.70506	2.74124	2.63484	2.65023	2.68325	2.66796	2.59033	2.73936	2.56906	2.65474	2.64199	2.64591	2.6571	2.62078	2.67516	2.69095	2.62836	2.62836	2.65643	2.66653	2.66775	2.61371	2.68882	2.70393	2.65117	2.64567	2.65627	2.63263	2.66078
hsa-miR-3912-5p		2.75767	2.83065	2.79882	2.72356	2.96674	2.79797	2.74975	3.47289	2.78293	2.95069	3.36852	3.34067	2.94682	3.04989	2.8854	2.75065	2.71319	2.651	2.71538	2.73191	2.76516	3.18427	2.94603	2.79115	2.86242	2.89064	2.79259	2.69973	3.59825	2.68139	2.64838	2.72852	2.71401	2.79314	2.78579	2.6423	2.72078	2.70554	2.7531	2.75633
hsa-miR-3913-3p		2.56343	2.56606	2.58243	2.6377	2.60267	2.60349	2.64299	2.54483	2.57042	2.62278	2.57083	2.6084	2.60835	2.64003	2.59743	2.61062	2.59057	2.58775	2.56584	2.58789	2.62467	2.61838	2.60107	2.56517	2.57431	2.59669	2.56556	2.5704	2.56176	2.59135	2.616	2.61585	2.54149	2.64801	2.6637	2.61739	2.61127	2.56368	2.60872	2.55164
hsa-miR-3913-5p		2.66367	2.65358	2.68486	2.7498	2.68177	2.60553	2.6056	2.61884	2.64591	2.67437	2.60341	2.57228	2.55373	2.55738	2.64599	2.63419	2.67031	2.61717	2.66231	2.63138	2.62637	2.62875	2.63904	2.60322	2.57706	2.68603	2.64871	2.67777	2.60557	2.63446	2.603	2.62942	2.59336	2.5856	2.68555	2.60879	2.6598	2.62595	2.64463	2.61522
hsa-miR-3914		2.6662	2.59138	2.61172	2.58822	2.58066	2.55673	2.58825	2.56292	2.55296	2.53948	2.51364	2.54195	2.54201	2.54967	2.62017	2.56213	2.66564	2.58109	2.57132	2.6408	2.5561	2.49323	2.53559	2.52853	2.53718	2.50034	2.52076	2.57339	2.50181	2.56193	2.54179	2.49662	2.50479	2.5565	2.54805	2.54229	2.54322	2.49844	2.50804	2.5468
hsa-miR-3915		2.69348	2.65366	2.61788	2.62174	2.55917	2.63853	2.60942	2.6088	2.57782	2.60723	2.5939	2.62149	2.5603	2.5699	2.70185	2.62877	2.65404	2.68307	2.71409	2.57505	2.66376	2.59543	2.62487	2.56251	2.66063	2.62234	2.63019	2.5715	2.60857	2.596	2.61699	2.58952	2.60477	2.58164	2.65508	2.58863	2.60485	2.55177	2.61394	2.56919
hsa-miR-3916		2.65229	2.65587	2.62493	2.55714	2.66616	2.66584	2.64539	2.69429	2.62532	2.65742	2.68521	2.66835	2.68534	2.53716	2.62955	2.6682	2.62523	2.60526	2.68387	2.55002	2.62837	2.59899	2.62798	2.64573	2.72685	2.66965	2.63719	2.61719	2.66156	2.62704	2.59923	2.58434	2.65242	2.64478	2.70452	2.65143	2.63344	2.67187	2.63046	2.64604
hsa-miR-3917		2.69165	2.6953	2.65034	2.58126	2.59737	2.67918	2.61642	2.73597	2.72685	2.61575	2.74308	2.55757	2.62076	2.6734	2.73826	2.68851	2.64482	2.61196	2.66428	2.59747	2.66709	2.66181	2.69038	2.63914	2.76194	2.67308	2.67083	2.75226	2.73282	2.6852	2.73613	2.70232	2.72298	2.67265	2.68843	2.63258	2.74126	2.71541	2.5776	2.63689
hsa-miR-3918		2.54034	2.56494	2.5317	2.57355	2.50764	2.55004	2.56565	2.52665	2.53652	2.54807	2.56687	2.59917	2.57522	2.48971	2.56144	2.59127	2.59273	2.66985	2.56083	2.54633	2.57078	2.56499	2.5171	2.5276	2.59871	2.52508	2.55354	2.54768	2.58842	2.5955	2.57807	2.56442	2.50595	2.52728	2.53324	2.51706	2.53069	2.52401	2.54101	2.57866
hsa-miR-3919		2.5873	2.55017	2.53652	2.51206	2.56228	2.58625	2.61393	2.54646	2.57484	2.51417	2.55165	2.55425	2.56077	2.52833	2.63795	2.64616	2.59435	2.60801	2.5659	2.61346	2.55371	2.6243	2.58933	2.54987	2.65672	2.57309	2.63323	2.56016	2.56257	2.54207	2.57959	2.49973	2.55928	2.57845	2.59642	2.53772	2.5653	2.51762	2.54027	2.55403
hsa-miR-3920		2.68945	2.70422	2.71768	2.74868	2.67779	2.74646	2.78167	2.82582	2.7112	2.81202	2.71358	2.71179	2.80361	2.82001	2.73787	2.69095	2.7049	2.6326	2.73122	2.76081	2.67234	2.726	2.81106	2.74789	2.65049	2.71883	2.79139	2.77065	2.71801	2.6246	2.79324	2.70994	2.75389	2.76159	2.72262	2.77307	2.7016	2.72943	2.68927	2.76697
hsa-miR-3921		2.705	2.65201	2.64716	2.55336	2.6078	2.67432	2.65978	2.69167	2.58482	2.62549	2.65993	2.67717	2.70006	2.59902	2.60384	2.57056	2.6569	2.65827	2.59586	2.64323	2.65587	2.7251	2.68999	2.70669	2.66077	2.6414	2.6749	2.63128	2.67763	2.63833	2.71867	2.6746	2.65286	2.64367	2.62225	2.66947	2.64382	2.63855	2.63944	2.61121
hsa-miR-3922-3p		2.61093	2.69667	2.69507	2.63386	2.66731	2.65759	2.69626	2.59488	2.63978	2.62059	2.67685	2.6784	2.65754	2.63209	2.69205	2.66331	2.62824	2.59099	2.69581	2.61652	2.67473	2.6676	2.68386	2.6553	2.65695	2.6376	2.71528	2.62528	2.65581	2.69588	2.68647	2.78462	2.6829	2.65919	2.67431	2.62345	2.66632	2.62292	2.7157	2.68433
hsa-miR-3922-5p		2.5664	2.55435	2.54294	2.55214	2.57764	2.53211	2.62125	2.50824	2.58878	2.54371	2.53564	2.57191	2.53032	2.5532	2.56241	2.54553	2.50928	2.57896	2.55489	2.56963	2.53699	2.53963	2.53919	2.53402	2.56272	2.5666	2.52286	2.56671	2.51968	2.52068	2.62542	2.56768	2.48934	2.51804	2.53588	2.51641	2.49795	2.47489	2.56971	2.58251
hsa-miR-3923		2.6352	2.81783	2.65711	2.68751	2.7928	2.70205	2.72433	2.82405	2.66365	2.81025	2.96664	2.96157	2.74929	2.94274	2.75005	2.78059	2.7498	2.73916	2.7057	2.71174	2.62792	3.04508	2.86053	2.67836	2.71701	2.74745	2.60932	2.59091	3.40613	2.62081	2.63782	2.69545	2.59618	2.67023	2.68973	2.67586	2.63135	2.54966	2.72207	2.78701
hsa-miR-3924		2.73915	2.66022	2.7298	2.82249	2.72062	2.78701	2.74688	2.79496	2.70478	2.85887	2.6551	2.72203	2.69733	2.70347	2.63289	2.7421	2.74291	2.6324	2.73292	2.70856	2.69966	2.72928	2.66123	2.77101	2.6382	2.66201	2.65838	2.69501	2.66404	2.69067	2.67891	2.68932	2.62891	2.72091	2.7558	2.71703	2.67076	2.63257	2.68177	2.61208
hsa-miR-3925-3p		2.62117	2.72755	2.72175	2.7088	2.75605	2.75706	2.76691	2.76968	2.7805	2.68578	2.72152	2.69161	2.76986	2.75137	2.69737	2.67604	2.74557	2.66545	2.72517	2.62295	2.70483	2.74577	2.7073	2.77383	2.6522	2.6681	2.70078	2.69863	2.72112	2.70808	2.72213	2.78717	2.71485	2.71267	2.68439	2.63974	2.71626	2.66667	2.7211	2.75637
hsa-miR-3925-5p		2.62725	2.65725	2.68356	2.53241	2.53812	2.61117	2.58068	2.5942	2.62052	2.61268	2.62058	2.60974	2.62817	2.59954	2.60897	2.68428	2.58174	2.68935	2.5744	2.68336	2.57255	2.57545	2.62063	2.57124	2.70808	2.67246	2.58584	2.59485	2.64255	2.64327	2.55392	2.57002	2.54086	2.57727	2.57544	2.62721	2.61654	2.58812	2.58935	2.62733
hsa-miR-3926		2.70215	2.64227	2.64101	2.63866	2.65326	2.66661	2.63763	2.60563	2.6149	2.70602	2.68417	2.57573	2.75272	2.62464	2.73659	2.65802	2.80707	2.85247	2.77346	2.75603	2.71863	2.70608	2.66472	2.80333	2.78549	2.67738	2.63571	2.86091	2.69951	2.69829	2.78413	2.82388	2.74379	2.69268	2.71803	2.83378	2.86161	2.78239	2.72525	2.72961
hsa-miR-3927-3p		2.7012	2.60313	2.688	2.63246	2.63688	2.58411	2.723	2.6613	2.68791	2.56874	2.60983	2.69993	2.74787	2.6976	2.75929	2.78114	2.68901	2.68434	2.75131	2.70179	2.66935	2.64092	2.67171	2.67926	2.5946	2.64388	2.68423	2.61198	2.63917	2.64255	2.68391	2.66186	2.64539	2.63573	2.66394	2.66605	2.60174	2.67873	2.68253	2.62596
hsa-miR-3927-5p		2.64462	2.69493	2.70582	2.68617	2.77058	2.7256	2.77634	2.7675	2.71785	2.74836	2.71269	2.66736	2.72168	2.71999	2.62325	2.73485	2.67109	2.62194	2.63385	2.62641	2.7457	2.72065	2.73747	2.68214	2.7235	2.73735	2.74589	2.71578	2.76111	2.69632	2.72545	2.87276	2.68359	2.71259	2.77916	2.73194	2.70768	2.64999	2.70989	2.7415
hsa-miR-3928-3p		2.63487	2.56619	2.64097	2.58686	2.55508	2.67013	2.54548	2.59254	2.60518	2.59839	2.59558	2.54641	2.51388	2.52675	2.56906	2.61118	2.6886	2.65073	2.61278	2.62556	2.60689	2.56803	2.57158	2.55056	2.55368	2.57819	2.61658	2.62925	2.63771	2.57597	2.55704	2.59454	2.63691	2.57529	2.54106	2.60968	2.56717	2.58656	2.54768	2.55888
hsa-miR-3928-5p		2.6114	2.67619	2.66907	2.58307	2.58352	2.58045	2.59384	2.52875	2.60865	2.63109	2.57708	2.59881	2.62404	2.58347	2.58737	2.59172	2.63156	2.52479	2.51223	2.56843	2.5572	2.59168	2.60605	2.54144	2.63751	2.54071	2.59369	2.57348	2.65238	2.53968	2.55351	2.61271	2.56296	2.59251	2.65349	2.60956	2.59474	2.62483	2.6128	2.63815
hsa-miR-3929		2.6537	2.49291	2.62655	2.56155	2.57274	2.60784	2.71124	2.68244	2.59554	2.52995	2.57602	2.57651	2.57743	2.55616	2.57761	2.65636	2.67599	2.62321	2.63966	2.65198	2.57727	2.60363	2.58839	2.57922	2.55988	2.60254	2.60668	2.61818	2.5808	2.64632	2.59046	2.59262	2.57401	2.56621	2.58795	2.62536	2.54306	2.51724	2.51837	2.60621
hsa-miR-3934-3p		2.6741	2.67599	2.6615	2.61634	2.59789	2.56058	2.56103	2.59147	2.61428	2.53449	2.54149	2.53865	2.58878	2.57418	2.67797	2.55017	2.60013	2.5592	2.62852	2.60593	2.5904	2.56544	2.61745	2.52466	2.59684	2.5584	2.53205	2.55242	2.57205	2.59239	2.59074	2.50834	2.6507	2.56347	2.54671	2.62669	2.54833	2.63872	2.55569	2.61093
hsa-miR-3934-5p		2.73876	2.65766	2.65212	2.71961	2.70391	2.68997	2.61363	2.62611	2.64137	2.68616	2.65863	2.72591	2.77548	2.71112	2.88564	2.73625	2.79441	2.77922	2.68739	2.75283	2.81608	2.72288	2.73745	2.60919	2.82087	2.69123	2.77468	2.76792	2.63357	2.8061	2.7764	2.79557	2.79865	2.76451	2.71979	2.6436	2.91478	2.82124	2.82025	2.66005
hsa-miR-3935		2.54643	2.57704	2.57386	2.52256	2.52723	2.58466	2.59971	2.62883	2.62119	2.54139	2.55792	2.57637	2.58775	2.58536	2.58568	2.56746	2.54799	2.58985	2.58408	2.5252	2.59407	2.59637	2.56303	2.60207	2.63162	2.56219	2.61317	2.62668	2.63685	2.56143	2.60907	2.61398	2.55119	2.62222	2.57915	2.59943	2.61296	2.5798	2.57121	2.58564
hsa-miR-3936		2.58471	2.56175	2.59905	2.55421	2.58015	2.59113	2.61741	2.55507	2.5972	2.53016	2.52531	2.59795	2.56596	2.54485	2.62613	2.72392	2.56023	2.64734	2.61227	2.64923	2.57877	2.57401	2.62038	2.59386	2.5647	2.54041	2.50621	2.58233	2.5766	2.50897	2.53941	2.57461	2.52327	2.52185	2.55188	2.58286	2.47922	2.55331	2.56843	2.56368
hsa-miR-3937		2.71762	2.66561	2.70032	2.5447	2.61081	2.66003	2.58072	2.62647	2.69972	2.57749	2.54748	2.58895	2.61419	2.62851	2.69072	2.64063	2.77199	2.76824	2.70902	2.64742	2.66926	2.60715	2.52315	2.63696	2.6503	2.69255	2.60352	2.64611	2.71483	2.66345	2.62633	2.65718	2.65548	2.69359	2.55669	2.7356	2.67546	2.67185	2.60572	2.71042
hsa-miR-3938		2.59418	2.59413	2.65143	2.60939	2.62358	2.60574	2.64288	2.6192	2.59979	2.59823	2.59975	2.6234	2.60104	2.6388	2.60932	2.6349	2.59312	2.64185	2.59251	2.59516	2.59666	2.6448	2.61781	2.60632	2.63139	2.67243	2.58739	2.64031	2.59632	2.56544	2.62843	2.56404	2.71295	2.65034	2.59441	2.53986	2.56381	2.62692	2.56929	2.58868
hsa-miR-3939		2.5364	2.53824	2.52653	2.55029	2.51634	2.54775	2.58996	2.55641	2.61592	2.55815	2.55274	2.5437	2.55281	2.53482	2.6281	2.51929	2.53807	2.60842	2.53882	2.54666	2.58878	2.51918	2.56145	2.6011	2.55973	2.61002	2.52934	2.58142	2.54347	2.51146	2.51969	2.5661	2.56483	2.54443	2.5496	2.61962	2.58431	2.56139	2.58981	2.51063
hsa-miR-3940-3p		2.57211	2.84203	2.82728	2.8756	2.84471	2.7926	2.76119	2.82092	2.75866	2.93133	2.7867	2.8197	2.75175	2.81603	2.57809	2.57607	2.54369	2.53455	2.55163	2.57006	2.70807	2.78734	2.74951	2.83142	2.74654	2.83489	2.77283	2.7302	2.74905	2.76903	2.75789	2.77509	2.76265	2.83719	2.79525	2.80479	2.74133	2.84804	2.78999	2.71727
hsa-miR-3940-5p		2.92103	2.95294	2.72254	2.79565	2.81307	2.91711	3.08495	2.63595	3.19533	2.89946	2.91571	3.00891	3.03808	2.92785	2.68459	2.75239	2.86542	3.32386	2.79283	2.96874	2.96154	2.95328	2.72917	2.8191	2.74326	3.16686	3.01096	3.14696	2.59757	3.10338	3.16894	2.90543	2.99215	2.986	3.08899	3.18326	3.24987	3.04259	3.09186	2.93234
hsa-miR-3941		2.5595	2.62813	2.5897	2.57351	2.5417	2.60668	2.56779	2.591	2.55244	2.6226	2.68042	2.57156	2.59693	2.60823	2.55465	2.597	2.64585	2.5663	2.51795	2.60523	2.62664	2.60431	2.51588	2.64523	2.60798	2.62365	2.64	2.58465	2.5292	2.58714	2.58528	2.6091	2.55564	2.54443	2.6595	2.57189	2.63076	2.6027	2.58106	2.558
hsa-miR-3942-3p		2.63678	2.71106	2.73635	2.61641	2.70726	2.68516	2.6398	2.66636	2.61975	2.64131	2.56278	2.64838	2.62888	2.59054	2.66216	2.75206	2.62741	2.61673	2.73702	2.67895	2.66541	2.60053	2.56478	2.62979	2.60367	2.60665	2.64749	2.60966	2.62519	2.69514	2.65734	2.638	2.62417	2.70774	2.66672	2.64474	2.63605	2.62319	2.68788	2.70774
hsa-miR-3942-5p		2.59637	2.70909	2.67572	2.71673	2.66509	2.62235	2.71985	2.68654	2.64839	2.68244	2.63908	2.67188	2.61117	2.65037	2.71834	2.70028	2.61255	2.65499	2.69549	2.59637	2.63051	2.62905	2.68378	2.70174	2.61646	2.63054	2.63545	2.72575	2.61063	2.64826	2.62072	2.60733	2.64862	2.64736	2.72477	2.67213	2.68759	2.63547	2.68315	2.63427
hsa-miR-3943		2.64449	2.61868	2.6227	2.70296	2.72721	2.7037	2.66382	2.73617	2.67717	2.67406	2.68484	2.66721	2.67129	2.62547	2.61756	2.66632	2.59404	2.64229	2.60101	2.56205	2.68371	2.69141	2.76974	2.68732	2.64417	2.66117	2.67002	2.6156	2.65502	2.67455	2.66575	2.67701	2.65346	2.66222	2.65552	2.67217	2.57741	2.66439	2.62249	2.66834
hsa-miR-3944-3p		2.49391	2.55538	2.56734	2.52661	2.51795	2.61479	2.55304	2.57185	2.51612	2.50838	2.56526	2.53181	2.56475	2.51496	2.56937	2.51811	2.55416	2.55791	2.56767	2.49674	2.55548	2.57692	2.52782	2.50728	2.54381	2.58895	2.60395	2.51071	2.54451	2.5613	2.58676	2.51589	2.59558	2.63021	2.5404	2.53301	2.51702	2.54768	2.58327	2.5346
hsa-miR-3944-5p		2.62438	2.5314	2.57715	2.53932	2.52505	2.5481	2.5677	2.58161	2.54372	2.52566	2.56712	2.57686	2.5415	2.52041	2.65897	2.54007	2.63154	2.54893	2.58389	2.55562	2.58966	2.57282	2.58986	2.51658	2.5558	2.58583	2.52471	2.51748	2.59006	2.58491	2.58409	2.52147	2.64311	2.52828	2.5803	2.52086	2.52398	2.53613	2.54816	2.58222
hsa-miR-3945		2.73636	2.68756	2.78765	2.6322	2.74036	2.66189	2.6992	2.67409	2.61815	2.70598	2.68297	2.62413	2.63851	2.75067	2.76241	2.64802	2.76759	2.78349	2.74121	2.69072	2.6252	2.69981	2.64135	2.6652	2.62948	2.69279	2.66167	2.68586	2.85619	2.61989	2.69954	2.68197	2.66925	2.62224	2.74147	2.73097	2.66911	2.64311	2.74813	2.63295
hsa-miR-3960		8.83292	9.48266	10.5766	9.03317	9.40638	9.16695	9.26474	10.6287	9.43641	8.99058	9.53828	8.92688	9.53529	9.43716	8.56585	8.74256	8.8825	9.51508	8.6888	8.68394	9.21511	9.25523	9.4769	9.4064	9.6811	9.83889	9.93152	9.95466	10.6338	9.39874	9.27052	8.69447	9.42308	9.61686	9.77631	10.0054	9.94701	9.81665	9.33314	9.10459
hsa-miR-3972		2.55043	2.5784	2.61057	2.5751	2.6331	2.47988	2.54683	2.54165	2.56852	2.54716	2.53733	2.52273	2.60646	2.5546	2.52875	2.55857	2.55006	2.54506	2.54017	2.59318	2.58623	2.58012	2.52985	2.57835	2.54093	2.55914	2.53016	2.55175	2.57565	2.53417	2.55156	2.55642	2.55727	2.56907	2.55036	2.59295	2.56654	2.59759	2.56876	2.56252
hsa-miR-3973		2.59936	2.6609	2.67655	2.62561	2.64532	2.65042	2.66555	2.71975	2.66476	2.70304	2.57384	2.67131	2.59981	2.60924	2.65622	2.58634	2.68274	2.66844	2.62609	2.61816	2.63462	2.58857	2.63961	2.6439	2.59644	2.63746	2.66728	2.64878	2.65453	2.68321	2.63127	2.63809	2.68191	2.58645	2.66731	2.66664	2.60889	2.61514	2.72474	2.65375
hsa-miR-3974		2.64658	2.6775	2.73524	2.73553	2.63979	2.65495	2.69413	2.64957	2.6511	2.63789	2.64429	2.6019	2.70497	2.73491	2.64255	2.72474	2.65367	2.67873	2.71202	2.69333	2.59599	2.62213	2.65005	2.61691	2.58327	2.61709	2.57395	2.61898	2.66595	2.60304	2.59633	2.67929	2.59778	2.63202	2.59795	2.65308	2.62356	2.63512	2.67035	2.62247
hsa-miR-3975		2.61452	2.66324	2.70549	2.67354	2.581	2.69182	2.66794	2.7399	2.69779	2.59167	2.67122	2.65654	2.68201	2.64602	2.70363	2.68559	2.60432	2.57919	2.67533	2.58811	2.68826	2.71349	2.71375	2.6929	2.60964	2.64181	2.6809	2.64158	2.72328	2.67866	2.69484	2.65228	2.66493	2.66436	2.67128	2.66394	2.66026	2.6738	2.74508	2.67671
hsa-miR-3976		2.6693	2.56169	2.63303	2.60408	2.60965	2.56124	2.68632	2.57061	2.57191	2.6039	2.60497	2.58995	2.60906	2.63478	2.61789	2.65196	2.63486	2.6763	2.64064	2.56138	2.57014	2.58515	2.62522	2.56733	2.65469	2.59218	2.56778	2.60942	2.57768	2.59473	2.55621	2.57281	2.50373	2.54284	2.57069	2.63108	2.60428	2.57366	2.56177	2.51086
hsa-miR-3977		2.66269	2.66363	2.81045	2.6988	2.74105	2.71644	2.80553	2.71154	2.61157	2.66906	2.62894	2.69054	2.73986	2.60756	2.62625	2.70685	2.61099	2.73396	2.6251	2.6303	2.67386	2.7006	2.7007	2.74642	2.63444	2.63379	2.65545	2.68616	2.76085	2.73589	2.63393	2.67158	2.66697	2.63444	2.63209	2.68328	2.656	2.64898	2.62371	2.6755
hsa-miR-3978		2.60714	2.55791	2.57659	2.55055	2.5676	2.52637	2.57685	2.56751	2.56118	2.64766	2.5132	2.58442	2.58922	2.52919	2.58806	2.60874	2.61531	2.5615	2.60667	2.60911	2.59635	2.5335	2.53613	2.49044	2.57658	2.55669	2.57691	2.54898	2.56492	2.58929	2.5277	2.51965	2.56466	2.54914	2.57858	2.55653	2.59931	2.61687	2.63405	2.57874
hsa-miR-409-3p		3.17047	3.32385	2.7423	3.29673	3.35705	4.16968	3.49592	2.788	3.72176	3.8941	3.16833	4.17855	3.49985	4.9454	2.62255	4.07768	4.45941	4.10879	3.16664	3.19648	3.46701	3.25777	3.28268	2.83564	3.40043	3.45422	3.59406	2.83211	2.66819	3.20121	3.11622	4.12269	3.70157	3.00264	2.92387	2.70764	3.34904	4.19855	3.04706	4.21307
hsa-miR-409-5p		2.60397	2.73777	2.64273	2.64858	2.73385	2.84619	2.71756	2.63782	2.87473	2.72342	2.7014	2.79389	2.82932	3.13971	2.68518	2.66794	2.8048	2.85184	2.65805	2.65696	2.73595	2.77754	2.7525	2.70267	2.73194	2.83828	2.77086	2.69565	2.63757	2.76311	2.5984	2.90629	2.72557	2.62786	2.69192	2.66066	2.71436	2.81955	2.63905	2.86476
hsa-miR-410-3p		3.22203	3.27708	2.82347	3.11748	3.32119	4.19852	3.59183	2.73842	4.09019	3.54429	3.10261	4.03318	3.48079	4.70022	2.73822	4.74915	4.69665	3.99319	3.08855	3.22599	3.17546	3.12268	3.8546	2.74161	3.18709	3.33364	3.3122	2.80991	2.68268	3.06637	3.23909	4.05629	3.61288	3.10133	2.88207	2.71341	3.29511	4.13107	2.95536	4.08258
hsa-miR-410-5p		2.59073	2.61568	2.65131	2.66995	2.60858	2.62668	2.61812	2.59035	2.66981	2.58793	2.57542	2.5587	2.60341	2.57357	2.63106	2.64624	2.60175	2.62095	2.6063	2.55964	2.65525	2.60918	2.58717	2.59358	2.57427	2.62676	2.57059	2.53287	2.61791	2.61216	2.61182	2.57112	2.62721	2.59434	2.56623	2.6071	2.55969	2.60324	2.56654	2.56086
hsa-miR-411-3p		2.57062	2.56022	2.65168	2.61952	2.59878	2.6101	2.67519	2.60175	2.64743	2.57848	2.55961	2.55617	2.58087	2.60808	2.5115	2.53487	2.52581	2.61542	2.5495	2.52006	2.59652	2.5745	2.61979	2.57719	2.57006	2.55663	2.65944	2.59099	2.57371	2.6206	2.59477	2.63149	2.60577	2.53425	2.52195	2.58266	2.57489	2.63181	2.5637	2.60678
hsa-miR-411-5p		2.626	2.64134	2.61649	2.63919	2.63042	2.6789	2.68289	2.55817	2.67454	2.6101	2.63222	2.76291	2.67668	2.91842	2.6347	2.64651	2.77518	2.81508	2.73385	2.62748	2.64523	2.64098	2.63217	2.60724	2.63525	2.7001	2.61791	2.61757	2.63433	2.66989	2.67572	2.67235	2.65932	2.62872	2.58676	2.68752	2.62647	2.78745	2.69382	2.73452
hsa-miR-412-3p		2.60424	2.54471	2.56422	2.62214	2.59965	2.66721	2.58667	2.60307	2.55302	2.58784	2.55717	2.62947	2.55345	2.5191	2.62	2.64781	2.57089	2.59707	2.56628	2.64682	2.49729	2.57884	2.57522	2.63155	2.55462	2.54253	2.61824	2.60844	2.54992	2.56371	2.55581	2.5635	2.51385	2.55938	2.6014	2.57734	2.57298	2.56142	2.61015	2.59127
hsa-miR-412-5p		2.634	2.62484	2.61846	2.59113	2.62417	2.59731	2.62886	2.56783	2.60263	2.60312	2.57588	2.57058	2.58669	2.69746	2.65394	2.612	2.6535	2.74556	2.60334	2.64968	2.58906	2.58065	2.62232	2.62676	2.61759	2.59272	2.64549	2.56821	2.56936	2.59353	2.605	2.68207	2.64442	2.60873	2.61532	2.60584	2.60601	2.63933	2.53563	2.67811
hsa-miR-421		2.92719	2.87114	2.72195	2.9669	2.80837	2.99055	2.90478	2.68264	2.93482	2.8374	2.89832	2.96884	3.08487	3.14515	2.96046	3.11754	3.04223	3.14024	3.17949	3.15262	3.15419	3.10509	2.99278	3.0686	2.79371	2.9469	2.88313	2.9469	2.70878	2.92154	2.89765	3.08311	2.97602	2.917	2.94707	2.90967	2.93627	2.87285	2.9908	2.96119
hsa-miR-422a		2.5824	2.56706	2.55128	2.50308	2.5612	2.55294	2.5228	2.54473	2.4929	2.51844	2.5332	2.51978	2.51331	2.62435	2.63145	2.60362	2.5605	2.57987	2.59616	2.67965	2.53306	2.53909	2.57529	2.52346	2.54363	2.46929	2.5185	2.54039	2.60496	2.54414	2.53879	2.5258	2.56245	2.47074	2.57578	2.52381	2.58234	2.56954	2.56535	2.55582
hsa-miR-423-3p		3.27735	2.92479	2.64906	2.91172	2.8704	2.97314	2.82129	2.68762	2.92055	3.00946	2.76643	2.95318	2.9206	3.02703	2.74524	2.84624	3.04273	3.04152	2.92099	3.13471	3.00982	3.04314	2.86148	2.76034	2.73392	2.94167	2.86556	2.92564	2.52917	2.8396	2.93769	2.95084	2.92882	2.95565	2.96048	2.87496	3.00878	2.91405	2.96914	3.01632
hsa-miR-423-5p		5.865	5.21088	6.31435	5.77807	5.70612	5.70801	5.79272	5.60444	5.93346	5.95832	4.98267	5.36691	5.48899	5.46035	6.18244	6.31858	5.78492	5.50047	5.54554	5.4053	5.57102	5.67535	6.3796	6.21847	5.27383	5.63791	5.52711	5.53362	5.47175	5.35273	5.61431	5.6881	5.45132	5.54829	5.69709	5.50735	5.50938	5.47975	5.51402	5.68186
hsa-miR-424-3p		2.69241	2.62671	2.71382	2.63817	2.73047	2.63172	2.66809	2.62936	2.67491	2.64438	2.72032	2.6604	2.63993	2.70516	2.72991	2.68767	2.76441	2.74923	2.7386	2.72124	2.67131	2.74201	2.67525	2.7718	2.70526	2.67855	2.63694	2.68707	2.63298	2.65882	2.76673	2.6861	2.79278	2.73925	2.69387	2.67205	2.74187	2.81323	2.69196	2.67439
hsa-miR-424-5p		6.28958	6.80632	5.7225	6.6604	7.17845	7.00175	6.6547	5.92824	7.45862	6.21772	7.86334	8.22608	7.95374	7.80382	6.88865	6.61393	7.615	8.20036	8.17693	8.05328	8.12644	8.28491	6.83486	7.64648	7.3174	7.87952	7.621	8.53685	4.30568	8.09604	7.99511	8.22302	8.77337	7.48272	8.21556	8.11723	7.46586	8.23909	8.03563	7.74234
hsa-miR-4251		2.57738	2.57687	2.53779	2.54181	2.52913	2.59899	2.52931	2.49935	2.56583	2.48193	2.52698	2.51661	2.50114	2.49919	2.62282	2.64633	2.6757	2.62034	2.59066	2.66003	2.56422	2.59012	2.56663	2.58612	2.59117	2.51052	2.56417	2.52878	2.55981	2.58222	2.56954	2.57893	2.53689	2.58719	2.58648	2.58133	2.5547	2.51159	2.50201	2.56564
hsa-miR-4252		2.62028	2.5568	2.58058	2.64149	2.56767	2.61907	2.57899	2.58209	2.54769	2.58315	2.58943	2.55855	2.64803	2.58146	2.57817	2.56609	2.59027	2.59532	2.57319	2.60821	2.54333	2.57971	2.61923	2.59335	2.59676	2.57842	2.57369	2.57878	2.61604	2.58733	2.61567	2.57257	2.64006	2.62203	2.55191	2.53276	2.58314	2.64153	2.57033	2.62107
hsa-miR-4253		2.65023	2.59057	2.74139	2.59769	2.54751	2.60407	2.62704	2.59573	2.5826	2.5943	2.59291	2.62718	2.60836	2.57037	2.71116	2.61301	2.60081	2.61644	2.54576	2.59438	2.65577	2.6751	2.62523	2.63075	2.62872	2.64674	2.60355	2.65421	2.63702	2.59704	2.57295	2.66732	2.65818	2.60645	2.6066	2.6182	2.66827	2.58707	2.55989	2.64986
hsa-miR-425-3p		3.20497	3.29654	4.86235	3.8057	3.80453	3.5212	3.67508	4.07869	3.3414	3.46581	3.34376	3.30758	3.26972	3.24511	2.96956	2.92482	3.02868	3.00497	2.94327	2.92145	3.36575	3.5018	3.62259	3.64692	3.22575	3.37914	3.37077	3.17139	3.91107	3.38731	3.39997	3.25844	3.40463	3.44257	3.47331	3.43399	3.29501	3.4562	3.46303	3.40481
hsa-miR-4254		2.5389	2.62328	2.63704	2.66122	2.67251	2.67178	2.66364	2.67157	2.65864	2.66929	2.61988	2.60314	2.59889	2.61717	2.56096	2.59145	2.56835	2.53059	2.53966	2.55421	2.64513	2.68482	2.70361	2.62313	2.67034	2.6203	2.6141	2.65386	2.7388	2.71202	2.57106	2.65214	2.61921	2.66023	2.60466	2.64705	2.66481	2.60992	2.60096	2.62982
hsa-miR-4255		2.58259	2.52583	2.56332	2.56093	2.57527	2.56445	2.57449	2.56009	2.53073	2.54723	2.57095	2.48989	2.52666	2.60346	2.61898	2.64277	2.67696	2.59178	2.62506	2.6558	2.54723	2.54022	2.5264	2.57609	2.52195	2.58718	2.53537	2.53737	2.56309	2.55683	2.5981	2.561	2.51455	2.53175	2.5748	2.57568	2.53876	2.545	2.61416	2.59883
hsa-miR-425-5p		8.84873	8.69942	7.36008	8.98531	8.96166	8.8508	9.03213	7.63962	9.18033	9.27184	8.44567	9.24216	8.80018	9.1919	9.45959	9.06173	8.91115	8.97681	9.03857	8.5502	9.36009	9.37075	10.1526	10.1357	8.32895	8.95297	9.03853	9.37295	7.2058	8.95175	9.37357	9.34136	9.55146	9.2857	9.39776	8.97893	8.99355	9.14525	9.14187	8.96335
hsa-miR-4256		2.61527	2.61297	2.61285	2.6109	2.58023	2.59704	2.55931	2.55346	2.58937	2.53937	2.55116	2.64719	2.58771	2.60244	2.70083	2.60767	2.59628	2.62789	2.61648	2.61578	2.58399	2.57811	2.59423	2.63726	2.6238	2.55563	2.59455	2.57264	2.57474	2.60899	2.56611	2.60389	2.58374	2.56321	2.60163	2.63719	2.52491	2.57781	2.57833	2.61353
hsa-miR-4257		2.80548	2.81834	2.85877	2.72072	2.82059	2.8982	2.75383	3.18815	3.02955	2.81174	3.35999	3.07067	2.94691	2.89077	2.97236	3.08184	3.01538	3.23111	3.07578	3.12617	3.03636	3.05654	2.71525	3.02774	2.98868	3.13518	3.17538	3.25443	2.98576	3.07339	2.95304	2.94321	3.28703	2.99363	3.02157	3.26455	3.12154	3.02888	2.96358	3.3021
hsa-miR-4258		2.52874	2.53277	2.56702	2.54116	2.5188	2.55369	2.59396	2.5701	2.59591	2.61205	2.57804	2.502	2.5714	2.56961	2.54784	2.58703	2.55757	2.50304	2.55403	2.51621	2.55494	2.53084	2.63416	2.56847	2.53942	2.56632	2.54736	2.52248	2.55517	2.51269	2.55928	2.53933	2.58716	2.54336	2.58481	2.54522	2.57426	2.53108	2.53324	2.59634
hsa-miR-4259		2.64238	2.61162	2.60649	2.57997	2.5518	2.56906	2.57483	2.6988	2.59798	2.65329	2.6754	2.66898	2.58237	2.5895	2.59707	2.58178	2.70993	2.61347	2.6592	2.5861	2.57208	2.77635	2.5805	2.63293	2.66949	2.63095	2.60569	2.60516	2.86725	2.54228	2.59368	2.62223	2.57338	2.60994	2.6298	2.60033	2.59688	2.57096	2.61812	2.64237
hsa-miR-4260		2.57476	2.5689	2.57367	2.54401	2.56591	2.60358	2.51223	2.56357	2.57841	2.5477	2.52879	2.5564	2.54862	2.56717	2.57279	2.53535	2.63779	2.55768	2.64325	2.58777	2.57049	2.50842	2.51293	2.56377	2.57066	2.55955	2.51887	2.57747	2.57328	2.58939	2.59457	2.5426	2.53385	2.54989	2.57115	2.57622	2.54987	2.53587	2.57537	2.65237
hsa-miR-4261		2.73975	2.70912	2.61888	2.73553	2.79328	2.78217	2.71196	2.56562	2.72767	2.7495	3.03331	3.0182	3.27281	3.0689	2.6637	2.65162	2.60944	2.84409	2.7288	2.91336	2.94703	3.00159	2.64314	2.76459	2.80074	2.9508	2.89324	3.00411	2.63368	3.21056	2.92864	2.85329	2.97177	2.95452	2.9171	2.96124	2.86322	2.878	2.85785	2.95866
hsa-miR-4262		2.60194	2.57943	2.6155	2.57617	2.54967	2.61767	2.61007	2.56954	2.61105	2.62294	2.61691	2.5531	2.57935	2.53354	2.63751	2.62883	2.56959	2.58073	2.6523	2.64589	2.5337	2.6054	2.64189	2.61369	2.58168	2.57569	2.58079	2.56906	2.57374	2.56224	2.58653	2.61642	2.60819	2.55906	2.59441	2.5813	2.52662	2.59826	2.64353	2.63111
hsa-miR-4263		2.64316	2.59394	2.56482	2.58702	2.65895	2.63048	2.56408	2.56402	2.59297	2.53394	2.50387	2.54959	2.56713	2.52351	2.54477	2.6181	2.55361	2.57607	2.63426	2.63892	2.58123	2.56785	2.58533	2.58298	2.61495	2.60528	2.53167	2.57629	2.59745	2.62052	2.54732	2.5626	2.62274	2.56052	2.62037	2.60627	2.57126	2.64909	2.5757	2.56526
hsa-miR-4264		2.58514	2.70216	2.68806	2.60661	2.64627	2.58647	2.6594	2.6373	2.67078	2.55638	2.64548	2.64387	2.62061	2.57932	2.66757	2.65343	2.59213	2.60443	2.711	2.61319	2.62121	2.58461	2.70972	2.61119	2.64181	2.65665	2.70434	2.59925	2.64528	2.63959	2.56502	2.5804	2.5807	2.60388	2.67315	2.63985	2.57197	2.63899	2.54116	2.63139
hsa-miR-4265		2.60244	2.59104	2.55683	2.55189	2.56734	2.55574	2.58364	2.53537	2.57683	2.6081	2.61725	2.5794	2.56555	2.53573	2.60487	2.56715	2.54311	2.59068	2.60304	2.56391	2.59315	2.54375	2.63402	2.56601	2.63709	2.562	2.59934	2.58511	2.60677	2.56647	2.57075	2.57442	2.55839	2.55258	2.55159	2.57386	2.56333	2.55926	2.52941	2.5425
hsa-miR-4266		2.57447	2.51067	2.52543	2.5122	2.54716	2.49421	2.5873	2.47915	2.49579	2.51629	2.50653	2.49301	2.50936	2.52992	2.65091	2.59819	2.55749	2.61579	2.55686	2.57	2.54848	2.4899	2.54701	2.49603	2.51725	2.53092	2.48642	2.52393	2.56627	2.51165	2.53014	2.52241	2.59387	2.57807	2.55755	2.5305	2.50514	2.50097	2.47979	2.53514
hsa-miR-4267		2.56102	2.53052	2.60815	2.47396	2.5048	2.58881	2.55836	2.56336	2.62907	2.51381	2.55575	2.56354	2.54482	2.4856	2.53834	2.5433	2.57792	2.55655	2.56376	2.56263	2.52958	2.55153	2.52695	2.56374	2.56488	2.54855	2.59916	2.55416	2.5159	2.52371	2.56022	2.44174	2.5521	2.551	2.55714	2.48738	2.49588	2.49069	2.53967	2.50872
hsa-miR-4268		2.59237	2.5637	2.55225	2.6024	2.60628	2.60199	2.56533	2.60536	2.61753	2.5873	2.59402	2.58296	2.63874	2.56509	2.5494	2.62756	2.65531	2.59563	2.58938	2.65125	2.57028	2.58533	2.65833	2.56003	2.56773	2.64863	2.62234	2.57902	2.54186	2.62347	2.58897	2.57166	2.57825	2.58049	2.56019	2.5646	2.56678	2.60108	2.56494	2.62397
hsa-miR-4269		2.58708	2.56031	2.50993	2.639	2.58818	2.55385	2.60575	2.54027	2.62863	2.54925	2.6322	2.62096	2.57351	2.64744	2.59429	2.53889	2.55974	2.53965	2.58272	2.49701	2.54835	2.56425	2.66086	2.59069	2.70054	2.5882	2.5338	2.57789	2.60292	2.61549	2.57267	2.60979	2.60129	2.60897	2.61553	2.61936	2.61416	2.63346	2.58189	2.60417
hsa-miR-4270		3.30808	3.4108	2.78804	2.88308	3.65497	3.36246	3.02071	3.21916	4.64281	3.3769	4.96363	4.05222	4.34367	4.07991	3.35772	3.07155	3.85987	4.69927	4.36195	4.31567	4.34793	4.64692	3.38744	3.69904	4.71778	4.64989	4.78211	5.16784	3.0733	5.09368	4.5527	4.45602	4.96187	4.48969	4.60167	5.11708	4.62163	4.62012	4.32937	4.34716
hsa-miR-4271		3.09505	2.92251	2.86626	2.78386	2.82824	2.87426	2.71441	2.81357	2.8903	2.942	3.109	2.9219	2.98603	2.90595	2.86013	2.86575	2.94623	3.38479	3.07455	3.2084	3.02689	3.02196	2.74795	2.8909	3.27012	3.14858	3.04803	3.40101	3.00346	3.2899	3.2101	3.0378	3.23817	3.14084	3.10862	3.37646	3.27434	3.20057	3.07799	3.48052
hsa-miR-4272		2.65779	2.59828	2.65214	2.57165	2.59362	2.6179	2.62252	2.59756	2.7262	2.66868	2.58662	2.64946	2.6568	2.57409	2.67451	2.66388	2.65006	2.62573	2.75445	2.59184	2.63339	2.6284	2.67232	2.68373	2.57556	2.6356	2.59004	2.63056	2.68942	2.62578	2.63878	2.54904	2.59651	2.60839	2.64248	2.55891	2.58558	2.61116	2.63788	2.67823
hsa-miR-4273		2.65332	2.55707	2.59832	2.60793	2.67063	2.59486	2.61288	2.56422	2.55859	2.54116	2.55459	2.61728	2.60451	2.5946	2.58978	2.56844	2.64219	2.59582	2.64724	2.61315	2.56597	2.56856	2.63714	2.53509	2.60721	2.65978	2.60208	2.56334	2.58204	2.54882	2.56162	2.54605	2.54048	2.57912	2.5921	2.5764	2.60753	2.56912	2.53209	2.61137
hsa-miR-4274		2.69169	2.76171	2.88966	2.88915	2.84896	2.85874	2.85331	2.93281	2.90559	2.88552	3.04772	2.8975	2.88478	2.834	2.75544	2.7036	2.72693	2.72803	2.64292	2.72026	2.8895	2.91966	2.87117	2.79675	2.76049	2.83063	2.81235	2.79152	2.98966	2.79645	2.81044	2.83053	2.90346	2.83791	2.8444	2.84404	2.78005	2.81154	2.91667	2.77557
hsa-miR-4275		2.63031	2.68553	2.65458	2.6807	2.61488	2.67115	2.65711	2.70384	2.62788	2.70629	2.69162	2.68883	2.64076	2.6232	2.64798	2.7334	2.64713	2.55688	2.64515	2.66142	2.6703	2.61496	2.65031	2.68789	2.62127	2.66854	2.6624	2.59888	2.61373	2.62542	2.63255	2.72776	2.64755	2.62176	2.63425	2.68305	2.63046	2.68571	2.66143	2.68125
hsa-miR-4276		2.60296	2.55559	2.53248	2.54575	2.58776	2.59642	2.62698	2.60012	2.61375	2.5532	2.56933	2.55729	2.58014	2.62341	2.61405	2.6594	2.58592	2.60034	2.58154	2.63476	2.54374	2.59517	2.57923	2.63142	2.56941	2.60901	2.64711	2.5896	2.6331	2.53309	2.55778	2.54549	2.65763	2.5698	2.56691	2.58579	2.54239	2.64773	2.51069	2.56478
hsa-miR-4277		2.5614	2.52033	2.61329	2.64201	2.70158	2.60322	2.60416	2.5848	2.60855	2.5403	2.59596	2.55907	2.6128	2.59517	2.57765	2.62835	2.56023	2.60089	2.5646	2.62348	2.62457	2.60411	2.63225	2.56676	2.58661	2.5475	2.61135	2.5883	2.58588	2.58127	2.57629	2.5351	2.57287	2.58874	2.56816	2.53524	2.56819	2.50769	2.57518	2.56048
hsa-miR-4278		2.62395	2.51637	2.61116	2.5967	2.62713	2.58434	2.56755	2.60621	2.55113	2.52821	2.59222	2.60152	2.53432	2.53623	2.56609	2.59164	2.65359	2.58192	2.61863	2.61875	2.54208	2.57525	2.55285	2.60217	2.52302	2.52261	2.55309	2.58218	2.5656	2.51406	2.50336	2.58433	2.55374	2.5899	2.61175	2.54754	2.50379	2.58616	2.57886	2.60199
hsa-miR-4279		2.50525	2.61571	2.6267	2.59186	2.60645	2.63247	2.67494	2.57126	2.63992	2.54879	2.64607	2.52668	2.56428	2.60075	2.53244	2.50025	2.56594	2.57238	2.49492	2.47912	2.55295	2.63032	2.58306	2.63346	2.60826	2.53655	2.57814	2.56105	2.63866	2.63784	2.60384	2.56403	2.62952	2.59568	2.53383	2.60474	2.54907	2.58923	2.58017	2.60407
hsa-miR-4280		2.61179	2.52911	2.59121	2.6199	2.66623	2.56358	2.57117	2.5592	2.61011	2.58883	2.56231	2.59108	2.59309	2.65216	2.65859	2.7117	2.62728	2.62556	2.60186	2.59108	2.66967	2.63751	2.57047	2.58193	2.64998	2.58229	2.5615	2.59296	2.54026	2.62288	2.6535	2.61966	2.56611	2.61784	2.54887	2.4987	2.58022	2.58689	2.57908	2.57173
hsa-miR-4281		6.9105	7.52616	7.10305	6.77305	7.57519	7.01148	6.73675	7.48249	8.12702	7.22767	8.57084	7.83254	8.11487	7.51542	7.08101	6.86709	7.45398	8.24628	7.38785	7.42114	7.86158	7.57205	7.18039	7.16643	7.40373	7.85861	8.84928	8.74309	7.80199	8.30063	7.44097	7.37973	8.2149	8.1493	8.10307	8.83004	8.31538	7.86318	7.77601	7.23166
hsa-miR-4282		2.66113	2.61659	2.65124	2.70491	2.62818	2.61208	2.67654	2.62022	2.6359	2.63071	2.69083	2.63424	2.5771	2.58537	2.65895	2.70478	2.64787	2.63963	2.57914	2.68703	2.58694	2.59392	2.66193	2.66309	2.6971	2.66394	2.5956	2.61665	2.64539	2.57103	2.61337	2.62272	2.62691	2.64041	2.57511	2.65487	2.60517	2.64931	2.6182	2.62944
hsa-miR-4283		2.60977	2.50165	2.53056	2.55572	2.61642	2.57357	2.55839	2.56006	2.51033	2.57132	2.57159	2.51513	2.53855	2.5496	2.53616	2.61385	2.5854	2.57433	2.63995	2.57026	2.5552	2.56271	2.54569	2.49836	2.5199	2.57037	2.52803	2.57306	2.51656	2.50028	2.54397	2.55109	2.54991	2.52975	2.5338	2.51328	2.53083	2.53216	2.52111	2.51993
hsa-miR-4284		9.25962	7.83403	9.82707	8.36021	8.1847	8.49349	8.33864	8.49947	8.35491	8.37019	8.05326	8.08868	8.13719	7.40449	10.3759	10.7383	9.14885	8.99462	8.59821	8.09885	8.36888	8.10959	9.50374	8.98949	7.87175	8.38409	8.45085	8.12351	10.1747	7.93851	8.57428	8.4225	8.07583	8.48637	8.31829	8.50638	8.43497	8.62484	8.22691	8.16666
hsa-miR-4285		2.59426	2.57884	2.55752	2.53964	2.57766	2.48498	2.47505	2.58939	2.50116	2.52527	2.5354	2.52226	2.58202	2.55669	2.59783	2.60062	2.58688	2.55386	2.62043	2.55218	2.5567	2.58927	2.58837	2.52478	2.54681	2.56373	2.61559	2.55842	2.57517	2.51521	2.52519	2.50069	2.49873	2.53642	2.53987	2.54996	2.54457	2.54706	2.51971	2.57119
hsa-miR-4286		6.79821	6.09195	7.46188	6.53564	6.82313	6.49474	6.78702	6.43481	7.12654	6.21871	8.35056	7.57647	8.24058	7.0573	7.36506	6.92058	7.29509	6.75814	6.71681	7.8819	6.63495	6.736	6.71934	7.07148	8.11351	6.36884	6.56903	6.86762	8.76708	8.42762	6.99387	6.42509	6.99788	7.50873	6.71524	6.4543	6.62781	6.79634	7.28237	6.07045
hsa-miR-4287		2.63592	2.61905	2.61184	2.6284	2.66172	2.58793	2.6101	2.63095	2.59151	2.62248	2.63454	2.61339	2.58622	2.58788	2.61183	2.6209	2.6653	2.59373	2.58762	2.64366	2.61838	2.58883	2.67585	2.61978	2.61152	2.64294	2.56639	2.56089	2.57472	2.62066	2.56907	2.62828	2.61436	2.6293	2.62819	2.63762	2.66066	2.59365	2.56867	2.58907
hsa-miR-4288		2.60371	2.61218	2.63188	2.6736	2.61446	2.62912	2.65954	2.64348	2.60677	2.70273	2.59216	2.62209	2.59428	2.63859	2.62852	2.69027	2.60529	2.64428	2.61475	2.69224	2.67545	2.60247	2.62537	2.66396	2.57423	2.56527	2.5779	2.61451	2.60704	2.61761	2.60633	2.65265	2.60702	2.59872	2.60527	2.59959	2.58404	2.61258	2.65106	2.63812
hsa-miR-4289		2.65698	2.69619	2.6428	2.60742	2.63444	2.56716	2.61535	2.64691	2.6601	2.60382	2.61145	2.64863	2.64152	2.68711	2.65321	2.66132	2.63504	2.64587	2.68045	2.63204	2.66642	2.60291	2.5915	2.63073	2.6163	2.66995	2.65617	2.68326	2.56854	2.61497	2.63287	2.60371	2.68587	2.59892	2.63589	2.61425	2.59334	2.62415	2.60561	2.69803
hsa-miR-429		2.58202	2.70023	2.64782	2.67249	2.67184	2.68181	2.73748	2.58911	2.68617	2.71392	2.67176	2.6485	2.70623	2.76155	2.64021	2.67267	2.63621	2.64615	2.61601	2.68993	2.71882	2.66411	2.6677	2.6514	2.59601	2.58898	2.62674	2.69451	2.64593	2.66506	2.59219	2.69203	2.67156	2.63071	2.61839	2.63851	2.63753	2.63537	2.76519	2.63495
hsa-miR-4290		2.54497	2.753	2.72474	2.62301	2.64548	2.71111	2.78298	2.71143	2.70132	2.68279	2.74228	2.69262	2.7341	2.67514	2.57128	2.55107	2.5803	2.53423	2.59281	2.52983	2.70811	2.69373	2.72093	2.75268	2.73207	2.67818	2.68708	2.66474	2.99923	2.83112	2.73933	2.79041	2.75361	2.76257	2.70683	2.68729	2.67177	2.66476	2.74411	2.66424
hsa-miR-4291		4.5503	4.51028	2.68749	4.78661	4.63101	5.04666	4.59859	2.96704	5.01642	4.65597	4.36238	5.10269	4.98817	5.22509	3.15129	3.44017	4.03728	4.48636	4.57425	4.51212	5.37718	5.36362	3.63462	4.19407	4.47583	5.10436	4.66487	4.8421	2.69439	4.8498	4.6817	5.13056	5.09907	4.69986	5.05351	4.52184	4.70587	4.94366	4.85578	4.99577
hsa-miR-4292		2.51999	2.50499	2.45576	2.56087	2.52626	2.4751	2.49567	2.49457	2.51589	2.51699	2.46558	2.54176	2.51176	2.51363	2.54068	2.54694	2.51189	2.57188	2.54217	2.51414	2.49264	2.49868	2.46296	2.55588	2.5358	2.48808	2.47434	2.47305	2.49101	2.49743	2.49956	2.51645	2.46746	2.45829	2.49067	2.54118	2.52957	2.50234	2.46857	2.48106
hsa-miR-4293		2.52464	2.59297	2.54276	2.50148	2.53648	2.52521	2.50251	2.56955	2.56915	2.5967	2.54313	2.49101	2.50715	2.58848	2.5228	2.54804	2.58452	2.61448	2.54863	2.57047	2.57285	2.54821	2.50179	2.5172	2.56311	2.5281	2.52446	2.5155	2.56703	2.51719	2.51202	2.52685	2.53203	2.4995	2.5883	2.52615	2.53273	2.50875	2.52184	2.49557
hsa-miR-4294		2.57852	2.57845	2.67386	2.55874	2.56605	2.57091	2.60241	2.57359	2.60002	2.53637	2.52207	2.51835	2.62147	2.51892	2.59801	2.59075	2.58813	2.65652	2.56362	2.5903	2.56424	2.58442	2.68253	2.58434	2.61982	2.60414	2.62614	2.58649	2.59728	2.56819	2.56609	2.53058	2.57693	2.58916	2.54288	2.5774	2.54049	2.5723	2.53843	2.60034
hsa-miR-4295		2.61161	2.70679	2.75404	2.71564	2.6439	2.61199	2.60323	2.65613	2.63695	2.64483	2.67067	2.69474	2.66168	2.66118	2.71943	2.65036	2.64952	2.62385	2.68234	2.63258	2.68947	2.60765	2.64703	2.58837	2.71814	2.63218	2.64099	2.61579	2.72344	2.67439	2.74321	2.67196	2.68345	2.66756	2.67796	2.69198	2.67405	2.73848	2.71544	2.69905
hsa-miR-4296		2.57206	2.564	2.5685	2.54513	2.55415	2.53741	2.45549	2.51773	2.56039	2.54588	2.54366	2.56828	2.55994	2.55422	2.53499	2.54517	2.64479	2.58415	2.57842	2.57565	2.54211	2.54603	2.52212	2.48786	2.52208	2.54816	2.51413	2.49688	2.58029	2.55873	2.62331	2.58254	2.55197	2.55833	2.50842	2.55531	2.50874	2.53132	2.56626	2.5338
hsa-miR-4297		2.61638	2.63461	2.6947	2.61827	2.63912	2.66426	2.61046	2.61092	2.63105	2.53521	2.65464	2.66747	2.5754	2.60295	2.62981	2.64687	2.54509	2.56732	2.59992	2.53726	2.5611	2.62479	2.66905	2.59867	2.62199	2.6104	2.63966	2.60078	2.67512	2.6201	2.56369	2.63666	2.61834	2.64335	2.59118	2.60071	2.64352	2.68924	2.56264	2.6785
hsa-miR-4298		3.11647	3.02646	3.24686	2.99534	3.03209	3.11466	3.00775	3.72347	3.13141	3.26649	4.18245	3.62667	3.37792	3.1426	3.57986	3.1411	3.47142	3.34166	3.32176	3.1823	3.35986	3.32738	3.13317	3.50091	3.64599	3.25835	3.40509	3.76344	3.53417	3.48919	3.487	3.58191	3.68223	3.57481	3.24088	3.53222	3.91896	3.40084	3.18857	3.19356
hsa-miR-4299		6.80769	6.58804	9.54215	7.34065	7.36862	6.97002	7.33779	8.88203	7.14424	7.05768	6.8557	7.1041	6.92926	7.36814	8.15842	8.18723	7.46551	7.20051	7.16864	7.07345	7.31103	7.44654	8.56744	7.89289	7.74164	7.21492	7.69509	7.41867	7.74516	7.0478	7.20458	6.98323	6.8791	7.32038	7.27478	7.19279	7.44122	7.30265	7.14064	6.93931
hsa-miR-4300		2.66083	2.60844	2.58077	2.51862	2.58577	2.51391	2.52324	2.55381	2.51782	2.60848	2.56785	2.51941	2.56883	2.61147	2.57008	2.61044	2.65147	2.58957	2.61658	2.6227	2.58834	2.55222	2.5774	2.54129	2.55494	2.50124	2.53557	2.58815	2.54342	2.51549	2.56913	2.58948	2.55732	2.5419	2.57453	2.57118	2.57806	2.66427	2.55214	2.54031
hsa-miR-4301		2.61509	2.63268	2.67163	2.70757	2.63664	2.65929	2.65962	2.68473	2.57436	2.65993	2.65671	2.66761	2.68914	2.58478	2.6476	2.60155	2.59554	2.57353	2.5909	2.56594	2.62484	2.62994	2.67301	2.62464	2.64838	2.6957	2.69908	2.65335	2.62031	2.65419	2.69744	2.59271	2.62056	2.6816	2.67377	2.64375	2.6757	2.64861	2.64992	2.63503
hsa-miR-4302		2.61496	2.60484	2.60768	2.58319	2.6218	2.59956	2.63245	2.55202	2.55004	2.51307	2.52724	2.60286	2.58704	2.54706	2.55511	2.60366	2.5346	2.54792	2.59495	2.59217	2.61414	2.5137	2.57441	2.52766	2.55843	2.56489	2.60473	2.57388	2.59507	2.55811	2.57314	2.55343	2.55418	2.57211	2.57615	2.61048	2.55597	2.57751	2.53657	2.54708
hsa-miR-4303		2.58713	2.54241	2.53789	2.55845	2.57314	2.58756	2.56355	2.54785	2.55322	2.55355	2.55229	2.53954	2.54414	2.5081	2.64499	2.60518	2.64588	2.60754	2.57891	2.59437	2.63833	2.59765	2.59244	2.57306	2.60388	2.60631	2.57518	2.54901	2.60097	2.54368	2.55972	2.57267	2.55298	2.56944	2.59775	2.61741	2.57004	2.6053	2.57494	2.56822
hsa-miR-4304		2.56338	2.56853	2.62644	2.55248	2.56955	2.57666	2.52921	2.61337	2.54813	2.54629	2.6384	2.55378	2.56325	2.51361	2.66825	2.59414	2.65589	2.59716	2.60992	2.58981	2.51718	2.57647	2.58663	2.57407	2.69802	2.5687	2.61376	2.55235	2.63923	2.5898	2.60045	2.62166	2.63077	2.59695	2.57625	2.6723	2.61003	2.5074	2.56764	2.59479
hsa-miR-4305		2.55008	2.60235	2.56082	2.63649	2.6038	2.58198	2.55361	2.53103	2.58453	2.56187	2.54543	2.6171	2.57655	2.58914	2.64669	2.51942	2.55756	2.48854	2.55038	2.59348	2.62925	2.61269	2.64682	2.56021	2.64762	2.65909	2.5798	2.65153	2.58498	2.58769	2.53928	2.54466	2.69248	2.6442	2.595	2.58944	2.56998	2.59878	2.58147	2.59246
hsa-miR-4306		8.65543	8.22943	6.48413	8.28205	8.32804	8.47363	8.14884	7.36224	8.12927	9.23989	7.92012	8.26089	8.20727	8.39068	7.38886	7.64303	8.28088	8.22952	8.52084	8.24002	8.1765	8.35892	7.42973	7.23813	8.13624	8.18731	8.15973	8.1511	4.94635	8.21512	8.68952	8.57015	8.26568	7.86553	8.12357	8.80508	8.31631	8.14798	8.10693	8.6549
hsa-miR-4307		2.83436	2.76585	2.86421	2.86917	2.85836	2.83408	2.85664	2.84259	2.73737	2.78114	2.74322	2.83043	2.77414	2.74304	2.73252	2.65172	2.68009	2.7017	2.73973	2.6833	2.80614	2.73618	2.77062	2.75365	2.73374	2.76259	2.72777	2.73535	2.71731	2.73826	2.7185	2.92838	2.69224	2.73563	2.76654	2.73579	2.75081	2.80513	2.7266	2.7646
hsa-miR-4308		2.57828	2.6988	2.68906	2.69176	2.67205	2.66469	2.65326	2.62167	2.64548	2.6119	2.67847	2.62056	2.6092	2.65637	2.6251	2.67636	2.58183	2.62338	2.65497	2.58411	2.60985	2.67725	2.65632	2.60422	2.60299	2.5943	2.63091	2.67951	2.68484	2.60215	2.67837	2.67594	2.65868	2.63917	2.6339	2.58732	2.56738	2.64748	2.64324	2.61866
hsa-miR-4309		2.57963	2.55298	2.60295	2.55285	2.56818	2.64724	2.56317	2.6362	2.51413	2.53734	2.55556	2.51087	2.64491	2.61797	2.63313	2.61621	2.62282	2.60633	2.68967	2.62013	2.62804	2.57778	2.56819	2.58082	2.57904	2.58815	2.5368	2.61163	2.57451	2.5699	2.60101	2.5942	2.58758	2.55014	2.55405	2.54754	2.56603	2.55477	2.6118	2.58375
hsa-miR-4310		2.81838	3.26181	4.43555	3.6873	3.68787	3.47102	3.57266	3.75308	3.23201	3.37964	3.38104	3.18185	3.25315	3.22815	2.71904	2.73923	2.80589	2.7478	2.77049	2.66708	3.23087	3.31786	3.69638	3.52504	3.30065	3.33	3.41589	3.06966	3.90531	3.31168	3.32613	3.2259	3.38284	3.41734	3.39849	3.2418	3.26782	3.40054	3.38349	3.25555
hsa-miR-4311		2.66368	2.54788	2.69972	2.55776	2.49815	2.57386	2.56048	2.57513	2.59837	2.58799	2.61218	2.57947	2.54229	2.61182	2.71392	2.68245	2.59231	2.67929	2.61043	2.70939	2.58781	2.60651	2.58813	2.55842	2.57525	2.57644	2.58387	2.56873	2.7225	2.53078	2.58326	2.55893	2.5241	2.52566	2.63916	2.63576	2.47443	2.58374	2.5838	2.59138
hsa-miR-4312		2.77317	3.01057	3.49173	3.32212	3.1707	3.10594	3.37134	3.2683	2.98464	3.07648	3.07052	2.99826	3.02771	3.0022	2.62655	2.61053	2.70866	2.6352	2.65951	2.56875	2.99118	3.03634	3.09486	3.16974	2.95063	3.07763	3.07377	2.99088	3.39193	3.09583	3.09969	2.97651	3.06006	3.07053	3.1924	3.02161	3.00998	3.06679	3.07095	3.13369
hsa-miR-4313		3.29562	3.52276	5.3521	4.0772	3.87646	3.87032	3.80688	4.44998	3.60397	3.65814	3.58494	3.45594	3.54111	3.40876	3.30798	3.69874	3.30684	3.14124	2.90445	3.00991	3.64737	3.82848	4.03315	3.98902	3.53835	3.58421	3.81138	3.46624	4.41497	3.67355	3.56386	3.44688	3.63117	3.71145	3.77237	3.65725	3.5648	3.8318	3.64967	3.54299
hsa-miR-431-3p		2.59372	2.74421	2.66808	2.70703	2.70879	2.6857	2.63912	2.65696	2.61835	2.80493	2.64298	2.72431	2.71605	2.7883	2.63007	2.64901	2.68017	2.67346	2.60208	2.61697	2.72318	2.69175	2.65392	2.68451	2.64291	2.67557	2.66815	2.72585	2.66169	2.71237	2.68931	2.78399	2.64536	2.65833	2.67416	2.68468	2.69341	2.71444	2.73317	2.6848
hsa-miR-4314		2.65323	2.52026	2.59879	2.59034	2.52519	2.62847	2.62056	2.6396	2.53393	2.53497	2.60134	2.53361	2.61222	2.55621	2.66653	2.67755	2.75565	2.6944	2.64723	2.70854	2.60193	2.58447	2.61611	2.62346	2.6903	2.61175	2.60902	2.69484	2.61235	2.6353	2.64634	2.58503	2.65668	2.57301	2.52519	2.60045	2.64002	2.57256	2.49547	2.59407
hsa-miR-4315		2.57749	2.55847	2.59731	2.58858	2.63239	2.60686	2.6163	2.5933	2.54751	2.59372	2.56976	2.57759	2.52049	2.63027	2.56682	2.5734	2.64608	2.66166	2.60882	2.63778	2.63833	2.56563	2.61749	2.56194	2.57618	2.61595	2.59517	2.57819	2.64171	2.64256	2.60592	2.58681	2.61374	2.63516	2.58556	2.59253	2.57039	2.65136	2.63782	2.55595
hsa-miR-431-5p		2.73158	2.85454	2.5489	2.82518	2.84062	3.35179	2.84297	2.58415	2.98807	2.99143	2.82763	3.22814	2.96077	3.73022	2.56288	2.7718	3.28311	3.17293	2.76445	2.81507	2.87938	2.71574	2.70359	2.58497	2.86388	2.86728	2.86847	2.67748	2.57185	2.69007	2.79181	3.14098	2.94248	2.66351	2.6756	2.64543	2.8818	3.3141	2.70138	3.09757
hsa-miR-4316		2.57064	2.61106	2.58534	2.49601	2.5909	2.57562	2.48756	2.53721	2.54834	2.54575	2.56202	2.53216	2.57288	2.53997	2.61373	2.59179	2.6556	2.60218	2.63984	2.64486	2.51591	2.58592	2.57829	2.5418	2.6174	2.48648	2.52052	2.55183	2.57026	2.50893	2.48258	2.49303	2.59076	2.57682	2.54226	2.57852	2.56876	2.51239	2.62311	2.59891
hsa-miR-4317		4.03926	3.8757	2.68139	4.06505	3.85987	4.2145	3.88421	2.71828	4.04715	3.75563	4.15862	4.78939	4.49919	4.40012	4.27842	4.23576	4.12484	4.49042	4.41702	4.23394	4.69856	4.65994	4.24741	4.40511	4.00995	4.5338	4.11304	4.53243	2.67801	4.40049	4.38827	4.39169	4.59749	4.15599	4.51526	4.20154	4.38163	4.5856	4.4522	4.38696
hsa-miR-4318		2.71971	2.6507	2.63338	2.76695	2.6316	2.63479	2.63257	2.71206	2.60589	3.00246	2.61889	2.56736	2.56297	2.71087	2.64205	2.65791	2.69989	2.66276	2.65285	2.65847	2.62308	2.66102	2.60469	2.57428	2.62389	2.63341	2.68616	2.66736	2.58966	2.68508	2.75821	2.63362	2.61512	2.57893	2.64032	2.75489	2.61845	2.64926	2.6633	2.688
hsa-miR-4319		2.58921	2.54894	2.51043	2.63624	2.52145	2.51872	2.59894	2.52052	2.59707	2.52869	2.53966	2.48005	2.62405	2.56812	2.52258	2.52883	2.51895	2.52699	2.51902	2.58723	2.56638	2.63883	2.60824	2.57228	2.63627	2.62267	2.60367	2.52427	2.60388	2.53808	2.57979	2.53637	2.54305	2.5629	2.5339	2.57397	2.53844	2.51768	2.54875	2.50922
hsa-miR-4320		2.6096	2.64611	2.66417	2.62834	2.70786	2.65655	2.69421	2.62646	2.63221	2.60434	2.60868	2.65953	2.68631	2.66141	2.60515	2.65796	2.63937	2.65548	2.68421	2.67332	2.68778	2.67257	2.65902	2.57323	2.61073	2.56732	2.64009	2.56057	2.58901	2.65508	2.60615	2.63695	2.67267	2.65892	2.57548	2.61304	2.61692	2.63362	2.62988	2.61511
hsa-miR-4321		2.58191	2.59389	2.58658	2.56401	2.51179	2.54871	2.61245	2.5338	2.57077	2.52119	2.60334	2.57512	2.57128	2.52997	2.50907	2.53465	2.55773	2.50331	2.48503	2.61514	2.55996	2.53754	2.59674	2.60114	2.62893	2.58255	2.52297	2.55612	2.60109	2.57393	2.52454	2.51741	2.54864	2.61546	2.52152	2.57701	2.58228	2.59532	2.54043	2.54812
hsa-miR-4322		2.63279	2.50425	2.5477	2.53862	2.53849	2.55155	2.57944	2.55405	2.54807	2.53376	2.63202	2.5458	2.55148	2.54391	2.54606	2.51779	2.57293	2.60587	2.59897	2.60799	2.56457	2.60677	2.48562	2.52097	2.56332	2.56525	2.57142	2.63007	2.52666	2.60504	2.54358	2.45025	2.61565	2.53875	2.55444	2.6038	2.57974	2.59958	2.56049	2.54826
hsa-miR-4323		3.94388	3.39646	3.7098	3.69301	3.73527	3.61443	3.84809	4.017	3.58106	3.63737	3.38565	3.40398	3.50969	3.36386	4.13094	4.25795	4.00129	3.54808	3.64783	3.51716	3.39311	3.56325	3.99589	3.82872	3.43389	3.52243	3.54819	3.32703	3.55939	3.47576	3.52287	3.2532	3.33158	3.43197	3.60374	3.21996	3.28414	3.46457	3.43894	3.52454
hsa-miR-432-3p		2.64468	2.60879	2.6217	2.58857	2.62887	2.5868	2.70858	2.59207	2.57924	2.59501	2.64343	2.684	2.58813	2.65396	2.54883	2.61379	2.60796	2.64525	2.59227	2.59423	2.61492	2.58219	2.63829	2.61509	2.61262	2.58872	2.7027	2.66906	2.58083	2.65545	2.62952	2.63606	2.63353	2.67554	2.60079	2.65569	2.58898	2.59932	2.62728	2.62047
hsa-miR-4324		2.61553	2.59257	2.64753	2.51306	2.63369	2.64377	2.6341	2.68271	2.68861	2.58851	2.64792	2.65675	2.62885	2.61851	2.57209	2.50365	2.57952	2.5806	2.54513	2.57041	2.68003	2.65049	2.62313	2.59264	2.57306	2.62542	2.64957	2.56356	2.59438	2.57732	2.58511	2.56074	2.67553	2.62586	2.68627	2.62584	2.66274	2.58486	2.62539	2.64843
hsa-miR-4325		2.55634	2.64323	2.58164	2.66637	2.57954	2.5985	2.62229	2.56024	2.60788	2.63494	2.60714	2.5536	2.61826	2.59353	2.7044	2.71661	2.6927	2.63173	2.57531	2.62982	2.65421	2.56857	2.57257	2.6069	2.57275	2.61939	2.54963	2.5848	2.56923	2.62247	2.62567	2.54707	2.60597	2.61071	2.63588	2.60218	2.5758	2.54392	2.60811	2.57245
hsa-miR-432-5p		3.1272	3.00917	2.79831	2.90451	2.85563	3.52102	3.20807	2.71855	3.22055	3.34798	2.90457	3.27694	2.98785	3.94682	2.63455	3.18335	3.90159	3.49977	2.91827	2.81525	2.88265	2.8579	2.74938	2.6602	2.92235	2.84078	3.08161	2.65729	2.90928	2.85092	2.9713	3.36289	3.24123	2.73732	2.75115	2.69158	2.95168	3.2904	2.70949	3.40248
hsa-miR-4326		2.60563	2.61337	2.73039	2.65167	2.54944	2.654	2.62893	2.71748	2.65853	2.65794	2.54849	2.6681	2.69393	2.6502	2.61691	2.58642	2.54435	2.52518	2.61081	2.58478	2.64801	2.63423	2.65296	2.69468	2.6251	2.6825	2.67792	2.64484	2.74652	2.66437	2.67114	2.59385	2.6041	2.61171	2.55917	2.64005	2.66224	2.66683	2.67857	2.63421
hsa-miR-4327		2.78225	2.6866	2.60022	2.61292	2.67075	2.65079	2.65715	2.7298	2.71802	2.73864	2.84932	2.69943	2.73641	2.70277	2.7536	2.65892	2.67234	2.78308	2.68024	2.70121	2.76413	2.61389	2.65609	2.77522	2.79411	2.71888	2.73777	2.92205	2.69488	2.65518	2.7925	2.72765	2.72831	2.71918	2.67277	2.87728	2.87709	2.78962	2.71898	2.83923
hsa-miR-4328		2.71365	2.64365	2.62824	2.66894	2.72498	2.74712	2.65358	2.6243	2.6615	2.65288	2.67468	2.72376	2.72519	2.7071	2.65963	2.69368	2.63443	2.72157	2.66104	2.66592	2.67755	2.72698	2.647	2.67942	2.6546	2.64539	2.69162	2.6844	2.70768	2.70072	2.709	2.71453	2.71148	2.65989	2.65185	2.66436	2.64133	2.64488	2.66965	2.73573
hsa-miR-4329		2.52709	2.62778	2.60489	2.59031	2.56344	2.50284	2.58533	2.60328	2.55204	2.59178	2.56831	2.59151	2.63284	2.60516	2.57396	2.56706	2.55284	2.61211	2.57278	2.59961	2.55522	2.60679	2.58288	2.55337	2.58661	2.59279	2.58954	2.60927	2.59207	2.70224	2.64174	2.62678	2.62142	2.5688	2.56463	2.58488	2.5521	2.59079	2.63101	2.68053
hsa-miR-4330		2.59286	2.58385	2.55707	2.53724	2.5751	2.52508	2.55566	2.58708	2.61867	2.56288	2.55291	2.54977	2.53164	2.51297	2.60833	2.67079	2.58468	2.56489	2.53826	2.56816	2.5411	2.63231	2.61404	2.6097	2.5495	2.58384	2.55622	2.54629	2.60535	2.58538	2.55024	2.55427	2.56969	2.62732	2.59653	2.57801	2.5535	2.54696	2.58821	2.57709
hsa-miR-433-3p		2.65281	2.52184	2.51917	2.61998	2.5961	2.55036	2.56328	2.52117	2.57096	2.58469	2.6024	2.57759	2.57189	2.66339	2.53233	2.65823	2.66949	2.57476	2.54615	2.60998	2.57374	2.57521	2.53796	2.57449	2.56387	2.54504	2.52164	2.57166	2.48019	2.50542	2.54396	2.55953	2.60044	2.53383	2.58236	2.50922	2.55042	2.55182	2.57786	2.55761
hsa-miR-433-5p		2.58717	2.65724	2.60537	2.66622	2.60792	2.63036	2.69882	2.6342	2.61857	2.68398	2.57059	2.71035	2.61071	2.60993	2.59506	2.62287	2.61851	2.61642	2.66702	2.64077	2.63471	2.59339	2.62922	2.67298	2.58206	2.58136	2.59689	2.63294	2.59975	2.58357	2.65316	2.67074	2.62601	2.56322	2.6161	2.5876	2.63505	2.68931	2.59276	2.65974
hsa-miR-4417		2.56698	2.63193	2.57284	2.54892	2.57001	2.53735	2.54852	2.56325	2.60316	2.59507	2.59544	2.58463	2.5948	2.61317	2.57171	2.60082	2.64693	2.61055	2.58262	2.67728	2.61142	2.55812	2.51455	2.5431	2.71701	2.66067	2.59709	2.56641	2.55832	2.60785	2.5925	2.57089	2.54332	2.61895	2.55253	2.5516	2.58	2.56276	2.55482	2.56412
hsa-miR-4418		2.53733	2.62193	2.61009	2.54288	2.5143	2.57096	2.53384	2.59237	2.53978	2.57742	2.51018	2.53012	2.52583	2.57331	2.6244	2.52452	2.60199	2.57683	2.63082	2.63301	2.61208	2.51305	2.53911	2.65734	2.57139	2.56285	2.49389	2.59626	2.55801	2.55354	2.57074	2.57277	2.5314	2.51645	2.57971	2.61102	2.5231	2.57942	2.60381	2.5615
hsa-miR-4419a		2.72594	2.6851	2.65689	2.62975	2.69746	2.62021	2.58606	2.66358	2.71166	2.71173	2.71169	2.62474	2.6359	2.67601	2.76541	2.64127	2.85662	2.76434	2.74209	2.62449	2.75336	2.70542	2.63836	2.69588	2.87595	2.71313	2.6547	2.88669	2.6904	2.76407	2.79135	2.82051	2.83844	2.68351	2.76759	2.71572	2.79223	2.74299	2.70051	2.70563
hsa-miR-4419b		2.66925	2.58009	2.6712	2.62709	2.69255	2.56739	2.54031	2.61632	2.68329	2.6512	2.61082	2.59587	2.59032	2.61262	2.65423	2.6717	2.76324	2.70594	2.73751	2.67452	2.66368	2.63176	2.54217	2.59761	2.67259	2.61371	2.66298	2.68696	2.61434	2.61431	2.59267	2.6114	2.66365	2.66935	2.61221	2.61739	2.59101	2.58784	2.59868	2.70355
hsa-miR-4420		2.62535	2.56015	2.63003	2.62605	2.60784	2.64542	2.60588	2.65782	2.63981	2.68952	2.59122	2.63893	2.62681	2.64726	2.62291	2.68224	2.64448	2.6456	2.74416	2.71545	2.61314	2.64339	2.71782	2.66506	2.61273	2.62775	2.63768	2.68911	2.68516	2.62896	2.66614	2.68145	2.66548	2.60509	2.64092	2.57497	2.60752	2.63287	2.66175	2.70814
hsa-miR-4421		2.67789	2.60006	2.53069	2.56636	2.49295	2.53561	2.53082	2.56609	2.53991	2.53752	2.56652	2.57686	2.51707	2.54778	2.59684	2.64866	2.57217	2.59778	2.59441	2.713	2.54324	2.55392	2.55601	2.58311	2.52585	2.5332	2.52397	2.64223	2.54215	2.55777	2.57534	2.53972	2.53782	2.53616	2.52095	2.60297	2.52001	2.54077	2.56152	2.56306
hsa-miR-4422		2.63848	2.55936	2.59165	2.61252	2.68346	2.70996	2.68251	2.64777	2.61827	2.5942	2.57757	2.57332	2.63186	2.72454	2.60652	2.64085	2.69266	2.6407	2.60425	2.66526	2.59485	2.65893	2.65498	2.62074	2.66756	2.70825	2.63059	2.64068	2.52441	2.59501	2.6964	2.61198	2.65414	2.68617	2.61833	2.62472	2.67203	2.56199	2.64852	2.6105
hsa-miR-4423-3p		2.56564	2.55271	2.50338	2.63958	2.55019	2.52476	2.54799	2.60654	2.55856	2.6196	2.54168	2.66161	2.5671	2.54339	2.55727	2.62067	2.60107	2.50357	2.55012	2.52493	2.55257	2.54951	2.57161	2.55747	2.5295	2.62137	2.57922	2.61369	2.60896	2.55034	2.62004	2.54008	2.59061	2.50933	2.56245	2.52581	2.58196	2.69793	2.56741	2.5936
hsa-miR-4423-5p		2.61582	2.69309	2.73059	2.6496	2.65631	2.76274	2.6682	2.7793	2.68997	2.70191	2.67802	2.6276	2.61614	2.67878	2.67889	2.63047	2.68054	2.63522	2.54109	2.59054	2.67283	2.64668	2.62332	2.62877	2.60333	2.68752	2.72408	2.65762	2.63695	2.74512	2.6683	2.75388	2.71321	2.69774	2.63768	2.65786	2.75048	2.81393	2.66303	2.70431
hsa-miR-4424		2.69267	2.71207	2.62881	2.5803	2.63744	2.62593	2.6207	2.59217	2.5687	2.60874	2.60224	2.60851	2.68001	2.59289	2.69282	2.67051	2.64561	2.64795	2.65623	2.6917	2.59724	2.61751	2.66642	2.6568	2.58769	2.59234	2.62831	2.63522	2.54206	2.66422	2.62369	2.58087	2.59441	2.58516	2.65847	2.63316	2.61135	2.6012	2.60223	2.56017
hsa-miR-4425		2.61209	2.5623	2.62315	2.59142	2.60122	2.58973	2.57007	2.60611	2.59849	2.60084	2.5654	2.55989	2.53406	2.58017	2.55733	2.57439	2.58215	2.63622	2.69012	2.57227	2.58651	2.56515	2.52456	2.5807	2.57622	2.62475	2.57392	2.60365	2.57155	2.55749	2.55512	2.53722	2.56104	2.57822	2.61615	2.5999	2.59109	2.52685	2.56746	2.55114
hsa-miR-4426		2.61891	2.5902	2.55261	2.58165	2.58915	2.60202	2.594	2.62724	2.56792	2.51879	2.51441	2.58666	2.56429	2.56839	2.70103	2.59671	2.71313	2.57106	2.61247	2.52847	2.56759	2.6116	2.60697	2.57891	2.52928	2.60688	2.59326	2.53002	2.52827	2.56383	2.53202	2.53336	2.56287	2.53869	2.55963	2.4792	2.54751	2.56767	2.55172	2.57537
hsa-miR-4427		2.67242	2.58919	2.64797	2.54621	2.56284	2.59004	2.63538	2.67158	2.58068	2.61347	2.53269	2.58143	2.62201	2.56747	2.7037	2.62752	2.6278	2.69354	2.72532	2.68965	2.58227	2.60056	2.57542	2.60558	2.53408	2.53676	2.61138	2.60407	2.64877	2.64408	2.69163	2.62742	2.61613	2.61586	2.60465	2.68177	2.5514	2.57563	2.61442	2.57313
hsa-miR-4428		3.50619	3.23733	4.21002	3.70883	3.90197	3.51914	3.63534	4.20144	3.5612	3.33579	3.27735	3.29456	3.2761	3.8647	4.18288	4.09679	3.41485	3.2158	3.44727	3.39332	3.71628	3.75113	4.15695	3.95316	4.26124	3.87258	3.81456	4.14452	2.81809	3.84864	4.05625	4.22658	4.02469	3.91542	3.74174	4.36661	4.2079	3.87796	3.68349	3.53242
hsa-miR-4429		2.57871	2.65074	2.62196	2.52522	2.60253	2.56646	2.53643	2.55124	2.61706	2.62447	2.63292	2.61415	2.57903	2.61043	2.53522	2.63352	2.58259	2.6413	2.641	2.65718	2.55044	2.58054	2.61787	2.58809	2.55812	2.58707	2.56004	2.62071	2.62374	2.64353	2.60729	2.62967	2.64982	2.57789	2.58641	2.56537	2.62115	2.57898	2.63648	2.65858
hsa-miR-4430		2.67895	2.60364	2.61609	2.59919	2.68145	2.63681	2.57765	2.748	2.66205	2.7124	2.79779	2.78325	2.76875	2.76796	2.71246	2.68389	2.68838	2.77014	2.82477	2.7821	2.75019	2.6777	2.64554	2.75748	2.78124	2.63026	2.66046	2.82903	2.7205	2.70029	2.70134	2.70543	2.68411	2.67597	2.69249	2.77359	2.78142	2.69938	2.73638	2.64454
hsa-miR-4431		2.5911	2.60693	2.5848	2.64882	2.57292	2.53929	2.63975	2.62188	2.56639	2.57105	2.55138	2.60436	2.55023	2.63913	2.54279	2.61282	2.59018	2.58236	2.5486	2.66512	2.60799	2.50308	2.572	2.57419	2.53184	2.55335	2.54259	2.58902	2.59827	2.53511	2.51297	2.56121	2.57901	2.49597	2.58321	2.57816	2.53367	2.49273	2.57506	2.58905
hsa-miR-4432		2.60628	2.61882	2.59137	2.58335	2.60928	2.62526	2.63251	2.68766	2.62605	2.5815	2.56604	2.59186	2.61238	2.59483	2.60165	2.62494	2.58515	2.62734	2.55581	2.61298	2.58869	2.62628	2.63993	2.67686	2.57067	2.56254	2.56379	2.64242	2.53952	2.56153	2.57224	2.64879	2.58678	2.56311	2.58924	2.65526	2.59246	2.62546	2.53383	2.64877
hsa-miR-4433a-3p		2.85411	2.83531	2.67959	2.67395	2.96418	2.71549	2.69014	2.74138	2.74114	2.78951	3.53499	3.01633	2.96201	2.93418	2.96382	2.65225	3.17724	2.99324	3.09459	2.81737	2.78435	2.83526	2.79364	2.70871	2.80995	2.89251	2.85122	2.94403	2.77604	3.03405	2.98884	2.97172	2.99597	2.77697	2.95373	2.98399	2.90654	2.87143	2.94235	2.95589
hsa-miR-4433a-5p		3.4094	3.19581	4.12054	3.56269	3.55287	3.30465	3.58131	3.77926	3.27633	3.29451	3.48396	3.27402	3.26956	3.13858	3.13305	3.54515	3.35787	3.2293	3.12701	3.17324	3.13316	3.2686	3.43811	3.32304	3.11917	3.22047	3.18404	3.09952	3.67765	3.29225	3.15842	3.14204	3.32727	3.28688	3.30969	3.22991	3.22941	3.16957	3.23056	3.32017
hsa-miR-4433b-3p		2.56778	2.62642	2.60075	2.53498	2.67195	2.56458	2.56906	2.60815	2.55005	2.56926	2.7219	2.64196	2.60298	2.58458	2.62534	2.60695	2.65271	2.6417	2.63029	2.66647	2.5776	2.57078	2.53818	2.60699	2.6037	2.55939	2.58291	2.53696	2.51961	2.57373	2.57802	2.59341	2.57426	2.52406	2.58772	2.59328	2.59578	2.55377	2.57012	2.57532
hsa-miR-4434		2.58619	2.48738	2.53303	2.54448	2.51349	2.54664	2.48837	2.52657	2.53572	2.52765	2.55812	2.53887	2.52255	2.506	2.66316	2.62897	2.69709	2.63062	2.63586	2.66191	2.50483	2.47669	2.55379	2.48865	2.57046	2.51495	2.55534	2.49634	2.45484	2.52696	2.50539	2.49234	2.5368	2.50684	2.53162	2.49432	2.52553	2.48074	2.50216	2.51681
hsa-miR-4435		2.5967	2.56623	2.57933	2.59139	2.5424	2.57844	2.56582	2.54252	2.57756	2.55804	2.62751	2.5149	2.58364	2.59055	2.54092	2.58757	2.58238	2.54465	2.62739	2.59824	2.55932	2.53334	2.53629	2.53659	2.58752	2.53599	2.59045	2.51748	2.58398	2.51854	2.58161	2.55838	2.55966	2.50037	2.55159	2.55544	2.56522	2.57629	2.55555	2.56011
hsa-miR-4436a		2.56013	2.58346	2.57189	2.53776	2.56946	2.55481	2.57167	2.58521	2.51102	2.6149	2.62385	2.60005	2.65958	2.60185	2.63318	2.63287	2.60187	2.65722	2.64728	2.59983	2.49128	2.56031	2.55208	2.54667	2.60113	2.5735	2.5838	2.64163	2.54289	2.60121	2.56474	2.56691	2.61555	2.59884	2.54773	2.58185	2.60161	2.55786	2.61349	2.54695
hsa-miR-4436b-3p		2.68412	2.51991	2.56929	2.56769	2.57745	2.48893	2.47655	2.51479	2.58782	2.57856	2.50499	2.56486	2.60362	2.58394	2.6048	2.59176	2.71887	2.62782	2.5897	2.63343	2.53856	2.49959	2.57723	2.52336	2.54359	2.51837	2.62686	2.56663	2.54753	2.5097	2.47504	2.5377	2.56576	2.58237	2.52652	2.60156	2.52986	2.50054	2.48303	2.57786
hsa-miR-4436b-5p		2.67182	3.01934	3.25343	3.21625	3.19053	3.19491	3.12799	3.47197	3.00232	3.10206	3.06176	3.00759	2.97332	2.97843	2.63175	2.57799	2.63036	2.62728	2.63671	2.64848	3.10748	3.05366	3.19902	3.17305	3.10969	3.05809	3.0184	3.02629	3.92938	3.10589	3.07494	3.05565	3.14617	3.10415	3.18824	3.08897	3.04962	3.20717	3.13026	2.95013
hsa-miR-4437		2.59251	2.57349	2.57377	2.62923	2.5677	2.57966	2.60515	2.51596	2.59679	2.5457	2.58946	2.5293	2.52867	2.56121	2.59909	2.60159	2.59146	2.56051	2.66549	2.55235	2.63149	2.65389	2.54985	2.61523	2.61085	2.67752	2.60168	2.57785	2.74363	2.58648	2.58791	2.54382	2.6197	2.51162	2.5873	2.50115	2.53449	2.50394	2.54675	2.50972
hsa-miR-4438		2.56831	2.59314	2.55422	2.54217	2.6017	2.60407	2.54411	2.55619	2.62975	2.54128	2.56055	2.59593	2.55808	2.55592	2.60204	2.6177	2.66598	2.60136	2.63467	2.59902	2.59084	2.51783	2.54996	2.60792	2.6143	2.56957	2.55802	2.60844	2.57708	2.612	2.57625	2.55588	2.58511	2.52653	2.58059	2.54758	2.55975	2.60159	2.51408	2.59616
hsa-miR-4439		2.63111	2.56583	2.60711	2.67032	2.62486	2.61194	2.62367	2.54446	2.5779	2.6042	2.57575	2.50816	2.62839	2.54731	2.66578	2.76441	2.61964	2.5881	2.66985	2.63057	2.6047	2.59363	2.59537	2.54224	2.54497	2.55617	2.54557	2.62601	2.57481	2.52379	2.56748	2.56288	2.55148	2.596	2.59504	2.62707	2.54257	2.65233	2.59441	2.53995
hsa-miR-4440		2.61963	2.59365	2.66341	2.56162	2.55077	2.60728	2.60942	2.6438	2.57507	2.60228	2.55904	2.62894	2.62972	2.52256	2.62117	2.57602	2.67218	2.62852	2.61718	2.65438	2.52393	2.62822	2.58043	2.64323	2.5513	2.68213	2.55499	2.56697	5.71001	2.62106	2.57106	2.57932	2.52055	2.673	2.55976	2.56367	2.61009	2.58341	2.58355	2.54676
hsa-miR-4441		2.75429	2.56259	2.51691	2.5611	2.62115	2.55554	2.54497	2.57914	2.56223	2.55861	2.65321	2.59191	2.62805	2.65428	2.72505	2.72042	2.68881	2.64651	2.62113	2.66031	2.59072	2.57952	2.52744	2.55751	2.65931	2.65175	2.63269	2.70453	2.58836	2.69043	2.65564	2.71607	2.74845	2.6435	2.63515	2.64591	2.67982	2.62656	2.59881	2.64641
hsa-miR-4442		4.90146	4.04686	3.49256	4.95004	4.82447	4.42131	4.40023	3.74756	4.5936	4.53552	4.61377	4.64713	4.60819	4.10183	5.34636	5.16836	5.1256	4.63835	4.74881	4.8627	4.59874	4.54313	5.43068	5.47479	4.62784	4.61982	4.87314	4.84441	6.28999	4.61172	4.77822	4.67832	4.74545	5.05467	4.86308	4.79517	4.88099	4.92083	4.85395	4.66409
hsa-miR-4443		4.58997	4.15358	3.88594	4.82538	4.68065	4.79405	4.88686	3.879	4.63816	4.83274	4.52156	4.42022	4.31745	4.11398	4.92561	4.42408	4.69432	4.53497	4.75447	4.58629	4.36745	4.4202	4.24902	4.37445	6.67169	4.68162	4.82039	5.57853	5.05728	5.08852	5.37847	4.87655	5.24214	4.98158	5.3209	5.27033	5.81325	5.35073	5.1305	4.59654
hsa-miR-4444		2.6746	2.52929	2.56099	2.54636	2.58449	2.62349	2.52814	2.60516	2.61003	2.62257	2.6728	2.52852	2.62732	2.60619	2.61908	2.68653	2.6714	2.71941	2.62744	2.69275	2.6344	2.61136	2.58692	2.60352	2.68085	2.61297	2.5613	2.62106	2.61836	2.62907	2.58132	2.59223	2.62225	2.55643	2.65444	2.58255	2.58294	2.64949	2.59561	2.64804
hsa-miR-4445-3p		2.64393	2.5493	2.61675	2.54547	2.59044	2.60525	2.56885	2.57262	2.60943	2.53066	2.63401	2.51735	2.54614	2.52517	2.65416	2.57453	2.55198	2.61204	2.57744	2.65153	2.53167	2.5516	2.56944	2.5902	2.59644	2.58833	2.53092	2.62831	2.59925	2.54205	2.56588	2.5156	2.54567	2.55837	2.51819	2.56366	2.6327	2.61929	2.53857	2.55908
hsa-miR-4445-5p		2.69039	2.63999	2.61304	2.70049	2.70708	2.69111	2.67222	2.64819	2.59717	2.68645	2.63885	2.68056	2.66985	2.61633	2.58944	2.62197	2.57069	2.62342	2.66474	2.63002	2.64705	2.70455	2.62403	2.67417	2.6244	2.67807	2.55052	2.65447	2.60303	2.71068	2.60843	2.69262	2.65289	2.59033	2.62604	2.64144	2.62423	2.61313	2.57791	2.67263
hsa-miR-4446-3p		2.79333	2.76523	2.59632	2.67467	2.61164	2.73476	2.59555	2.75046	2.67294	2.62813	2.69473	2.63936	2.7257	3.02248	2.72578	2.66638	2.73695	2.69795	2.68788	2.65731	2.76764	2.75576	2.79347	2.6867	2.90247	2.72057	2.73418	3.41743	2.57417	3.04696	3.03806	3.47438	3.17778	3.44194	2.72396	3.04696	3.39379	3.00361	2.93111	2.68408
hsa-miR-4446-5p		2.57799	2.54077	2.66591	2.56897	2.5896	2.56663	2.60709	2.62651	2.62811	2.6622	2.62134	2.61348	2.57442	2.58689	2.57499	2.49507	2.58224	2.57179	2.53652	2.52456	2.58162	2.59796	2.6027	2.57023	2.56191	2.57036	2.63426	2.59852	2.60112	2.58491	2.60219	2.63283	2.57937	2.61686	2.58729	2.57388	2.63308	2.65578	2.60956	2.58897
hsa-miR-4447		2.63919	2.62797	2.55175	2.60559	2.59549	2.52654	2.55316	2.58334	2.55587	2.62107	2.66157	2.56545	2.61168	2.60476	2.64077	2.69238	2.64016	2.62473	2.65139	2.61096	2.57031	2.60142	2.52859	2.57673	2.58301	2.57259	2.63011	2.5199	2.63538	2.56711	2.55654	2.62474	2.55658	2.59075	2.61212	2.58021	2.55361	2.61745	2.62849	2.58786
hsa-miR-4448		2.5623	2.57629	2.61136	2.67416	2.56933	2.60935	2.60006	2.646	2.58478	2.57063	2.59384	2.6694	2.6581	2.62001	2.55683	2.57376	2.57101	2.73914	2.58212	2.61585	2.61702	2.73123	2.59383	2.65402	2.67528	2.67572	2.6339	2.60941	2.87569	2.62654	2.60386	2.69253	2.6473	2.66713	2.66096	2.66032	2.63472	2.60964	2.69446	2.61962
hsa-miR-4449		3.27249	2.89721	2.63234	3.01633	3.09715	3.22402	3.20107	3.47272	3.25607	3.2424	2.92618	2.83861	3.04932	2.86536	3.40257	3.33797	3.07941	3.0322	3.1181	2.94552	3.09163	3.0097	3.25479	3.16882	3.00542	3.04177	2.95972	3.40378	3.02575	2.89911	3.20342	3.19834	3.14314	3.07641	3.17703	3.00441	3.07268	2.94285	3.08182	2.97005
hsa-miR-4450		2.67908	2.62095	2.64027	2.62008	2.63205	2.64963	2.55973	2.69028	2.54872	2.537	2.57513	2.57599	2.61199	2.61403	2.7373	2.63958	2.75305	2.68868	2.73467	2.67038	2.57494	2.54516	2.60172	2.62296	2.69602	2.58581	2.63314	2.58793	2.65011	2.55356	2.57455	2.52805	2.61035	2.61651	2.65399	2.61781	2.58029	2.56108	2.58645	2.54101
hsa-miR-4451		2.60996	2.56479	2.55419	2.59948	2.59207	2.62968	2.54217	2.57477	2.62449	2.57464	2.59331	2.59688	2.60292	2.62108	2.66634	2.61642	2.70345	2.61854	2.65403	2.64686	2.59349	2.5693	2.65583	2.5517	2.72387	2.5915	2.54795	2.67501	2.58361	2.63962	2.64933	2.59423	2.58526	2.64395	2.56643	2.51734	2.63816	2.59968	2.6376	2.64721
hsa-miR-4452		2.75209	2.7159	2.69966	2.71405	2.66027	2.66454	2.68263	2.6304	2.70602	2.67474	2.6352	2.71759	2.69869	2.71273	2.63519	2.61374	2.67911	2.60621	2.72886	2.56692	2.68249	2.71909	2.65951	2.67215	2.64696	2.63931	2.65307	2.615	2.6545	2.70389	2.61982	2.6427	2.64944	2.70243	2.70707	2.64698	2.67984	2.63423	2.64099	2.69932
hsa-miR-4453		2.61235	2.56438	2.6033	2.60325	2.58075	2.58644	2.62778	2.59868	2.52558	2.54433	2.59504	2.65638	2.54253	2.56424	2.63175	2.69797	2.66806	2.64234	2.6645	2.60675	2.63524	2.59745	2.61836	2.59169	2.63474	2.59223	2.58215	2.59576	2.57019	2.55337	2.59753	2.6212	2.58224	2.58685	2.56393	2.54282	2.58369	2.61085	2.52833	2.5649
hsa-miR-4455		2.90384	2.87083	4.2982	2.89936	2.85773	2.83104	2.92137	4.53434	2.96792	3.00844	4.13002	3.53074	3.05413	3.13357	3.25805	3.26528	2.87336	2.97466	3.08902	2.94517	3.00162	3.27347	3.47705	3.16056	3.37414	3.03613	3.0189	3.02269	7.16405	3.31045	3.04608	3.01812	3.00161	3.1336	3.07988	2.89078	3.10494	2.96471	3.09343	3.26509
hsa-miR-4456		2.70744	2.69274	2.7019	2.66226	2.64131	2.65243	2.75048	2.71644	2.63869	2.62982	2.60574	2.60074	2.67159	2.70352	2.61292	2.69576	2.64049	2.6821	2.61415	2.6405	2.70477	2.59612	2.63334	2.65026	2.66571	2.59315	2.69675	2.72162	2.74179	2.62781	2.62304	2.67614	2.59098	2.67586	2.65849	2.63441	2.6407	2.5878	2.60262	2.62591
hsa-miR-4457		2.63998	2.58732	2.57767	2.58462	2.57159	2.56979	2.66115	2.60072	2.60742	2.60883	2.53736	2.60409	2.55003	2.58191	2.59473	2.58517	2.62451	2.62882	2.60522	2.60706	2.563	2.59727	2.59131	2.56622	2.51192	2.57675	2.52159	2.59799	2.59715	2.51719	2.58848	2.55679	2.55725	2.57022	2.59433	2.60842	2.5595	2.55474	2.5799	2.56632
hsa-miR-4458		2.64832	2.56925	2.58542	2.59223	2.54149	2.52301	2.51266	2.59955	2.51554	2.61916	2.58687	2.59205	2.56552	2.577	2.66531	2.72131	2.71014	3.229	2.71404	2.77267	2.60847	2.61682	2.59175	2.78465	2.70498	2.60772	2.75537	3.02332	3.33507	2.69723	2.67926	2.57975	2.89398	3.1855	2.74851	2.81116	3.45118	2.75442	2.69207	3.04396
hsa-miR-4459		8.14043	8.29333	9.73918	7.88447	8.30381	7.95261	8.33364	10.0511	8.51162	8.97598	9.02266	7.56598	7.76633	9.45986	8.17179	7.9091	8.14173	8.04682	8.04159	7.76836	8.08939	8.10633	8.50701	8.89967	9.25204	8.15779	8.74109	8.88314	9.32184	8.47212	8.06743	8.02759	8.49716	8.07902	8.23995	8.96252	8.44513	8.57422	7.56237	7.85295
hsa-miR-4460		2.7087	2.68145	2.69356	2.73278	2.68809	2.6661	2.73638	2.68345	2.72084	2.75542	2.71238	2.67996	2.75976	2.67515	2.79821	2.71068	2.79242	2.67826	2.80556	2.66599	2.69811	2.73254	2.67877	2.80861	2.69212	2.78365	2.7759	2.65777	2.65622	2.69354	2.69866	2.7148	2.74417	2.66195	2.75471	2.64283	2.68084	2.68445	2.67843	2.74626
hsa-miR-4461		2.69433	2.61861	2.63737	2.57798	2.5831	2.58569	2.6567	2.56562	2.58355	2.55296	2.58799	2.60202	2.60622	2.54592	2.59611	2.61543	2.57547	2.5641	2.65811	2.63432	2.58064	2.65286	2.62647	2.59771	2.62945	2.62296	2.63536	2.5959	2.64584	2.63462	2.58084	2.57781	2.62062	2.65128	2.61546	2.59591	2.56807	2.6425	2.59294	2.65247
hsa-miR-4462		2.6998	2.7145	2.7042	2.60224	2.6368	2.63713	2.64592	2.72312	2.66613	2.64433	2.65037	2.6509	2.71484	2.57545	2.70432	2.65975	2.7325	2.62634	2.70549	2.74705	2.62789	2.74962	2.7445	2.65828	2.75122	2.74808	2.68425	2.66394	3.16644	2.68976	2.61833	2.62951	2.63507	2.71007	2.67906	2.67657	2.65565	2.67092	2.61516	2.70508
hsa-miR-4463		2.87578	2.84631	2.69622	2.75544	2.71709	2.74893	2.73301	2.74513	2.73144	2.87388	3.11287	2.83099	2.87641	3.03608	2.71077	2.61554	2.81468	3.06455	2.80615	2.92738	2.75775	2.80715	2.7378	2.63584	3.01361	2.80108	2.78487	3.05264	2.59365	2.78249	2.84306	2.68218	2.88181	2.79309	2.83586	2.84019	2.89764	2.92369	2.84957	2.80292
hsa-miR-4464		2.74838	2.71744	2.65211	2.65408	2.55809	2.65085	2.72669	2.61682	2.60973	2.60668	2.66506	2.56364	2.58995	2.63763	2.67077	2.69549	2.6629	2.62568	2.70315	2.66696	2.61121	2.58434	2.63488	2.61796	2.63573	2.59613	2.60143	2.62649	2.60463	2.62671	2.65606	2.63588	2.64095	2.60193	2.63155	2.57653	2.60161	2.60629	2.58148	2.59424
hsa-miR-4465		3.06107	3.07544	3.10315	3.05325	3.53144	3.16715	3.15849	2.93586	3.21502	3.02002	2.80991	3.11429	2.97771	3.0165	2.92497	3.20779	2.89298	3.16234	2.96245	3.10068	3.1639	3.2255	3.18946	3.42241	3.18525	3.56916	3.2787	3.17763	2.86574	3.11065	3.082	2.993	3.04551	3.09562	3.05734	3.20606	3.15321	3.10451	3.02084	3.18508
hsa-miR-4466		4.92192	5.02607	4.68003	4.58047	5.29571	4.86341	4.88543	4.91949	5.26514	4.98613	5.02905	4.84616	5.57493	4.87865	4.34901	4.59559	5.08176	5.56242	4.76433	4.9015	5.00029	4.86622	4.78231	5.05787	4.585	5.27707	5.63714	5.66991	4.93675	5.2984	5.03878	4.54677	5.17057	5.38504	5.42235	5.71263	5.32656	5.08685	5.13659	4.69314
hsa-miR-4467		2.63584	2.5514	2.60636	2.64259	2.65777	2.59293	2.64129	2.57512	2.67582	2.62116	2.60674	2.58315	2.62271	2.55755	2.6357	2.65891	2.69447	2.68062	2.62712	2.58871	2.60158	2.58887	2.63722	2.63729	2.52082	2.64092	2.56515	2.55799	2.58006	2.61117	2.57191	2.61196	2.6221	2.62037	2.56923	2.63122	2.5744	2.57428	2.55139	2.5976
hsa-miR-4468		2.67154	2.61213	2.60582	2.66906	2.53801	2.57177	2.61809	2.63228	2.64525	2.60902	2.60858	2.56526	2.62273	2.67688	2.77089	2.60181	2.5989	2.67812	2.66695	2.71797	2.60124	2.58324	2.63778	2.60665	2.74803	2.61442	2.6132	2.69514	2.58041	2.64323	2.63484	2.60116	2.68084	2.58137	2.58753	2.62858	2.61849	2.66188	2.57555	2.64238
hsa-miR-4469		2.5465	2.49708	2.55545	2.53558	2.49313	2.53237	2.4917	2.46864	2.56056	2.48267	2.50553	2.5315	2.48632	2.54174	2.57547	2.57743	2.55906	2.54173	2.57845	2.557	2.50052	2.49989	2.57288	2.47318	2.51772	2.52081	2.48002	2.48237	2.55578	2.54811	2.52042	2.52133	2.50695	2.54394	2.47566	2.474	2.48665	2.51067	2.51366	2.52767
hsa-miR-4470		2.65248	2.57667	2.56008	2.58519	2.62188	2.55861	2.57523	2.61635	2.52416	2.57493	2.5069	2.52704	2.57039	2.6197	2.55169	2.58643	2.73087	2.7405	2.61639	2.69164	2.61234	2.52312	2.55013	2.57407	2.63541	2.54629	2.59248	2.62169	2.58581	2.55564	2.62364	2.60722	2.59651	2.62472	2.53634	2.59711	2.6825	2.61862	2.62227	2.56955
hsa-miR-4471		2.65616	2.53683	2.59924	2.62442	2.59	2.64822	2.61658	2.60704	2.59099	2.62635	2.55369	2.60932	2.51934	2.53999	2.66161	2.73846	2.63933	2.60137	2.72725	2.59572	2.63729	2.62072	2.66684	2.67586	2.57153	2.63163	2.57976	2.5633	2.5971	2.58488	2.56742	2.52623	2.58664	2.59397	2.55269	2.58692	2.59392	2.56158	2.51571	2.49765
hsa-miR-4472		2.62424	2.59237	2.62545	2.57717	2.55808	2.58762	2.65319	2.67651	2.57216	2.59698	2.72543	2.68144	2.60238	2.60968	2.57492	2.63307	2.64732	2.68777	2.60588	2.6863	2.56905	2.56155	2.65458	2.65108	2.55652	2.5625	2.62226	2.61919	2.71344	2.62494	2.53063	2.53495	2.56009	2.54313	2.59194	2.59667	2.54672	2.55603	2.6077	2.62603
hsa-miR-4473		2.63189	2.61133	2.63486	2.61852	2.58102	2.672	2.6076	2.6512	2.60157	2.62466	2.58982	2.63838	2.60529	2.67463	2.58667	2.61662	2.57382	2.6872	2.60368	2.70458	2.67305	2.57237	2.63094	2.65144	2.5531	2.62028	2.64343	2.59964	2.61136	2.58673	2.61956	2.61216	2.6218	2.58335	2.58899	2.65916	2.59206	2.66341	2.57278	2.62592
hsa-miR-4474-3p		2.64314	2.59682	2.57502	2.57723	2.57407	2.58333	2.61131	2.64367	2.59991	2.57412	2.55613	2.64252	2.52102	2.56866	2.60152	2.6203	2.60052	2.65645	2.62586	2.59359	2.55081	2.57216	2.57325	2.54865	2.56778	2.61544	2.64804	2.60281	2.58827	2.58379	2.58235	2.61813	2.62522	2.59493	2.56612	2.56208	2.52705	2.52212	2.59411	2.60359
hsa-miR-4474-5p		2.57509	2.64022	2.58317	2.58845	2.61938	2.65579	2.6198	2.62365	2.56387	2.65088	2.58379	2.63963	2.54141	2.59552	2.61133	2.60784	2.6823	2.59692	2.63639	2.59212	2.61686	2.59034	2.64124	2.58628	2.59175	2.61473	2.62536	2.61363	2.59622	2.62956	2.64313	2.59084	2.63902	2.63214	2.61384	2.59223	2.59716	2.62194	2.64474	2.56702
hsa-miR-4475		2.64862	2.6555	2.61888	2.65665	2.73184	2.64489	2.71504	2.67681	2.71499	2.67223	2.66973	2.70693	2.7052	2.69991	2.67965	2.62165	2.61886	2.62581	2.7388	2.60243	2.65653	2.67307	2.69952	2.64256	2.70733	2.62296	2.66361	2.66915	2.68488	2.68445	2.6816	2.6842	2.62572	2.67042	2.69035	2.67751	2.63448	2.6479	2.68346	2.70128
hsa-miR-4476		2.65303	2.66926	2.58959	2.68095	2.70086	2.67947	2.66274	2.65836	2.70049	2.69523	2.7424	2.67445	2.68156	2.73191	2.73418	2.74658	2.62709	2.80394	2.67758	2.68089	2.78004	2.72039	2.64035	2.64843	3.19514	2.74887	2.75693	2.84397	2.62823	2.77532	2.68034	2.7704	2.71368	2.74153	2.67706	2.87225	2.78791	2.75985	2.72919	2.7357
hsa-miR-4477a		2.63272	2.60546	2.70121	2.5928	2.72784	2.6712	2.69294	2.63705	2.69872	2.65835	2.6644	2.70356	2.69064	2.61727	2.67032	2.65018	2.69473	2.61917	2.59896	2.60163	2.64853	2.61585	2.70009	2.68852	2.61247	2.69178	2.61314	2.62432	2.5662	2.64333	2.63963	2.67496	2.67939	2.70909	2.71382	2.61011	2.68477	2.60432	2.60423	2.68778
hsa-miR-4477b		2.61825	2.67393	2.58765	2.69942	2.66991	2.53989	2.6829	2.68189	2.58977	2.59705	2.58406	2.5986	2.67079	2.6258	2.67052	2.63406	2.61777	2.67539	2.61617	2.66222	2.56625	2.67611	2.63606	2.59751	2.65041	2.58843	2.65872	2.56668	2.57394	2.58971	2.55485	2.60418	2.61935	2.58294	2.63272	2.60828	2.55166	2.59475	2.67904	2.5622
hsa-miR-4478		3.19876	3.22033	3.05798	3.13615	3.2866	3.05833	3.13102	3.61346	3.00993	3.32988	3.46561	3.0318	3.07599	4.74056	2.98292	2.87395	3.03384	3.11787	2.99853	2.99831	3.60553	3.44757	3.56789	3.32143	3.57917	3.28751	3.31944	3.65944	2.82676	3.08787	3.30525	3.17293	3.53396	3.1068	3.20483	3.69034	3.63142	3.29508	3.18445	3.27523
hsa-miR-4479		2.53403	2.53774	2.55292	2.49071	2.4969	2.46385	2.46394	2.54446	2.49597	2.56636	2.53109	2.46111	2.50945	2.46413	2.53904	2.54793	2.57788	2.58358	2.54947	2.57585	2.52404	2.47226	2.51233	2.52052	2.5515	2.47584	2.50959	2.49812	2.48663	2.53364	2.50569	2.50072	2.50163	2.54697	2.51704	2.50302	2.51056	2.46729	2.52257	2.5087
hsa-miR-448		2.74454	2.58797	2.65183	2.67906	2.64432	2.65151	2.64933	2.68423	2.64583	2.69776	2.61512	2.68633	2.59138	2.72517	2.57952	2.67709	2.6354	2.66467	2.67464	2.65844	2.6446	2.71133	2.73307	2.64459	2.62773	2.64177	2.63488	2.65483	2.73394	2.66361	2.67422	2.62712	2.66564	2.60182	2.63033	2.62559	2.67107	2.62287	2.59757	2.62643
hsa-miR-4480		2.60269	2.61127	2.64525	2.66042	2.57335	2.59217	2.63494	2.61054	2.61212	2.59417	2.60494	2.64563	2.63578	2.68279	2.65198	2.70567	2.66904	2.67995	2.67441	2.6504	2.67821	2.66584	2.65032	2.7131	2.63331	2.68994	2.66722	2.67932	2.66115	2.61702	2.63666	2.63692	2.67444	2.57979	2.64743	2.65316	2.6175	2.64414	2.5975	2.69286
hsa-miR-4481		2.67866	2.64245	2.8956	2.62444	2.6032	2.61341	2.63247	2.83195	2.56457	2.6614	2.76763	2.69961	2.59583	2.69197	2.71162	2.62531	2.70491	2.63288	2.72377	2.68234	2.61832	2.622	2.60787	2.64393	2.76032	2.67126	2.63246	2.64805	4.39841	2.73202	2.66848	2.61078	2.67061	2.7269	2.65638	2.64069	2.69413	2.61524	2.65973	2.60666
hsa-miR-4482-3p		2.56433	2.56124	2.63132	2.61821	2.55367	2.63348	2.56663	2.61273	2.57584	2.62825	2.58897	2.61962	2.59035	2.57179	2.54783	2.55381	2.63675	2.56614	2.66511	2.53991	2.59117	2.61158	2.62947	2.61044	2.60902	2.61134	2.63652	2.59235	2.61267	2.62174	2.59194	2.59731	2.56479	2.61753	2.59693	2.51157	2.5747	2.5829	2.58076	2.61032
hsa-miR-4482-5p		2.62546	2.60242	2.65218	2.54453	2.59166	2.54436	2.60568	2.58265	2.57027	2.6238	2.5502	2.56991	2.52641	2.56618	2.63259	2.64265	2.66203	2.60511	2.66667	2.66134	2.5791	2.60083	2.54205	2.63447	2.60927	2.60085	2.57553	2.53243	2.57428	2.60448	2.58516	2.56712	2.527	2.55933	2.58128	2.62906	2.55858	2.53927	2.54263	2.50475
hsa-miR-4483		2.6784	2.66498	2.61123	2.58506	2.7189	2.63476	2.64402	2.60639	2.62315	2.5538	2.57976	2.63228	2.58474	2.58224	2.67018	2.64895	2.73734	2.6099	2.6459	2.68612	2.57756	2.64089	2.59413	2.58308	2.56067	2.56592	2.59173	2.5393	2.72004	2.5417	2.56879	2.62443	2.57119	2.59927	2.59876	2.5632	2.60346	2.6027	2.59855	2.63879
hsa-miR-4484		2.98295	3.04949	4.45302	3.21055	3.21222	3.09955	3.14195	3.54191	3.0613	3.27981	3.09097	2.96212	3.14525	3.05957	2.99431	2.80625	2.83243	2.90147	2.78297	2.86822	3.36436	3.26057	3.17787	3.2549	3.16818	3.09399	3.11352	3.15504	3.46647	3.18898	3.1048	3.07808	3.16767	3.17337	3.10241	3.18689	3.22556	3.17287	3.15038	3.06242
hsa-miR-4485-3p		4.02116	3.65238	5.05807	4.20704	4.61025	3.98101	4.0163	5.20081	3.70981	3.6431	3.17753	3.57062	3.67596	3.74847	4.24933	4.40573	3.9502	3.8141	3.90645	3.83784	3.93095	3.84234	4.43122	4.30707	3.62905	3.9557	3.6781	3.66232	4.3013	3.91249	3.6339	3.94524	3.57924	3.83441	3.70553	3.85387	3.84696	3.9303	3.62459	3.67614
hsa-miR-4485-5p		7.36056	7.13784	10.7341	7.53107	7.4066	7.60877	7.51416	10.6048	6.97755	7.10736	6.70981	6.83439	7.36577	7.45079	8.39168	8.35682	7.5739	7.37243	7.31204	7.48333	7.34814	6.8281	8.4706	7.53621	7.39178	7.39082	6.99128	6.55582	10.1644	7.21529	6.4681	7.73683	6.53507	7.34895	7.12736	6.87869	7.42999	7.29987	6.76442	7.5492
hsa-miR-4486		2.58834	2.64281	2.61069	2.59007	2.49673	2.57546	2.55869	2.63659	2.65873	2.53281	2.56083	2.5276	2.54832	2.55856	2.65506	2.62468	2.64669	2.57667	2.58949	2.70348	2.55972	2.51715	2.56214	2.6044	2.60465	2.63481	2.59103	2.60179	2.79001	2.56856	2.59294	2.51314	2.57545	2.60054	2.58464	2.59731	2.63219	2.57525	2.56845	2.5807
hsa-miR-4487		2.61646	2.65015	2.56514	2.63218	2.58911	2.56644	2.61147	2.53307	2.62539	2.56263	2.53574	2.54756	2.58936	2.60306	2.64239	2.63315	2.72461	2.66229	2.58868	2.71733	2.59628	2.68122	2.59125	2.57254	2.58165	2.55511	2.63742	2.64225	2.55528	2.62163	2.60289	2.60414	2.60789	2.61271	2.66328	2.60839	2.61167	2.65091	2.56679	2.5934
hsa-miR-4488		2.52371	2.62711	2.56914	2.54943	2.56975	2.55143	2.62992	2.6179	2.607	2.58378	2.61988	2.5766	2.60652	2.61964	2.64211	2.54597	2.62601	2.54015	2.58437	2.66776	2.60835	2.59579	2.62757	2.64109	2.62374	2.60233	2.60282	2.6821	2.57262	2.69083	2.60436	2.58507	2.5816	2.62654	2.62909	2.59318	2.66806	2.57661	2.53994	2.59467
hsa-miR-4489		2.6042	2.58645	2.573	2.60164	2.60922	2.55681	2.59299	2.64057	2.52277	2.60358	2.52878	2.47265	2.54987	2.5518	2.62266	2.65405	2.66776	2.64953	2.74463	2.69932	2.64037	2.54133	2.56153	2.55418	2.60531	2.5556	2.57403	2.55767	2.56748	2.57862	2.56527	2.61752	2.58876	2.52891	2.57312	2.65886	2.52947	2.6032	2.71857	2.65846
hsa-miR-4490		2.58035	2.63242	2.66093	2.59001	2.61593	2.56353	2.56564	2.56143	2.5163	2.59052	2.57953	2.56092	2.51956	2.55534	2.64369	2.69875	2.66774	2.59516	2.70567	2.69324	2.54632	2.54925	2.59462	2.55852	2.57779	2.56	2.52635	2.54182	2.62804	2.66162	2.63769	2.53499	2.585	2.54634	2.61445	2.61606	2.53566	2.49274	2.5806	2.58381
hsa-miR-4491		2.62774	2.55299	2.56301	2.50854	2.56334	2.50809	2.56923	2.55613	2.55548	2.52674	2.54816	2.54314	2.53727	2.54925	2.54454	2.60455	2.61421	2.6261	2.63571	2.61096	2.5676	2.52379	2.50779	2.54543	2.54419	2.59642	2.54627	2.51227	2.56966	2.50004	2.5607	2.54344	2.59531	2.58597	2.51182	2.56986	2.49966	2.53918	2.53051	2.64304
hsa-miR-4492		2.53719	2.51427	2.53888	2.52794	2.50147	2.56217	2.50874	2.55309	2.46608	2.49039	2.51908	2.50109	2.4785	2.46889	2.54626	2.52863	2.58835	2.55691	2.5246	2.5347	2.54163	2.49736	2.49809	2.55022	2.54128	2.54641	2.5274	2.46015	2.50121	2.58236	2.51479	2.52994	2.53057	2.54716	2.51064	2.48116	2.52638	2.57433	2.5232	2.54137
hsa-miR-4493		2.61972	2.62341	2.68661	2.68775	2.6993	2.78408	2.74311	2.64964	2.66457	2.70548	2.69233	2.65232	2.63883	2.58441	2.67209	2.60419	2.57436	2.71479	2.66872	2.65023	2.67539	2.63789	2.72392	2.65718	2.61529	2.6487	2.63862	2.6432	2.7288	2.67743	2.67736	2.71586	2.64888	2.59845	2.67861	2.6565	2.67909	2.67162	2.64685	2.68798
hsa-miR-4494		2.52794	2.53053	2.54715	2.52067	2.55587	2.51937	2.54449	2.58647	2.49975	2.5683	2.52052	2.53914	2.52385	2.5428	2.58331	2.54051	2.59395	2.63386	2.57985	2.60975	2.5376	2.53426	2.52396	2.63715	2.50324	2.51677	2.48952	2.56969	2.51718	2.54144	2.5244	2.498	2.5057	2.51944	2.50336	2.50769	2.54527	2.53522	2.49128	2.53635
hsa-miR-4495		2.7017	2.61404	2.71428	2.67423	2.6281	2.63222	2.72333	2.59482	2.66893	2.64767	2.60679	2.6024	2.67382	2.60024	2.64127	2.66373	2.61085	2.63479	2.62658	2.70852	2.67353	2.66686	2.60878	2.63256	2.60286	2.60325	2.61595	2.66608	2.68054	2.63816	2.66451	2.67556	2.60634	2.65256	2.5701	2.71912	2.62889	2.58375	2.69763	2.61084
hsa-miR-4496		2.72684	2.61895	2.67065	2.65637	2.68809	2.70429	2.61423	2.72646	2.71038	2.6888	2.70476	2.67623	2.65995	2.65295	2.68561	2.75872	2.73688	2.79972	2.68063	2.67568	2.70615	2.63479	2.66038	2.70094	2.74261	2.68843	2.68897	2.70592	2.67601	2.72763	2.69181	2.71289	2.70576	2.70835	2.65602	2.66519	2.66449	2.71514	2.65288	2.74277
hsa-miR-4497		3.20392	3.08974	4.52626	3.43132	3.37948	3.21308	3.22858	4.09378	3.17881	3.29269	2.96104	3.00024	3.08639	3.10622	3.23374	3.18924	3.08728	3.06787	3.0155	3.1849	3.26841	3.27571	3.37639	3.3281	3.18458	3.0296	3.35728	3.31447	2.9249	3.10182	3.08542	3.08009	3.0263	3.14715	3.29978	3.17465	3.27362	3.22051	3.18972	3.115
hsa-miR-4498		2.6367	2.57475	2.61313	2.60308	2.59993	2.56658	2.57996	2.53928	2.60149	2.55785	2.60402	2.56978	2.55136	2.49998	2.70729	2.61894	2.62834	2.54125	2.64418	2.58648	2.63412	2.57242	2.5571	2.54104	2.59946	2.57736	2.55095	2.57104	2.59804	2.54244	2.62259	2.57055	2.56113	2.60227	2.59968	2.55348	2.59548	2.59768	2.53419	2.60059
hsa-miR-4499		2.9772	2.7933	2.86308	2.75596	2.91886	2.87299	2.77059	3.07298	2.91775	3.00305	3.16726	3.00527	2.99984	3.06291	3.16486	3.02051	3.08141	3.08174	2.96129	3.17586	3.05435	2.97099	2.97698	3.17874	3.43781	2.98763	2.90795	3.25553	3.10122	3.06265	3.22496	3.19105	3.10896	2.96444	2.99296	3.061	3.17397	3.04919	2.9864	2.86271
hsa-miR-449a		2.70049	2.60847	2.59962	2.66466	2.69787	2.69336	2.70787	2.70421	2.6533	2.6649	2.63354	2.64894	2.6898	2.6338	2.67894	2.6653	2.745	2.64484	2.69235	2.67414	2.66064	2.63748	2.71926	2.66318	2.6067	2.67325	2.73146	2.66055	2.63355	2.67543	2.66957	2.71735	2.67063	2.69235	2.64691	2.67456	2.64194	2.64209	2.60758	2.65715
hsa-miR-449b-3p		2.58173	2.63841	2.66231	2.69323	2.64626	2.65412	2.64443	2.62477	2.64669	2.72321	2.63454	2.65254	2.60339	2.6151	2.55292	2.58019	2.56497	2.59393	2.58432	2.61908	2.63966	2.66665	2.64406	2.63517	2.59371	2.65054	2.58127	2.56686	2.71417	2.61999	2.59398	2.72709	2.56855	2.65524	2.60873	2.62768	2.66072	2.65209	2.58739	2.55051
hsa-miR-449b-5p		2.69545	2.64641	2.6261	2.71313	2.59162	2.67333	2.66316	2.6429	2.6632	2.60899	2.66553	2.66597	2.55548	2.61606	2.64976	2.59416	2.64549	2.68417	2.62726	2.64283	2.62276	2.67815	2.56832	2.63971	2.64923	2.68492	2.58139	2.56089	2.67707	2.55902	2.6386	2.55777	2.68667	2.70947	2.67386	2.59859	2.6863	2.59787	2.6559	2.65438
hsa-miR-449c-3p		2.6284	2.60163	2.69328	2.62762	2.73588	2.63629	2.61767	2.696	2.57363	2.68516	2.63424	2.67261	2.6662	2.69371	2.61469	2.6644	2.61089	2.58059	2.61042	2.61691	2.61718	2.69562	2.62723	2.75763	2.61645	2.55728	2.66689	2.63148	2.7183	2.61348	2.71252	2.62317	2.65656	2.64173	2.67071	2.6267	2.61181	2.63898	2.70835	2.65215
hsa-miR-449c-5p		2.60296	2.63364	2.55649	2.67567	2.55338	2.60601	2.62642	2.67551	2.67361	2.58776	2.67387	2.62128	2.56418	2.63055	2.65074	2.65932	2.6128	2.6293	2.62934	2.61091	2.57455	2.58245	2.60001	2.51663	2.67276	2.54577	2.53769	2.59191	2.65921	2.56759	2.59976	2.54464	2.58833	2.63385	2.54476	2.62233	2.61089	2.62012	2.53377	2.60728
hsa-miR-4500		2.78071	2.63668	2.65541	2.66239	2.62294	2.65119	2.66755	2.6435	2.61951	2.63734	2.66423	2.70423	2.67947	2.67601	2.70539	2.67515	2.70288	2.74807	2.7373	2.70495	2.66209	2.64439	2.59585	2.59491	2.56952	2.58674	2.6389	2.66142	2.57751	2.7053	2.65756	2.67115	2.6075	2.58399	2.61141	2.67538	2.60677	2.71172	2.6721	2.68405
hsa-miR-4501		2.581	2.52534	2.6529	2.59838	2.54672	2.5545	2.63464	2.62233	2.59186	2.58914	2.55737	2.51539	2.58794	2.60609	2.58349	2.64151	2.61277	2.58226	2.61977	2.66467	2.53655	2.59337	2.63513	2.5786	2.59349	2.57621	2.60026	2.65128	2.58174	2.64178	2.52441	2.57482	2.59875	2.62649	2.61322	2.52144	2.56572	2.54122	2.5468	2.63192
hsa-miR-4502		2.64908	2.63313	2.72187	2.63705	2.68057	2.67147	2.63346	2.64064	2.59892	2.58471	2.60937	2.65173	2.61455	2.61765	2.70675	2.66444	2.68609	2.72894	2.58949	2.73258	2.66624	2.63623	2.59958	2.65406	2.61878	2.59612	2.55237	2.5687	2.84383	2.49631	2.63346	2.56221	2.53459	2.6026	2.56551	2.59628	2.64308	2.59892	2.56419	2.60853
hsa-miR-4503		2.73113	2.63998	2.59428	2.59012	2.57171	2.64955	2.58332	2.64933	2.61838	2.62393	2.57494	2.62381	2.56705	2.56754	2.64418	2.68547	2.66213	2.65553	2.67992	2.6601	2.62804	2.62957	2.5431	2.61844	2.60226	2.6364	2.57155	2.64909	2.62131	2.60393	2.57255	2.58472	2.49785	2.54803	2.62616	2.67586	2.5583	2.60024	2.53826	2.58142
hsa-miR-4504		2.56622	2.60817	2.56003	2.52244	2.56168	2.57628	2.54614	2.54955	2.59	2.60477	2.55872	2.58005	2.57137	2.59273	2.67218	2.63472	2.61677	2.57013	2.63667	2.55488	2.5797	2.58546	2.52602	2.58478	2.59553	2.59529	2.61024	2.56026	2.60369	2.57384	2.54834	2.51032	2.55971	2.57945	2.59178	2.61814	2.54215	2.54137	2.56738	2.59851
hsa-miR-4505		4.72939	4.59368	6.38315	4.84179	4.73814	4.58676	4.86802	6.2332	4.53812	4.90406	4.97412	4.72984	4.92334	5.44882	4.73523	4.79508	4.72183	4.63608	4.3934	4.63884	4.64277	4.61687	5.60253	5.00915	4.71469	4.6307	4.85154	5.02675	6.91038	4.8078	4.88355	4.87333	4.66116	4.90326	4.6996	5.07941	5.05405	4.64752	4.61383	4.67331
hsa-miR-4506		2.78945	2.76697	2.58571	2.79142	2.69668	2.79503	2.78018	2.64484	2.72146	2.75977	2.75095	2.83966	2.80722	2.81126	2.81282	2.82717	2.72114	2.76989	2.70552	2.71125	2.77349	2.75138	2.88139	2.88579	2.67669	2.89713	2.80818	2.84124	2.66004	2.7428	2.89671	2.77932	2.83495	2.8346	2.7654	2.72698	2.90769	2.93434	2.91418	2.82796
hsa-miR-4507		4.25757	4.27892	6.84679	4.78448	4.59989	4.40148	5.20206	7.07709	4.33332	4.82323	4.81127	4.31962	4.33503	5.60532	4.51439	4.783	4.7441	4.33253	4.20764	4.37748	4.26833	4.15959	6.12814	4.91545	4.45867	4.59081	4.71674	4.72932	7.38694	4.58072	4.6062	4.49471	4.36834	4.58367	4.32974	4.65901	4.53776	4.21359	4.13249	4.13612
hsa-miR-4508		2.5801	2.57012	2.53474	2.51378	2.56823	2.48634	2.58114	2.52126	2.53998	2.49176	2.49454	2.53137	2.54685	2.55348	2.60043	2.53445	2.62782	2.59031	2.64218	2.60773	2.61578	2.56933	2.52877	2.49189	2.55762	2.56455	2.57422	2.50305	2.51125	2.58311	2.57365	2.58117	2.54406	2.47223	2.51641	2.5022	2.56866	2.56343	2.52053	2.55167
hsa-miR-4509		2.67822	2.68257	2.6309	2.67578	2.68356	2.6911	2.6413	2.59598	2.61732	2.61293	2.6286	2.63265	2.6357	2.62772	2.667	2.73354	2.71872	2.67474	2.65579	2.71463	2.65873	2.61659	2.60958	2.60687	2.56811	2.61729	2.61546	2.5878	2.65542	2.5618	2.59124	2.53806	2.6635	2.65304	2.65329	2.65971	2.61598	2.60662	2.61357	2.57756
hsa-miR-450a-1-3p		2.66758	2.64137	2.61153	2.62927	2.74587	2.73956	2.61457	2.69745	2.63498	2.63842	2.58626	2.6898	2.68745	2.72564	2.65671	2.73739	2.71713	2.66007	2.69181	2.77272	2.62133	2.65966	2.66621	2.58862	2.61441	2.68276	2.63366	2.65327	2.59478	2.6593	2.60689	2.62267	2.66526	2.64973	2.57118	2.64881	2.63157	2.58126	2.60308	2.67705
hsa-miR-450a-2-3p		2.66769	2.64166	2.74189	2.76669	2.68928	2.67376	2.65646	2.67561	2.6522	2.66225	2.59251	2.67889	2.63291	2.60313	2.65157	2.68352	2.76579	2.64144	2.71119	2.67287	2.68275	2.64121	2.64625	2.69101	2.59333	2.62981	2.62923	2.59524	2.65608	2.63312	2.69043	2.60137	2.6407	2.6616	2.63802	2.66601	2.56009	2.6559	2.72442	2.63845
hsa-miR-450a-5p		3.12856	3.24354	2.81016	3.32384	3.78259	3.4636	3.30598	2.82049	3.6374	3.13316	3.80064	4.48025	4.43173	4.36818	2.85593	2.79007	3.40698	4.49264	4.72671	4.4005	4.87521	4.66761	2.80393	3.60625	3.9208	4.14586	3.75287	4.77177	2.69406	4.21044	4.12235	4.66318	5.1116	3.43737	4.31649	4.35644	3.48247	4.12606	4.34461	4.03345
hsa-miR-450b-3p		2.71353	2.68331	2.75421	2.71735	2.64603	2.68876	2.6116	2.70082	2.69694	2.61542	2.66749	2.73413	2.7112	2.71091	2.68668	2.72606	2.69737	2.62326	2.66319	2.64864	2.62621	2.67	2.72808	2.70549	2.65652	2.67448	2.68583	2.63883	2.63757	2.7176	2.68196	2.73895	2.66317	2.67351	2.6701	2.6457	2.6624	2.60872	2.60514	2.6707
hsa-miR-450b-5p		2.64119	2.55255	2.70906	2.66302	2.6943	2.66712	2.69181	2.67967	2.60781	2.68055	2.70466	2.70975	2.6718	2.7019	2.66581	2.77424	2.60931	2.73084	2.74257	2.74719	2.69542	2.65887	2.69906	2.6455	2.70096	2.68292	2.72901	2.64665	2.63316	2.73302	2.68576	2.67267	2.66597	2.68933	2.62059	2.66127	2.67366	2.70228	2.66198	2.66114
hsa-miR-4510		2.63853	2.60696	2.62072	2.56376	2.61482	2.61066	2.66467	2.62813	2.60959	2.66437	2.63469	2.62639	2.61801	2.62647	2.64425	2.71295	2.77421	2.77582	2.84814	2.73021	2.59259	2.65278	2.63524	2.54112	2.58097	2.61384	2.62164	2.62533	2.69551	2.61275	2.59993	2.62489	2.60196	2.64893	2.62022	2.67752	2.56474	2.68177	2.59469	2.67436
hsa-miR-4511		2.74545	2.66937	2.71761	2.7657	2.69509	2.70048	2.67416	2.66599	2.75842	2.7528	2.74495	2.67171	2.67307	2.64551	2.64019	2.65389	2.69039	2.61942	2.69532	2.61542	2.59499	2.74106	2.75914	2.65332	2.65566	2.71254	2.67208	2.6719	2.70904	2.62299	2.62901	2.73854	2.67597	2.7061	2.67934	2.64188	2.6376	2.72589	2.61723	2.71851
hsa-miR-4512		2.53634	2.59717	2.58099	2.6925	2.62164	2.65077	2.69778	2.62849	2.56138	2.69626	2.61392	2.58428	2.65811	2.61649	2.56081	2.5544	2.62958	2.57853	2.64856	2.5797	2.58828	2.61974	2.64695	2.6427	2.6188	2.5723	2.623	2.59834	2.65184	2.62813	2.60128	2.63802	2.54735	2.63671	2.63814	2.63668	2.61667	2.6584	2.63793	2.63274
hsa-miR-4513		2.58705	2.54548	2.61264	2.5434	2.57512	2.63357	2.58535	2.62516	2.59413	2.52471	2.6044	2.55354	2.55233	2.65418	2.63734	2.66189	2.59278	2.60148	2.57258	2.58522	2.63837	2.64729	2.57278	2.56018	2.75371	2.57211	2.61394	2.75771	2.60397	2.61707	2.64609	2.66835	2.71505	2.66404	2.62573	2.60426	2.71359	2.6461	2.59683	2.61389
hsa-miR-4514		2.64771	2.61839	2.5781	2.57909	2.59623	2.67215	2.56867	2.61249	2.60222	2.59515	2.69359	2.59767	2.63605	2.62062	2.71423	2.68996	2.66713	2.68636	2.6674	2.72777	2.65091	2.70138	2.65058	2.65739	2.71665	2.63146	2.60192	2.69158	2.69147	2.60975	2.60423	2.67705	2.60235	2.67256	2.69819	2.68389	2.60911	2.58926	2.67293	2.65353
hsa-miR-4515		2.87701	3.39975	4.37159	3.68814	3.60739	3.43959	3.41686	4.98576	3.49126	3.51261	3.55652	3.48568	3.30558	3.55693	2.80555	2.83843	2.93383	3.12843	2.80764	2.98859	3.40192	3.53224	3.64988	3.49845	3.52566	3.4948	3.40689	3.31872	3.65793	3.40507	3.37435	3.20255	3.38454	3.6123	3.4127	3.33847	3.36116	3.57589	3.32165	3.28344
hsa-miR-4516		10.6101	11.3557	10.6743	10.6039	11.6609	10.7906	10.4829	11.331	11.2625	10.0576	12.159	11.5326	12.0316	11.8284	11.0668	10.2805	10.3769	12.5025	10.2967	10.6183	12.1093	11.5672	10.6273	11.3522	11.2611	12.1204	11.5623	11.7763	11.0806	11.7437	11.617	11.5862	11.8977	11.021	11.3255	12.6778	11.9876	10.9484	11.3577	10.3482
hsa-miR-4517		2.59117	2.60903	2.53484	2.60887	2.578	2.59938	2.54057	2.5939	2.55159	2.56237	2.5324	2.52998	2.5397	2.56009	2.57634	2.55016	2.63906	2.56405	2.60262	2.62615	2.54704	2.47428	2.51935	2.51433	2.54131	2.58325	2.5754	2.54469	2.55828	2.55583	2.61621	2.50226	2.58975	2.5902	2.62804	2.60163	2.51437	2.5565	2.58804	2.53338
hsa-miR-4518		2.76629	2.64594	2.57077	2.81849	2.7405	2.69757	2.66601	2.64148	2.62662	2.75917	2.7608	2.74746	2.86306	2.76838	2.89131	2.74489	2.87444	2.79258	2.88487	2.93451	2.66242	2.81453	2.90956	2.69704	2.67884	2.74133	2.751	2.77162	2.73807	2.75168	2.77954	2.76853	2.72072	2.74314	2.726	2.78673	2.80524	2.65827	2.93753	2.78591
hsa-miR-4519		2.54923	2.52156	2.55269	2.53583	2.57108	2.56442	2.51009	2.56338	2.55724	2.49159	2.45725	2.49482	2.51967	2.51929	2.60887	2.55346	2.56667	2.53629	2.57721	2.54888	2.56284	2.49201	2.46959	2.5044	2.4935	2.49199	2.50219	2.53083	2.51637	2.49949	2.51065	2.49687	2.50617	2.49548	2.50101	2.51478	2.50075	2.45308	2.48281	2.4886
hsa-miR-451a		14.0404	13.1997	12.4262	14.2174	14.7809	14.063	14.0775	14.1679	13.2266	15.6641	11.1308	10.4199	10.2982	11.5714	10.9982	11.7342	11.3566	12.0307	11.1446	11.5821	10.9726	10.4181	12.1524	10.0649	11.7685	11.5633	13.3114	12.7183	11.7512	13.9842	15.03	14.009	12.1177	12.3335	12.1481	15.3855	13.0441	12.2924	12.9071	14.7882
hsa-miR-451b		2.59911	2.65233	2.64239	2.61704	2.60436	2.62319	2.73004	2.68866	2.65835	2.64807	2.6198	2.60847	2.65831	2.59987	2.59193	2.67811	2.67365	2.68421	2.6544	2.7723	2.69045	2.65264	2.6503	2.66917	2.59503	2.68726	2.65367	2.67334	2.63749	2.64686	2.65156	2.64218	2.62446	2.66596	2.65941	2.69451	2.55922	2.61825	2.60363	2.56078
hsa-miR-4520-2-3p		2.57445	2.54866	2.52788	2.51952	2.54878	2.55402	2.54242	2.50538	2.54709	2.48539	2.46368	2.56306	2.61994	2.55115	2.56329	2.54821	2.57978	2.64321	2.60527	2.57313	2.52282	2.51741	2.57993	2.56976	2.52066	2.50882	2.53813	2.55028	2.5304	2.52502	2.66458	2.50819	2.53137	2.52799	2.51678	2.55237	2.53329	2.55906	2.51154	2.50928
hsa-miR-4520-3p		2.57826	2.52995	2.55047	2.45605	2.56027	2.57906	2.58648	2.53276	2.56854	2.53151	2.54544	2.54869	2.52779	2.53179	2.62625	2.66478	2.64025	2.54379	2.66938	2.55205	2.58832	2.50571	2.55956	2.54866	2.55878	2.55027	2.54069	2.52835	2.51531	2.60288	2.58052	2.51788	2.54342	2.50876	2.54217	2.49092	2.54043	2.55458	2.57156	2.52352
hsa-miR-4520-5p		2.63292	2.61078	2.64082	2.66813	2.59384	2.6374	2.6419	2.63551	2.66085	2.6172	2.59633	2.59818	2.59181	2.65662	2.61337	2.61063	2.55986	2.60644	2.69451	2.65942	2.62885	2.57842	2.63068	2.70442	2.67664	2.63241	2.64072	2.61412	2.6575	2.65096	2.57302	2.60379	2.57321	2.58389	2.56724	2.63776	2.639	2.63337	2.61003	2.61825
hsa-miR-4521		2.64095	2.62286	2.61996	2.58978	2.66954	2.57184	2.62354	2.60908	2.55935	2.60115	2.60931	2.57821	2.63475	2.51349	2.63205	2.5947	2.6433	2.56186	2.60693	2.57553	2.59998	2.58815	2.5711	2.57201	2.68657	2.63653	2.56289	2.56222	2.61136	2.60465	2.64662	2.54132	2.65692	2.6391	2.58972	2.5914	2.58926	2.59791	2.57375	2.57549
hsa-miR-4522		2.59789	2.54416	2.49091	2.62761	2.55861	2.52981	2.55406	2.63126	2.56679	2.61218	2.61324	2.6095	2.61441	2.93201	2.57531	2.54772	2.66863	2.63162	2.5872	2.59682	2.61067	2.61625	2.54769	2.58395	3.01081	2.64463	2.63391	2.75937	2.5959	2.65841	2.59345	2.65941	2.72852	2.67	2.59007	2.58161	2.72875	2.66891	2.52466	2.56165
hsa-miR-4523		2.52695	2.56542	2.54483	2.55114	2.53007	2.54631	2.54979	2.52448	2.52235	2.48264	2.50868	2.44739	2.52294	2.49604	2.57513	2.52599	2.55938	2.61605	2.51375	2.52968	2.51377	2.5214	2.54163	2.49856	2.50924	2.53048	2.5077	2.5092	2.55679	2.45988	2.53861	2.55759	2.49545	2.4629	2.48694	2.51058	2.49173	2.49995	2.55028	2.43301
hsa-miR-452-3p		2.56737	2.49313	2.57091	2.58283	2.51926	2.58421	2.49158	2.54045	2.62892	2.51716	2.59101	2.51691	2.53023	2.50806	2.63686	2.6274	2.63891	2.52692	2.57585	2.56731	2.52253	2.50703	2.50112	2.50509	2.54918	2.56021	2.56914	2.52644	2.5552	2.57268	2.53546	2.51791	2.61326	2.56046	2.53276	2.5218	2.60156	2.47492	2.50689	2.52905
hsa-miR-4524a-3p		2.67294	2.66869	2.65826	2.76369	2.65896	2.58152	2.58588	2.65638	2.61355	2.75769	2.57649	2.63184	2.60781	2.68855	2.60557	2.63442	2.59307	2.57612	2.62591	2.59133	2.61944	2.62712	2.61656	2.70222	2.61001	2.66571	2.64452	2.63361	2.64639	2.54223	2.62842	2.60029	2.54349	2.62432	2.64476	2.71932	2.62431	2.66364	2.60483	2.65248
hsa-miR-4524a-5p		2.56702	2.64969	2.62544	2.60052	2.64583	2.58806	2.58304	2.66134	2.60548	2.64403	2.58761	2.58653	2.48663	2.59113	2.65933	2.69037	2.59165	2.6197	2.53609	2.58901	2.59157	2.6238	2.55779	2.63204	2.62563	2.5834	2.57682	2.58499	2.57766	2.59906	2.56558	2.55932	2.57662	2.55085	2.56076	2.56721	2.54892	2.58073	2.63735	2.5658
hsa-miR-4524b-3p		2.60241	2.69941	2.57451	2.63943	2.57232	2.62919	2.60239	2.6812	2.62494	2.62793	2.64515	2.62746	2.60491	2.62975	2.63924	2.56215	2.6835	2.62143	2.67447	2.58712	2.60421	2.58858	2.61737	2.59541	2.60994	2.62573	2.58685	2.6208	2.60515	2.61462	2.57977	2.62683	2.63925	2.60632	2.67895	2.62594	2.57669	2.60203	2.58373	2.61561
hsa-miR-4524b-5p		2.57609	2.58494	2.5923	2.64914	2.62058	2.62795	2.63458	2.63722	2.6371	2.59533	2.58647	2.64809	2.61518	2.58981	2.53467	2.60966	2.63222	2.60675	2.62161	2.64666	2.61706	2.61758	2.60334	2.61415	2.55928	2.60755	2.59556	2.60574	2.67646	2.65692	2.64124	2.57102	2.60924	2.64066	2.64085	2.60795	2.58183	2.63486	2.64217	2.5972
hsa-miR-4525		2.62656	2.59071	2.55228	2.57054	2.59329	2.60674	2.64047	2.57921	2.59794	2.56613	2.60486	2.58295	2.55353	2.60313	2.59413	2.63934	2.67944	2.6294	2.66396	2.64999	2.54146	2.54189	2.54454	2.52882	2.55107	2.55233	2.53912	2.61615	2.52647	2.58292	2.56392	2.50425	2.49037	2.54761	2.55815	2.55289	2.5149	2.53532	2.584	2.52136
hsa-miR-452-5p		2.63946	2.62851	2.56208	2.61369	2.5986	2.57612	2.58235	2.59163	2.60333	2.53411	2.56429	2.61602	2.6466	2.6465	2.63069	2.67992	2.60223	2.65264	2.66986	2.66102	2.54441	2.52969	2.59648	2.53114	2.5347	2.57754	2.54568	2.59092	2.57408	2.53212	2.57386	2.57987	2.51651	2.54171	2.60107	2.59439	2.57439	2.55144	2.61266	2.58075
hsa-miR-4526		2.55912	2.53433	2.60032	2.57102	2.52356	2.48241	2.5504	2.5324	2.53083	2.5281	2.47947	2.54952	2.58397	2.48959	2.56542	2.62798	2.59403	2.57984	2.52186	2.53222	2.53355	2.53117	2.51849	2.51046	2.56919	2.57635	2.53458	2.50014	2.60425	2.53756	2.52404	2.53118	2.62996	2.55021	2.58328	2.50691	2.49457	2.55844	2.5279	2.54072
hsa-miR-4527		2.59562	2.5816	2.56352	2.60774	2.57215	2.63253	2.60311	2.58629	2.56387	2.5083	2.58223	2.58987	2.51766	2.50308	2.6179	2.64084	2.6017	2.62113	2.62883	2.60082	2.54616	2.49179	2.61847	2.51711	2.55686	2.58284	2.53951	2.52437	2.58784	2.53602	2.53008	2.56281	2.54156	2.53643	2.51942	2.55204	2.52164	2.57867	2.52021	2.4897
hsa-miR-4528		2.76291	2.70072	2.81793	2.67372	2.74303	2.84157	2.78887	2.84499	2.77061	2.6991	2.67482	2.77323	2.76221	2.70357	2.72751	2.71831	2.64397	2.71031	2.809	2.74971	2.69135	2.73957	2.76702	2.80451	2.61076	2.70985	2.64752	2.67484	2.69535	2.71212	2.70426	2.69714	2.68729	2.75334	2.69036	2.70206	2.68508	2.64885	2.70006	2.72036
hsa-miR-4529-3p		2.57487	2.56385	2.6001	2.54887	2.60009	2.56502	2.5871	2.55515	2.59756	2.61371	2.56125	2.62214	2.55417	2.54989	2.57955	2.67622	2.64436	2.63293	2.6294	2.57081	2.54819	2.56294	2.54361	2.58432	2.59712	2.5463	2.54405	2.54088	2.58431	2.55677	2.551	2.53583	2.52741	2.54621	2.62845	2.62728	2.54846	2.56048	2.57608	2.54083
hsa-miR-4529-5p		2.57768	2.66202	2.5389	2.51774	2.62055	2.57653	2.49355	2.58444	2.56098	2.61397	2.60962	2.54542	2.58647	2.60642	2.64801	2.65141	2.63651	2.51341	2.63488	2.56763	2.55883	2.62114	2.52224	2.61075	2.56977	2.57876	2.54252	2.52135	2.59052	2.54577	2.53103	2.49324	2.59575	2.56323	2.51263	2.63779	2.49131	2.58638	2.58084	2.55202
hsa-miR-4530		5.23124	5.25671	6.69966	5.59952	5.88249	5.81539	6.01347	6.81436	5.64343	5.54624	5.18855	5.42845	5.41299	5.80514	5.65961	5.55834	5.3862	5.54181	5.04358	5.6622	5.59149	5.36248	6.35191	6.0456	5.92998	5.85001	5.79762	5.66255	6.53633	5.33527	5.47113	5.28598	5.18094	5.71178	5.58062	5.73251	5.52366	5.45007	5.36293	5.34372
hsa-miR-4531		2.63965	2.57656	2.60162	2.57017	2.55917	2.58707	2.60426	2.64136	2.59969	2.57878	2.544	2.59341	2.57121	2.5458	2.61106	2.69266	2.6294	2.60204	2.67322	2.57731	2.58353	2.57997	2.62699	2.61422	2.64141	2.59241	2.62872	2.61967	2.54735	2.60605	2.59995	2.59162	2.52482	2.58666	2.57029	2.55882	2.55686	2.55442	2.58237	2.57275
hsa-miR-4532		2.8802	2.81604	2.83426	2.69644	2.78912	2.84667	2.96353	3.15253	2.90858	2.90418	2.8328	2.85979	2.86178	3.11715	2.71762	2.69433	2.87466	2.91786	2.76427	2.82298	2.87892	2.80162	2.96131	2.89963	3.0442	2.81127	2.87466	2.95223	2.85871	2.83552	2.88549	2.83059	2.8936	2.93461	2.87836	3.0115	2.94453	2.85615	2.78227	2.7757
hsa-miR-4533		2.57652	2.56698	2.53581	2.55855	2.57239	2.54944	2.53612	2.60271	2.59454	2.58063	2.51227	2.56151	2.61835	2.59398	2.63027	2.50973	2.66578	2.56196	2.65775	2.56598	2.51359	2.59217	2.53912	2.5887	2.57207	2.5892	2.54053	2.5976	2.50253	2.51753	2.58653	2.60428	2.57869	2.55972	2.6151	2.60906	2.56974	2.5591	2.62855	2.57274
hsa-miR-4534		2.79462	2.71189	2.68854	2.63351	2.60685	2.7091	2.63685	2.92437	2.64658	2.89707	3.28825	2.90393	2.75978	2.9313	2.69263	2.67729	2.7135	2.91012	2.76973	2.74434	2.71643	2.73984	2.70423	2.72437	2.93444	2.64498	2.6833	2.86246	2.73642	2.70562	2.75394	2.73056	2.76388	2.77373	2.70995	2.69269	2.83266	2.7278	2.65665	2.66899
hsa-miR-4535		2.66977	2.54227	2.59611	2.60201	2.58348	2.61945	2.58932	2.62081	2.63118	2.6149	2.62156	2.6166	2.65242	2.62777	2.57186	2.66045	2.63742	2.63567	2.55025	2.64806	2.64036	2.60993	2.55711	2.60994	2.7333	2.61076	2.62501	2.71052	2.81259	2.66083	2.584	2.61088	2.70883	2.6577	2.64999	2.60948	2.61731	2.64958	2.57836	2.61031
[truncated: 1,415 more rows]
